# Supplementary material for: Environmental DNA surveys detect distinct metazoan communities across abyssal plains and seamounts in the western Clarion Clipperton Zone
Source: Mol Ecol. 2020 Jun 14;29(23):4588–604. doi: 10.1111/mec.15484 (PMC7754508; doi:10.1111/mec.15484)
Supplement: Supplementary file 2 — Table S1 [file MEC-29-4588-s002.xlsx]

## Sheet: Sediment
Table S1A. Metadata information for sediment samples. APEI = Area of Particular Environmental Interest. Depth(m) corresponds to water depth at the sampling site, above bottom. Latitude and Longitude indicate positioning on the seafloor when the push care was taken. The 'Replicate' column indicate samples that are biological replicates.
Sample_ID	Type	Station#	Latitude (DDM)	Longitude (DDM)	Date of sampling	APEI	Habitat	Depth (m)	Replicate	ROV Dive	Core tube number	Core height (cm)	Layer	18S ASV richness	COI ASV richness	COI OTU richness
S-2	Sample	KM1808_25	5°6.8924	141°53.8053	5/25/2018	7	Plain	4855.2	NA	4	9	14.6	0-2cm	70	214	205
S-5	Sample	KM1808_25	5°6.8924	141°53.8053	5/25/2018	7	Plain	4855.2	NA	4	9	14.6	2-5cm	45	159	151
S-13	Sample	KM1808_25	5°6.8967	141°53.8033	5/25/2018	7	Plain	4855.1	NA	4	7	13	0-2cm	57	152	143
S-16	Sample	KM1808_25	5°6.8967	141°53.8033	5/25/2018	7	Plain	4855.1	NA	4	7	13	2-5cm	28	102	98
S-24	Sample	KM1808_25	5°6.2600	141°53.1640	5/25/2018	7	Plain	4860.3	NA	4	5	12.5	0-2cm	25	135	132
S-27	Sample	KM1808_25	5°6.2600	141°53.1640	5/25/2018	7	Plain	4860.3	NA	4	5	12.5	2-5cm	21	150	145
S-35	Sample	KM1808_25	5°6.2570	141°53.1987	5/25/2018	7	Plain	4860.4	NA	4	2	14.4	0-2cm	28	176	174
S-38	Sample	KM1808_25	5°6.2570	141°53.1987	5/25/2018	7	Plain	4860.4	NA	4	2	14.4	2-5cm	21	123	120
S-46	Sample	KM1808_33	4°53.2562	141°45.4339	5/27/2018	7	Seamount	3132.5	NA	6	9	12.2	0-2cm	36	106	97
S-48	Sample	KM1808_33	4°53.2562	141°45.4339	5/27/2018	7	Seamount	3132.5	NA	6	9	12.2	2-5cm	26	122	102
S-54	Sample	KM1808_33	4°53.2555	141°45.4337	5/27/2018	7	Seamount	3132.6	NA	6	4	12.5	0-2cm	52	117	108
S-56	Sample	KM1808_33	4°53.2555	141°45.4337	5/27/2018	7	Seamount	3132.6	NA	6	4	12.5	2-5cm	15	63	44
S-62	Sample	KM1808_36	5°3.6027	141°49.8606	5/28/2018	7	Plain	4868.7	NA	7	4	16.3	0-2cm	55	203	192
S-65	Sample	KM1808_36	5°3.6027	141°49.8606	5/28/2018	7	Plain	4868.7	NA	7	4	16.3	2-5cm	28	217	177
S-73	Sample	KM1808_36	5°2.6592	141°48.9675	5/28/2018	7	Plain	4874.1	NA	7	17	16.7	0-2cm	34	220	216
S-76	Sample	KM1808_36	5°2.6592	141°48.9675	5/28/2018	7	Plain	4874.1	NA	7	17	16.7	2-5cm	12	3	3
S-84	Sample	KM1808_36	5°3.6131	141°49.8622	5/28/2018	7	Plain	4868.5	NA	7	6	18.5	0-2cm	42	306	300
S-87	Sample	KM1808_36	5°3.6131	141°49.8622	5/28/2018	7	Plain	4868.5	NA	7	6	18.5	2-5cm	58	291	276
S-95	Sample	KM1808_36	5°2.6550	141°48.9678	5/28/2018	7	Plain	4874.2	NA	7	10	18.6	0-2cm	38	160	134
S-98	Sample	KM1808_36	5°2.6550	141°48.9678	5/28/2018	7	Plain	4874.2	NA	7	10	18.6	2-5cm	26	227	208
S-106	Sample	KM1808_43	7°2.1630	149°56.3690	2018-01-06	4	Plain	5040.4	NA	8	18	15.1	0-2cm	19	135	134
S-109	Sample	KM1808_43	7°2.1630	149°56.3690	2018-01-06	4	Plain	5040.4	NA	8	18	15.1	2-5cm	14	54	50
S-117	Sample	KM1808_43	7°2.1650	149°56.3810	2018-01-06	4	Plain	no info	NA	8	6	14.4	0-2cm	12	79	76
S-120	Sample	KM1808_43	7°2.1650	149°56.3810	2018-01-06	4	Plain	no info	NA	8	6	14.4	2-5cm	5	38	37
S-128	Sample	KM1808_43	7°2.1970	149°56.3750	2018-01-06	4	Plain	5040.2	NA	8	11	12.7	0-2cm	38	102	102
S-131	Sample	KM1808_43	7°2.1970	149°56.3750	2018-01-06	4	Plain	5040.2	NA	8	11	12.7	2-5cm	22	192	189
S-139	Sample	KM1808_43	no info	no info	2018-01-06	4	Plain	no info	NA	8	21	15.2	0-2cm	37	224	215
S-142	Sample	KM1808_43	no info	no info	2018-01-06	4	Plain	no info	NA	8	21	15.2	2-5cm	5	70	69
S-150	Sample	KM1808_47	6°59.2720	149°54.7550	2018-02-06	4	Plain	4999.4	NA	9	24	13.5	0-2cm	25	173	169
S-153	Sample	KM1808_47	6°59.2720	149°54.7550	2018-02-06	4	Plain	4999.4	NA	9	24	13.5	2-5cm	18	78	75
S-161	Sample	KM1808_47	6°59.2720	149°54.7560	2018-02-06	4	Plain	4999.4	NA	9	30	17.6	0-2cm	12	95	91
S-164	Sample	KM1808_47	6°59.2720	149°54.7560	2018-02-06	4	Plain	4999.4	NA	9	30	17.6	2-5cm	6	34	34
S-172	Sample	KM1808_47	7°0.5550	149°54.6750	2018-02-06	4	Plain	5018.5	NA	9	4	17.1	0-2cm	26	72	68
S-175	Sample	KM1808_47	7°0.5550	149°54.6750	2018-02-06	4	Plain	5018.5	NA	9	4	17.1	2-5cm	8	61	60
S-183	Sample	KM1808_47	7°0.555	149°54.6740	2018-02-06	4	Plain	5018.5	NA	9	18	13.6	0-2cm	33	100	98
S-186	Sample	KM1808_47	7°0.5550	149°54.6740	2018-02-06	4	Plain	5018.5	NA	9	18	13.6	2-5cm	19	44	43
S-194	Sample	KM1808_47	7°0.5480	149°54.6770	2018-02-06	4	Plain	5018.3	NA	9	21	15.7	0-2cm	19	114	113
S-197	Sample	KM1808_47	7°0.5480	149°54.6770	2018-02-06	4	Plain	5018.3	NA	9	21	15.7	2-5cm	7	58	57
S-205	Sample	KM1808_49	7°15.8754	149°46.4404	2018-03-06	4	Seamount	3561.5	NA	10	1	15.2	0-2cm	20	74	71
S-208	Sample	KM1808_49	7°15.8754	149°46.4404	2018-03-06	4	Seamount	3561.5	NA	10	1	15.2	2-5cm	26	48	38
S-216	Sample	KM1808_49	7°15.8760	149°46.4390	2018-03-06	4	Seamount	3561.5	NA	10	8	17.3	0-2cm	19	59	45
S-219	Sample	KM1808_49	7°15.8760	149°46.4390	2018-03-06	4	Seamount	3561.5	NA	10	8	17.3	2-5cm	19	54	43
S-227	Sample	KM1808_49	7°16.2070	149°46.9567	2018-03-06	4	Seamount	3550.8	NA	10	9	13	0-2cm	56	94	91
S-230	Sample	KM1808_49	7°16.2070	149°46.9567	2018-03-06	4	Seamount	3550.8	NA	10	9	13	2-5cm	13	69	62
S-238	Sample	KM1808_49	no info	no info	2018-03-06	4	Seamount	3551.2	NA	10	27	7	0-2cm	22	63	60
S-241	Sample	KM1808_49	no info	no info	2018-03-06	4	Seamount	3551.2	NA	10	27	7	2-5cm	24	98	81
S-249	Sample	KM1808_61	6°59.2768	149°55.9512	2018-06-06	4	Plain	5001.1	NA	12	4	15	0-2cm	30	86	85
S-252	Sample	KM1808_61	6°59.2768	149°55.9512	2018-06-06	4	Plain	5001.1	NA	12	4	15	2-5cm	20	110	109
S-260	Sample	KM1808_61	6°59.2775	149°55.9527	2018-06-06	4	Plain	5001.1	NA	12	13	16.7	0-5 cm	15	100	99
S-268	Sample	KM1808_61	6°59.2775	149°55.9527	2018-06-06	4	Plain	5008.6	NA	12	27	16	0-2cm	41	172	164
S-271	Sample	KM1808_61	6°58.2043	149°56.5615	2018-06-06	4	Plain	5008.6	NA	12	27	16	2-5cm	30	77	75
S-279	Sample	KM1808_61	6°58.2043	149°56.5615	2018-06-06	4	Plain	5008.7	NA	12	9	12.5	0-2cm	36	188	183
S-282	Sample	KM1808_61	6°58.2023	149°56.5635	2018-06-06	4	Plain	5008.7	NA	12	9	12.5	2-5cm	41	93	84
S-290	Sample	KM1808_66	11°16.4984	153°44.6505	2018-09-06	1	Plain	5240	Rep 1	13	1	14.5	0-2cm	22	87	83
S-292	Sample	KM1808_66	11°16.4984	153°44.6505	2018-09-06	1	Plain	5240	Rep 2	13	1	14.5	0-2cm	19	103	100
S-295	Sample	KM1808_66	11°16.4984	153°44.6505	2018-09-06	1	Plain	5240	Rep 1	13	1	14.5	2-5cm	10	125	121
S-297	Sample	KM1808_66	11°16.4984	153°44.6505	2018-09-06	1	Plain	5240	Rep 2	13	1	14.5	2-5cm	29	54	54
S-306	Sample	KM1808_66	11°16.4967	153°44.6515	2018-09-06	1	Plain	5240	Rep 1	13	11	15.8	0-2cm	23	59	57
S-308	Sample	KM1808_66	11°16.4967	153°44.6515	2018-09-06	1	Plain	5240	Rep 2	13	11	15.8	0-2cm	24	67	67
S-311	Sample	KM1808_66	11°16.4967	153°44.6515	2018-09-06	1	Plain	5240	Rep 1	13	11	15.8	2-5cm	17	83	81
S-313	Sample	KM1808_66	11°16.4967	153°44.6515	2018-09-06	1	Plain	5240	Rep 2	13	11	15.8	2-5cm	23	51	50
S-323	Sample	KM1808_70	11°15.1063	153°36.3588	2018-11-06	1	Plain	5205.8	Rep 1	14	24	13.5	0-2cm	28	73	67
S-325	Sample	KM1808_70	11°15.1063	153°36.3588	2018-11-06	1	Plain	5205.8	Rep 2	14	24	13.5	0-2cm	27	140	138
S-328	Sample	KM1808_70	11°15.1063	153°36.3588	2018-11-06	1	Plain	5205.8	Rep 1	14	24	13.5	2-5cm	14	59	50
S-330	Sample	KM1808_70	11°15.1063	153°36.3588	2018-11-06	1	Plain	5205.8	Rep 2	14	24	13.5	2-5cm	8	54	53
S-339	Sample	KM1808_70	11°15.1082	153°36.3579	2018-11-06	1	Plain	5206.1	NA	14	8	18	0-2cm	16	127	125
S-344	Sample	KM1808_70	11°15.1082	153°36.3579	2018-11-06	1	Plain	5206.1	NA	14	8	18	2-5cm	15	47	44
S-358	Sample	KM1808_70	11°15.1306	153°35.0809	2018-11-06	1	Plain	5203.6	NA	14	1	12.5	0-2cm	21	92	91
S-361	Sample	KM1808_70	11°15.1306	153°35.0809	2018-11-06	1	Plain	5203.6	NA	14	1	12.5	2-5cm	9	164	160
S-372	Sample	KM1808_70	11°15.1399	153°35.0810	2018-11-06	1	Plain	5203.6	NA	14	9	17.2	0-2cm	24	149	142
S-377	Sample	KM1808_70	11°15.1399	153°35.0810	2018-11-06	1	Plain	5203.6	NA	14	9	17.2	2-5cm	7	96	94
S-neg	Extraction blank	NA	NA	NA	NA	NA	NA	NA	NA	NA	NA	NA	NA	NA	NA	NA

## Sheet: Water
Table S1B. Metadata information for water samples. APEI = Area of Particular Environmental Interest, mab = meter above bottom, DCM = deep chlorophyll maximum. Blank samples are negative controls.
Sample_ID	Type	Station#	Latitude (DDM)	Longitude (DDM)	Date of sampling	APEI	Habitat	Depth (m)	CTD_Cast	Water column (feature)	Volume filtered (L)	Sample ID	18S ASVs richness	COI ASVs richness	COI OTU richness
W-2-3	Sample	KM1808-12	5°3.6252 N	141°49.8395 W	5/22/18	7	Plain	4861	1	5 mab	5	W-2	13	92	89
W-11-12	Sample	KM1808-12	5°3.6252 N	141°49.8395 W	5/22/18	7	Plain	4811	1	50 mab	5	W-12	10	35	31
W-15-16	Sample	KM1808-12	5°3.6252 N	141°49.8395 W	5/22/18	7	Plain	3000	1	bathypelagic	5	W-15	8	45	42
W-17-18	Sample	KM1808-12	5°3.6252 N	141°49.8395 W	5/22/18	7	Plain	1000	1	deep mesopelagic	4	W-18	9	36	34
W-22-25	Sample	KM1808-12	5°3.6252 N	141°49.8395 W	5/22/18	7	Plain	500	1	mesopelagic	2.5	W-22	9	47	43
W-28-30	Sample	KM1808-12	5°3.6252 N	141°49.8395 W	5/22/18	7	Plain	80	1	DCM	1	W-30	6	160	141
W-32-35	Sample	KM1808-12	5°3.6252 N	141°49.8395 W	5/22/18	7	Plain	5	1	near surface	1	W-32	13	144	121
W-36	Sampling blank	KM1808-12	5°3.6252 N	141°49.8395 W	5/22/18	7	Plain	MilliQ	1	N.A.	1	W-36	NA	NA	NA
W-40-41	Sample	KM1808-13	5°3.2156 N	141°55.5066 W	5/22/18	7	Plain	4850	2	5 mab	5	W-40	5	53	53
W-48-49	Sample	KM1808-13	5°3.2156 N	141°55.5066 W	5/22/18	7	Plain	4800	2	50 mab	5	W-49	9	67	67
W-50-51	Sample	KM1808-13	5°3.2156 N	141°55.5066 W	5/22/18	7	Plain	3000	2	bathypelagic	5	W-50	9	33	31
W-56-57	Sample	KM1808-13	5°3.2156 N	141°55.5066 W	5/22/18	7	Plain	1000	2	deep mesopelagic	4	W-57	6	35	32
W-58-59	Sample	KM1808-13	5°3.2156 N	141°55.5066 W	5/22/18	7	Plain	500	2	mesopelagic	2	W-58	7	33	30
W-63-64	Sample	KM1808-13	5°3.2156 N	141°55.5066 W	5/22/18	7	Plain	60	2	DCM	1	W-64	17	119	110
W-67-69	Sample	KM1808-13	5°3.2156 N	141°55.5066 W	5/22/18	7	Plain	5	2	near surface	1	W-67	22	93	84
W-72	Sampling blank	KM1808-13	5°3.2156 N	141°55.5066 W	5/22/18	7	Plain	MilliQ	2	N.A.	1	W-72	NA	NA	NA
W-74-75	Sample	KM1808-27	4°53.6165 N	141°43.7357 W	5/25/18	7	Seamount	3228	4	5 mab	5	W-74	4	0	0
W-80-81	Sample	KM1808-27	4°53.6165 N	141°43.7357 W	5/25/18	7	Seamount	3140	4	50 mab	5	W-81	16	59	55
W-86-87	Sample	KM1808-27	4°53.6165 N	141°43.7357 W	5/25/18	7	Seamount	2000	4	bathypelagic	5	W-86	8	28	25
W-92-93	Sample	KM1808-27	4°53.6165 N	141°43.7357 W	5/25/18	7	Seamount	1000	4	deep mesopelagic	4	W-93	4	45	41
W-94-97	Sample	KM1808-27	4°53.6165 N	141°43.7357 W	5/25/18	7	Seamount	500	4	mesopelagic	2	W-94	10	42	40
W-101-102	Sample	KM1808-27	4°53.6165 N	141°43.7357 W	5/25/18	7	Seamount	75	4	DCM	1	W-102	11	134	121
W-107-108	Sample	KM1808-27	4°53.6165 N	141°43.7357 W	5/25/18	7	Seamount	5	4	near surface	1	W-107	11	119	110
W-110	Sampling blank	KM1808-27	4°53.6165 N	141°43.7357 W	5/25/18	7	Seamount	MilliQ	4	N.A.	1	W-110	NA	NA	NA
W-114-115	Sample	KM1808-35	4°53.3100 N	141°46.1472 W	5/28/18	7	Seamount	3060	6	5 mab	5	W-114	16	46	42
W-120-121	Sample	KM1808-35	4°53.3100 N	141°46.1472 W	5/28/18	7	Seamount	3010	6	50 mab	5	W-121	7	53	50
W-126-127	Sample	KM1808-35	4°53.3100 N	141°46.1472 W	5/28/18	7	Seamount	2000	6	bathypelagic	5	W-126	9	40	38
W-130-131	Sample	KM1808-35	4°53.3100 N	141°46.1472 W	5/28/18	7	Seamount	1000	6	deep mesopelagic	4	W-131	11	67	55
W-132-134	Sample	KM1808-35	4°53.3100 N	141°46.1472 W	5/28/18	7	Seamount	500	6	mesopelagic	2	W-132	6	39	36
W-138-141	Sample	KM1808-35	4°53.3100 N	141°46.1472 W	5/28/18	7	Seamount	75	6	DCM	1	W-141	9	136	126
W-145-147	Sample	KM1808-35	4°53.3100 N	141°46.1472 W	5/28/18	7	Seamount	5	6	near surface	1	W-145	12	122	110
W-149	Sampling blank	KM1808-35	4°53.3100 N	141°46.1472 W	5/28/18	7	Seamount	MilliQ	6	N.A.	1	W-149	NA	NA	NA
W-154-155	Sample	KM1808-48	6°58.8754 N	149°55.6328 W	2018-03-06	4	Plain	4994	7	5 mab	5	W-154	33	32	29
W-156-157	Sample	KM1808-48	6°58.8754 N	149°55.6328 W	2018-03-06	4	Plain	4944	7	50 mab	5	W-157	17	33	32
W-162-163	Sample	KM1808-48	6°58.8754 N	149°55.6328 W	2018-03-06	4	Plain	3000	7	bathypelagic	5	W-162	13	42	37
W-166-167	Sample	KM1808-48	6°58.8754 N	149°55.6328 W	2018-03-06	4	Plain	1000	7	deep mesopelagic	4	W-167	13	136	127
W-170-173	Sample	KM1808-48	6°58.8754 N	149°55.6328 W	2018-03-06	4	Plain	500	7	mesopelagic	2	W-170	3	198	170
W-174-178	Sample	KM1808-48	6°58.8754 N	149°55.6328 W	2018-03-06	4	Plain	65	7	DCM	1	W-178	10	108	90
W-184-185	Sample	KM1808-48	6°58.8754 N	149°55.6328 W	2018-03-06	4	Plain	5	7	near surface	1	W-184	11	134	115
W-186	Sampling blank	KM1808-48	6°58.8754 N	149°55.6328 W	2018-03-06	4	Plain	MilliQ	7	N.A.	1	W-186	NA	NA	NA
W-190-191	Sample	KM1808-54	7°17.3894 N	149°51.2256 W	2018-04-06	4	seamount slope	3919	8	5 mab	5	W-190	14	56	49
W-198-199	Sample	KM1808-54	7°17.3894 N	149°51.2256 W	2018-04-06	4	seamount slope	3869	8	50 mab	5	W-199	18	51	49
W-202-203	Sample	KM1808-54	7°17.3894 N	149°51.2256 W	2018-04-06	4	seamount slope	2500	8	bathypelagic	5	W-202	16	20	18
W-204-205	Sample	KM1808-54	7°17.3894 N	149°51.2256 W	2018-04-06	4	seamount slope	1000	8	deep mesopelagic	4	W-205	5	33	30
W-208-211	Sample	KM1808-54	7°17.3894 N	149°51.2256 W	2018-04-06	4	seamount slope	500	8	mesopelagic	2	W-208	3	18	18
W-212-214	Sample	KM1808-54	7°17.3894 N	149°51.2256 W	2018-04-06	4	seamount slope	65	8	DCM	1	W-214	16	117	106
W-222-223	Sample	KM1808-54	7°17.3894 N	149°51.2256 W	2018-04-06	4	seamount slope	5	8	near surface	1	W-222	7	122	118
W-224	Sampling blank	KM1808-54	7°17.3894 N	149°51.2256 W	2018-04-06	4	seamount slope	MilliQ	8	N.A.	1	W-224	NA	NA	NA
W-228-229	Sample	KM1808-56	7°15.8752 N	149°46.4703 W	2018-05-06	4	seamount summit	3560	9	5 mab	5	W-228	19	24	22
W-234-235	Sample	KM1808-56	7°15.8752 N	149°46.4703 W	2018-05-06	4	seamount summit	3515	9	50 mab	5	W-235	9	68	67
W-238-239	Sample	KM1808-56	7°15.8752 N	149°46.4703 W	2018-05-06	4	seamount summit	2000	9	bathypelagic	5	W-238	7	39	37
W-242-243	Sample	KM1808-56	7°15.8752 N	149°46.4703 W	2018-05-06	4	seamount summit	1000	9	deep mesopelagic	4	W-243	6	43	39
W-247-249	Sample	KM1808-56	7°15.8752 N	149°46.4703 W	2018-05-06	4	seamount summit	500	9	mesopelagic	2	W-247	10	48	44
W-253-255	Sample	KM1808-56	7°15.8752 N	149°46.4703 W	2018-05-06	4	seamount summit	75	9	DCM	1	W-255	8	107	103
W-256-259	Sample	KM1808-56	7°15.8752 N	149°46.4703 W	2018-05-06	4	seamount summit	5	9	near surface	1	W-256	12	177	159
W-262	Sampling blank	KM1808-56	7°15.8752 N	149°46.4703 W	2018-05-06	4	seamount summit	MilliQ	9	N.A.	1	W-262	NA	NA	NA
W-264-265	Sample	KM1808-60	7°02.2456 N	149°56.3370 W	2018-06-06	4	Plain	5034	10	5 mab	5	W-264	41	44	40
W-274-275	Sample	KM1808-60	7°02.2456 N	149°56.3370 W	2018-06-06	4	Plain	4984	10	50 mab	5	W-275	15	41	39
W-278-279	Sample	KM1808-60	7°02.2456 N	149°56.3370 W	2018-06-06	4	Plain	3000	10	bathypelagic	5	W-278	8	9	7
W-280-281	Sample	KM1808-60	7°02.2456 N	149°56.3370 W	2018-06-06	4	Plain	1000	10	deep mesopelagic	4	W-281	8	60	53
W-284-286	Sample	KM1808-60	7°02.2456 N	149°56.3370 W	2018-06-06	4	Plain	500	10	mesopelagic	2	W-284	8	41	39
W-289-290	Sample	KM1808-60	7°02.2456 N	149°56.3370 W	2018-06-06	4	Plain	60	10	DCM	1	W-290	13	133	116
W-295-299	Sample	KM1808-60	7°02.2456 N	149°56.3370 W	2018-06-06	4	Plain	5	10	near surface	1	W-295	9	143	125
W-300	Sampling blank	KM1808-60	7°02.2456 N	149°56.3370 W	2018-06-06	4	Plain	MilliQ	10	N.A.	1	W-300	NA	NA	NA
W-302-303	Sample	KM1808-67	11°16.4768 N	153°44.7812 W	2018-10-06	1	Plain	5232	11	5 mab	5	W-302	11	51	51
W-304-305	Sample	KM1808-67	11°16.4768 N	153°44.7812 W	2018-10-06	1	Plain	5232	11	5 mab	5	W-305	11	21	21
W-306-307	Sample	KM1808-67	11°16.4768 N	153°44.7812 W	2018-10-06	1	Plain	5232	11	5 mab	5	W-306	10	37	37
W-308-309	Sample	KM1808-67	11°16.4768 N	153°44.7812 W	2018-10-06	1	Plain	5182	11	50 mab	5	W-309	17	59	56
W-310-311	Sample	KM1808-67	11°16.4768 N	153°44.7812 W	2018-10-06	1	Plain	5182	11	50 mab	5	W-310	11	58	58
W-312-313	Sample	KM1808-67	11°16.4768 N	153°44.7812 W	2018-10-06	1	Plain	5182	11	50 mab	5	W-313	7	17	17
W-314	Sample	KM1808-67	11°16.4768 N	153°44.7812 W	2018-10-06	1	Plain	3000	11	bathypelagic	5	W-314	6	31	28
W-316	Sample	KM1808-67	11°16.4768 N	153°44.7812 W	2018-10-06	1	Plain	3000	11	bathypelagic	5	W-316	8	25	23
W-317	Sample	KM1808-67	11°16.4768 N	153°44.7812 W	2018-10-06	1	Plain	3000	11	bathypelagic	5	W-317	5	36	33
W-318	Sample	KM1808-67	11°16.4768 N	153°44.7812 W	2018-10-06	1	Plain	1000	11	deep mesopelagic	4	W-318	8	29	25
W-319	Sample	KM1808-67	11°16.4768 N	153°44.7812 W	2018-10-06	1	Plain	1000	11	deep mesopelagic	4	W-319	10	37	33
W-321	Sample	KM1808-67	11°16.4768 N	153°44.7812 W	2018-10-06	1	Plain	1000	11	deep mesopelagic	4	W-321	6	29	26
W-322	Sample	KM1808-67	11°16.4768 N	153°44.7812 W	2018-10-06	1	Plain	500	11	mesopelagic	2	W-322	4	10	9
W-324	Sample	KM1808-67	11°16.4768 N	153°44.7812 W	2018-10-06	1	Plain	500	11	mesopelagic	2	W-324	12	46	45
W-325	Sample	KM1808-67	11°16.4768 N	153°44.7812 W	2018-10-06	1	Plain	500	11	mesopelagic	2	W-325	8	52	50
W-326	Sample	KM1808-67	11°16.4768 N	153°44.7812 W	2018-10-06	1	Plain	90	11	DCM	1	W-326	15	47	41
W-330	Sample	KM1808-67	11°16.4768 N	153°44.7812 W	2018-10-06	1	Plain	90	11	DCM	1	W-330	15	85	72
W-331	Sample	KM1808-67	11°16.4768 N	153°44.7812 W	2018-10-06	1	Plain	90	11	DCM	1	W-331	10	88	72
W-332	Sample	KM1808-67	11°16.4768 N	153°44.7812 W	2018-10-06	1	Plain	5	11	near surface	1	W-332	7	144	121
W-333	Sample	KM1808-67	11°16.4768 N	153°44.7812 W	2018-10-06	1	Plain	5	11	near surface	1	W-333	5	147	121
W-337	Sampling blank	KM1808-67	11°16.4768 N	153°44.7812 W	2018-10-06	1	Plain	5	11	near surface	1	W-337	2	129	104
W-339	Sample	KM1808-67	11°16.4768 N	153°44.7812 W	2018-10-06	1	Plain	MilliQ	11	neg control	1	W-339	NA	NA	NA
W-344-345	Sample	KM1808-71	11°15.1408 N	153°36.3776 W	2018-11-06	1	Plain	5196	12	5 mab	5	W-344	17	46	46
W-346-347	Sample	KM1808-71	11°15.1408 N	153°36.3776 W	2018-11-06	1	Plain	5146	12	50 mab	5	W-347	9	42	42
W-352-353	Sample	KM1808-71	11°15.1408 N	153°36.3776 W	2018-11-06	1	Plain	3000	12	bathypelagic	5	W-352	8	42	39
W-356-357	Sample	KM1808-71	11°15.1408 N	153°36.3776 W	2018-11-06	1	Plain	1000	12	deep mesopelagic	4	W-357	12	30	28
W-361-362	Sample	KM1808-71	11°15.1408 N	153°36.3776 W	2018-11-06	1	Plain	500	12	mesopelagic	2	W-361	15	80	77
W-365-368	Sample	KM1808-71	11°15.1408 N	153°36.3776 W	2018-11-06	1	Plain	90	12	DCM	1	W-368	12	86	76
W-370-372	Sample	KM1808-71	11°15.1408 N	153°36.3776 W	2018-11-06	1	Plain	5	12	near surface	1	W-370	8	147	123
W-376	Sampling blank	KM1808-71	11°15.1408 N	153°36.3776 W	2018-11-06	1	Plain	MilliQ	12	neg control	1	W-376	NA	NA	NA
W-382-383	Sample	KM1808-76	11°29.6389 N	153°36.9525 W	2018-12-06	1	seamount slope	4045	13	5 mab	5	W-382	12	30	29
W-388-389	Sample	KM1808-76	11°29.6389 N	153°36.9525 W	2018-12-06	1	seamount slope	3995	13	50 mab	5	W-389	13	58	57
W-392-393	Sample	KM1808-76	11°29.6389 N	153°36.9525 W	2018-12-06	1	seamount slope	2000	13	bathypelagic	5	W-392	14	38	36
W-394-395	Sample	KM1808-76	11°29.6389 N	153°36.9525 W	2018-12-06	1	seamount slope	1000	13	deep mesopelagic	4	W-395	5	39	35
W-398-400	Sample	KM1808-76	11°29.6389 N	153°36.9525 W	2018-12-06	1	seamount slope	500	13	mesopelagic	2	W-398	14	36	34
W-405-406	Sample	KM1808-76	11°29.6389 N	153°36.9525 W	2018-12-06	1	seamount slope	90	13	DCM	1	W-405	7	130	110
W-408-410	Sample	KM1808-76	11°29.6389 N	153°36.9525 W	2018-12-06	1	seamount slope	5	13	near surface	1	W-410	3	134	113
W-414	Sampling blank	KM1808-76	11°29.6389 N	153°36.9525 W	2018-12-06	1	seamount slope	MilliQ	13	neg control	1	W-414	NA	NA	NA
W-416-417	Sample	KM1808-77	11°29.5117 N	153°39.0729 W	2018-12-06	1	seamount summit	4183	14	5 mab	5	W-416	13	0	0
W-422-423	Sample	KM1808-77	11°29.5117 N	153°39.0729 W	2018-12-06	1	seamount summit	4138	14	50 mab	5	W-423	12	27	27
W-428-429	Sample	KM1808-77	11°29.5117 N	153°39.0729 W	2018-12-06	1	seamount summit	2000	14	bathypelagic	5	W-428	10	41	38
W-432-433	Sample	KM1808-77	11°29.5117 N	153°39.0729 W	2018-12-06	1	seamount summit	1000	14	deep mesopelagic	4	W-433	8	27	25
W-436-438	Sample	KM1808-77	11°29.5117 N	153°39.0729 W	2018-12-06	1	seamount summit	500	14	mesopelagic	2	W-436	10	37	37
W-440-441	Sample	KM1808-77	11°29.5117 N	153°39.0729 W	2018-12-06	1	seamount summit	70	14	DCM	1	W-441	14	145	123
W-446-449	Sample	KM1808-77	11°29.5117 N	153°39.0729 W	2018-12-06	1	seamount summit	5	14	near surface	1	W-446	14	145	90
W-452	Sampling blank	KM1808-77	11°29.5117 N	153°39.0729 W	2018-12-06	1	seamount summit	MilliQ	14	neg control	1	W-452	0	0	0
W-extraction_blank	Extraction blank											W-extraction_blank

## Sheet: Nodules
Table S1C. Metadata information for nodule samples. APEI = Area of Particular Environmental Interest. Depth (m) is water depth at the start of the ROV dive. Nodules were collected by manipulator arm (scoop) into the biobox, or were collected inside of a sediment push core (biobox, core). Nodule_ID represents the ID of each individual nodule. Sample_ID indicates the sample ID of each DNA extract (…
Sample_ID	Type	Station#	Latitude (DDM)	Longitude (DDM)	Date of sampling	APEI	Habitat	Depth (m)	Replicate	ROV Dive	Collector	Nodule/core #	Nodule weigth	Nodule_ID	18S ASVs richness	COI ASVs richness	COI OTU richness
N-1	Sample	KM1808_47	6°59.2645	149°54.7420	2018-02-06	4	Plain		1	9	biobox	NA	125.47	1	18	209	207
N-2	Sample	KM1808_47	6°59.2645	149°54.7420	2018-02-06	4	Plain		2	9	biobox	NA	125.47	1	15	178	169
N-3	Sample	KM1808_47	6°59.2645	149°54.7420	2018-02-06	4	Plain		3	9	biobox	NA	125.47	1	16	173	167
N-4	Sample	KM1808_47	6°59.2645	149°54.7420	2018-02-06	4	Plain		4	9	biobox	NA	125.47	1	17	135	132
N-5	Sample	KM1808_47	6°59.2645	149°54.7420	2018-02-06	4	Plain		5	9	biobox	NA	125.47	1	12	140	136
N-6	Sample	KM1808_70	11°15.1136	153°36.3635	2018-11-06	1	Plain	5206.1	1	14	biobox	1	92.07	2	21	110	106
N-7	Sample	KM1808_70	11°15.1136	153°36.3635	2018-11-06	1	Plain	5206.1	2	14	biobox	1	92.07	2	12	86	84
N-8	Sample	KM1808_70	11°15.1136	153°36.3635	2018-11-06	1	Plain	5206.1	3	14	biobox	1	92.07	2	19	96	95
N-9	Sample	KM1808_70	11°15.1136	153°36.3635	2018-11-06	1	Plain	5206.1	4	14	biobox	1	92.07	2	14	117	114
N-10	Sample	KM1808_70	11°15.1136	153°36.3635	2018-11-06	1	Plain	5206.1	5	14	biobox	1	92.07	2	15	135	133
N-11	Sample	KM1808_66	11°16.4955	153°44.6483	2018-09-06	1	Plain	5240.6	1	13	biobox	1	143.07	3	23	53	51
N-12	Sample	KM1808_66	11°16.4955	153°44.6483	2018-09-06	1	Plain	5240.6	2	13	biobox	1	143.07	3	16	85	82
N-13	Sample	KM1808_66	11°16.4955	153°44.6483	2018-09-06	1	Plain	5240.6	3	13	biobox	1	143.07	3	13	66	64
N-14	Sample	KM1808_66	11°16.4955	153°44.6483	2018-09-06	1	Plain	5240.6	4	13	biobox	1	143.07	3	9	56	55
N-15	Sample	KM1808_66	11°16.4955	153°44.6483	2018-09-06	1	Plain	5240.6	5	13	biobox	1	143.07	3	9	106	103
N-16	Sample	KM1808_43	7°1.2770	149°56.1340	2018-01-06	4	Plain	5040.1	1	8	core	10	32.12	4	14	169	166
N-17	Sample	KM1808_43	7°1.2770	149°56.1340	2018-01-06	4	Plain	5040.1	2	8	core	10	32.12	4	13	153	150
N-18	Sample	KM1808_43	7°1.2770	149°56.1340	2018-01-06	4	Plain	5040.1	3	8	core	10	32.12	4	19	65	65
N-19	Sample	KM1808_43	7°1.2770	149°56.1340	2018-01-06	4	Plain	5040.1	4	8	core	10	32.12	4	11	194	189
N-20	Sample	KM1808_43	7°1.2770	149°56.1340	2018-01-06	4	Plain	5040.1	5	8	core	10	32.12	4	12	146	141
N-21	Sample	KM1808_61	6°59.2775	149°55.9527	2018-06-06	4	Plain	5001.1	1	12	core	13	136.93	5	22	150	147
N-22	Sample	KM1808_61	6°59.2775	149°55.9527	2018-06-06	4	Plain	5001.1	2	12	core	13	136.93	5	33	178	174
N-23	Sample	KM1808_61	6°59.2775	149°55.9527	2018-06-06	4	Plain	5001.1	3	12	core	13	136.93	5	42	160	156
N-24	Sample	KM1808_61	6°59.2775	149°55.9527	2018-06-06	4	Plain	5001.1	4	12	core	13	136.93	5	23	131	128
N-25	Sample	KM1808_61	6°59.2775	149°55.9527	2018-06-06	4	Plain	5001.1	5	12	core	13	136.93	5	33	107	105
N-26	Sample	KM1808_66	11°16.4955	153°44.6483	2018-09-06	1	Plain	5240.6	1	13	biobox	2	136.25	6	4	121	119
N-27	Sample	KM1808_66	11°16.4955	153°44.6483	2018-09-06	1	Plain	5240.6	2	13	biobox	2	136.25	6	10	107	102
N-28	Sample	KM1808_66	11°16.4955	153°44.6483	2018-09-06	1	Plain	5240.6	3	13	biobox	2	136.25	6	10	115	110
N-29	Sample	KM1808_66	11°16.4955	153°44.6483	2018-09-06	1	Plain	5240.6	4	13	biobox	2	136.25	6	7	131	127
N-30	Sample	KM1808_66	11°16.4955	153°44.6483	2018-09-06	1	Plain	5240.6	5	13	biobox	2	136.25	6	11	110	109
N-31	Sample	KM1808_70	11°15.1136	153°36.3635	2018-11-06	1	Plain	5206.1	1	14	biobox	2	144.76	7	27	121	116
N-32	Sample	KM1808_70	11°15.1136	153°36.3635	2018-11-06	1	Plain	5206.1	2	14	biobox	2	144.76	7	22	118	114
N-33	Sample	KM1808_70	11°15.1136	153°36.3635	2018-11-06	1	Plain	5206.1	3	14	biobox	2	144.76	7	9	6	6
N-34	Sample	KM1808_70	11°15.1136	153°36.3635	2018-11-06	1	Plain	5206.1	4	14	biobox	2	144.76	7	17	26	25
N-35	Sample	KM1808_70	11°15.1136	153°36.3635	2018-11-06	1	Plain	5206.1	5	14	biobox	2	144.76	7	31	68	65
N-36	Sample	KM1808_47	7°0.5480	149°54.6770	2018-02-06	4	Plain	5018.3	1	9	core	21	15.37	8	19	211	209
N-37	Sample	KM1808_47	7°0.5480	149°54.6770	2018-02-06	4	Plain	5018.3	2	9	core	21	15.37	8	22	154	148
N-38	Sample	KM1808_47	7°0.5480	149°54.6770	2018-02-06	4	Plain	5018.3	3	9	core	21	15.37	8	11	179	177
N-39	Sample	KM1808_47	7°0.5480	149°54.6770	2018-02-06	4	Plain	5018.3	4	9	core	21	15.37	8	24	223	215
N-40	Sample	KM1808_47	7°0.5480	149°54.6770	2018-02-06	4	Plain	5018.3	5	9	core	21	15.37	8	29	216	208
N-41	Sample	KM1808_70	11°15.10821	153°36.3579	2018-11-06	1	Plain	5206.1	1	14	core	8	53.8	9	24	74	74
N-42	Sample	KM1808_70	11°15.10821	153°36.3579	2018-11-06	1	Plain	5206.1	2	14	core	8	53.8	9	17	140	139
N-43	Sample	KM1808_70	11°15.10821	153°36.3579	2018-11-06	1	Plain	5206.1	3	14	core	8	53.8	9	14	110	108
N-44	Sample	KM1808_70	11°15.10821	153°36.3579	2018-11-06	1	Plain	5206.1	4	14	core	8	53.8	9	16	169	167
N-45	Sample	KM1808_70	11°15.10821	153°36.3579	2018-11-06	1	Plain	5206.1	5	14	core	8	53.8	9	15	130	129
N-46	Sample	KM1808_66	11°16.4955	153°44.6483	2018-09-06	1	Plain	5240.6	1	13	biobox	3	34.11	10	2	68	67
N-47	Sample	KM1808_66	11°16.4955	153°44.6483	2018-09-06	1	Plain	5240.6	2	13	biobox	3	34.11	10	4	94	89
N-48	Sample	KM1808_66	11°16.4955	153°44.6483	2018-09-06	1	Plain	5240.6	3	13	biobox	3	34.11	10	11	48	47
N-49	Sample	KM1808_66	11°16.4955	153°44.6483	2018-09-06	1	Plain	5240.6	4	13	biobox	3	34.11	10	4	85	84
N-50	Sample	KM1808_66	11°16.4955	153°44.6483	2018-09-06	1	Plain	5240.6	5	13	biobox	3	34.11	10	7	85	84
N-Blank	Extraction blank	NA	NA	NA	NA	NA	NA	NA	NA	NA	NA	NA	NA	NA	NA	NA	NA
