# Supplementary material for: Environmental DNA surveys detect distinct metazoan communities across abyssal plains and seamounts in the western Clarion Clipperton Zone
Source: Mol Ecol. 2020 Jun 14;29(23):4588–604. doi: 10.1111/mec.15484 (PMC7754508; doi:10.1111/mec.15484)
Supplement: Supplementary file 3 — Table S2 [file MEC-29-4588-s003.xlsx]

## Sheet: 18S
Table S2A: ASVs and associated taxonomy, total read counts and occurrences across the entire 18S dataset that were found in the DNA extraction blanks and/or sampling blanks.
Superkingdom	Kingdom	Phylum	Class	Order	Family	Genus	Species	Total_read_counts	Occurrences %	ASV	In_DNA_extraction_blanks	In_sampling_blanks
Eukaryota	Fungi	Ascomycota	Dothideomycetes	Capnodiales	Cladosporiaceae	Cladosporium	Cladosporium sp.	1394	0.02	778922a1a030ff430706f213a00287ae	Yes	No
Eukaryota	Fungi	Ascomycota	Eurotiomycetes	Eurotiales	Aspergillaceae	NA	NA	532	0	0227c499aaf42d190da14adc4cfcee71	No	Yes
Eukaryota	Fungi	Ascomycota	Eurotiomycetes	Eurotiales	Aspergillaceae	NA	NA	725	0.01	1e9dacc717d2412abf736f7233e21928	Yes	No
Eukaryota	Fungi	Ascomycota	Eurotiomycetes	Eurotiales	Aspergillaceae	NA	NA	2519	0.03	da79211f8fad1f0f7321e05edcc7bca4	No	Yes
Eukaryota	Fungi	Ascomycota	Eurotiomycetes	Eurotiales	Aspergillaceae	Aspergillus	NA	185	0	95b70222ef6082817f0a13ba5c43b14f	No	Yes
Eukaryota	Fungi	Ascomycota	Sordariomycetes	Hypocreales	NA	NA	NA	392	0	23f2589e793acbe537eb9251dc8b7237	Yes	Yes
Eukaryota	Fungi	Basidiomycota	Cystobasidiomycetes	NA	NA	Symmetrospora	NA	33	0	8cbc2dd7bb6ac66869ce9d650c7c574e	Yes	No
Eukaryota	Fungi	Basidiomycota	Malasseziomycetes	Malasseziales	Malasseziaceae	Malassezia	Malassezia globosa	22	0	9a22097b3a0bd95e44eae82049f7856d	Yes	No
Eukaryota	Fungi	Basidiomycota	Malasseziomycetes	Malasseziales	Malasseziaceae	Malassezia	Malassezia globosa	41	0	222606758f28ea2b90347cb93dc5e2aa	Yes	No
Eukaryota	Fungi	Basidiomycota	Malasseziomycetes	Malasseziales	Malasseziaceae	Malassezia	Malassezia globosa	176	0	c1ed9b4e1e54f51b16b0bc5510d92e8f	Yes	No
Eukaryota	Fungi	Basidiomycota	Malasseziomycetes	Malasseziales	Malasseziaceae	Malassezia	Malassezia globosa	797	0	ebf2b85e5334456a5f4eb8ec6f6cf237	Yes	No
Eukaryota	Fungi	Basidiomycota	Agaricomycetes	Hymenochaetales	NA	NA	NA	6	0	ed3c34f9d295e3442d90f8b7118bc460	No	Yes
Eukaryota	Fungi	Basidiomycota	Agaricomycetes	Polyporales	NA	NA	NA	14	0	f52fdb5dd56acb584fbc9565ab315ac1	No	Yes
Eukaryota	Fungi	Chytridiomycota	Chytridiomycetes	Rhizophydiales	NA	NA	NA	16	0	82cab5dac126ca7e5e29374fae95ebf7	Yes	No
Eukaryota	Fungi	Chytridiomycota	Chytridiomycetes	Lobulomycetales	Lobulomycetaceae	NA	NA	47	0	31e15c5ed95e001f941f1da7ac8a67bb	No	Yes
Eukaryota	Metazoa	Arthropoda	Ostracoda	Halocyprida	NA	NA	Polycope sp.	13873	0	8fdcb0d28f67565b818753af37f4848d	Yes	No
Eukaryota	Metazoa	Arthropoda	Collembola	NA	NA	NA	NA	582	0	7cda4c0f6ff815d096f8e72a3beff77e	No	Yes
Eukaryota	Metazoa	Arthropoda	Hexanauplia	Calanoida	NA	NA	NA	15	0	7f7405efacb5b56747ded410a3268e7f	No	Yes
Eukaryota	Metazoa	Arthropoda	Hexanauplia	Calanoida	Calocalanidae	Calocalanus	Calocalanus styliremis	310	0.01	d4c3ce2392152c0dda61e8eb6c422533	No	Yes
Eukaryota	Metazoa	Chordata	Mammalia	NA	NA	NA	NA	5	0	3af38a47a3732a7c6f2cc9b95a33b121	No	Yes
Eukaryota	Metazoa	Chordata	Mammalia	NA	NA	NA	NA	41	0	5a5256cdca8003531850daa22a0388c0	Yes	No
Eukaryota	Metazoa	Chordata	Mammalia	NA	NA	NA	NA	126	0	36c8df4c86bc7415d69c86b65c87a054	Yes	No
Eukaryota	Metazoa	Chordata	Mammalia	NA	NA	NA	NA	235	0	4c35f7fc7555dcfe3e49abba4e7e905b	Yes	No
Eukaryota	Metazoa	Chordata	Mammalia	NA	NA	NA	NA	7882	0.16	b085816f8ee9ab88a6d9dd947e4cee6d	Yes	Yes
Eukaryota	Metazoa	Chordata	Amphibia	Anura	Ranidae	Rana	Rana sphenocephala	256	0	e2920960458b61acb3c0ea835a5d9ab5	No	Yes
Eukaryota	Metazoa	Chordata	Appendicularia	NA	Oikopleuridae	Bathochordaeus	Bathochordaeus charon	9231	0.01	a8226c4978785468757d61c85ae0da98	No	Yes
Eukaryota	NA	NA	NA	NA	NA	NA	NA	7	0	b90d0ecb442b80f4a6e6554a33b69dd3	No	Yes
Eukaryota	NA	NA	NA	NA	NA	NA	NA	9	0	d81ab613c32b67d69ca77a9430a6c80a	Yes	No
Eukaryota	NA	NA	NA	NA	NA	NA	NA	11	0	e034ac3c4f7450582503fc6695960b41	No	Yes
Eukaryota	NA	NA	NA	NA	NA	NA	NA	818	0	9c44e73988393de6cdc614d33969fa3e	Yes	No
Eukaryota	NA	NA	NA	NA	NA	NA	NA	1226	0.11	42b554a969b1952a5439acb0aa6f6b22	No	Yes
Eukaryota	SAR	NA	Litostomatea	Pleurostomatida	NA	NA	NA	84	0	81a723890dd9182fe8b525d4d16556fa	Yes	No
Eukaryota	SAR	NA	Litostomatea	Pleurostomatida	NA	NA	NA	110	0	e994f40363b23f9b8ae6f9aa2b5e9da2	Yes	No
Eukaryota	SAR	NA	Litostomatea	Pleurostomatida	NA	NA	NA	1039	0	73db33a56610ecdac0290783cabcf7dd	Yes	No
Eukaryota	SAR	NA	NA	Choanoflagellida	Salpingoecidae	Desmarella	Desmarella moniliformis	570	0	65b375325c26a01fc6a1dfd4ad3aae91	Yes	No
Eukaryota	SAR	NA	NA	Choanoflagellida	Salpingoecidae	Codosiga	NA	32	0	7b04038516ff3e16b94eed6b09fa1611	No	Yes
Eukaryota	SAR	NA	NA	Cryptomonadales	Cryptomonadaceae	Cryptomonas	NA	155	0	80c5e7f8f3f048671466c4c8b6763ad3	Yes	Yes
Eukaryota	SAR	NA	NA	NA	Colpodellidae	Colpodella	NA	6	0	b0e3482bf3e7f418bcb119e3e50825da	No	Yes
Eukaryota	SAR	NA	NA	NA	Colpodellidae	Colpodella	NA	27	0	e3745b162324f28acfaa67ce38376cf6	No	Yes
Eukaryota	SAR	NA	NA	NA	Colpodellidae	Colpodella	NA	36	0	849ee44ca96cd54047e9c009106c0116	No	Yes
Eukaryota	SAR	NA	NA	NA	Colpodellidae	Colpodella	NA	57	0	30f03ef2e74a5ff132d55ca26707befb	No	Yes
Eukaryota	SAR	NA	NA	NA	Colpodellidae	Colpodella	NA	67	0	59ef870541ab5cc6c16540302e2757e4	No	Yes
Eukaryota	SAR	NA	NA	NA	Colpodellidae	Colpodella	NA	67	0	de01905aefd80484d87adeaa492b46e8	No	Yes
Eukaryota	SAR	NA	NA	NA	Colpodellidae	Colpodella	NA	193	0.01	da1c60c31de415b042bed6fd1bad2601	No	Yes
Eukaryota	SAR	NA	NA	NA	Colpodellidae	Colpodella	NA	202	0	bec25d0c172185bed49567c2088f8b64	No	Yes
Eukaryota	SAR	NA	NA	NA	Colpodellidae	Colpodella	NA	209	0	794c6a16e0c1d3764629ec37a812fbf1	No	Yes
Eukaryota	SAR	NA	NA	NA	Colpodellidae	Colpodella	NA	225	0.03	dc755ef98cf1a41451120bc6409d2d18	No	Yes
Eukaryota	SAR	NA	NA	NA	Colpodellidae	Colpodella	NA	631	0.03	4759e1f3b88beaacf10eb2a08ae754b4	No	Yes
Eukaryota	SAR	NA	NA	NA	Colpodellidae	Colpodella	NA	1241	0.1	d71b2226271f6710100406cd03543af6	No	Yes
Eukaryota	SAR	NA	NA	NA	Colpodellidae	Colpodella	NA	1401	0.02	8d626348ee2488ee8c2112fb9d71794f	Yes	No
Eukaryota	SAR	NA	NA	NA	Colpodellidae	Colpodella	NA	1625	0	33c7289895aae079daefa86999547634	No	Yes
Eukaryota	SAR	NA	NA	NA	Colpodellidae	Colpodella	NA	2087	0.21	2ba1f793aaf72b153cd244efe4a2e5b7	No	Yes
Eukaryota	SAR	NA	NA	NA	Colpodellidae	Colpodella	NA	2395	0.12	3ac1e5d9f64c0c8e957893a7910a2d68	No	Yes
Eukaryota	SAR	NA	NA	NA	Colpodellidae	Colpodella	NA	21190	0.44	850aa2e6b9b827e7bb6aa73c6bc4534a	No	Yes
Eukaryota	SAR	NA	NA	NA	NA	NA	Cryptophyta sp.	365	0	d2a3b4b19f77f75d6fcd8a0f664a8efb	Yes	No
Eukaryota	SAR	NA	NA	Vampyrellida	Vampyrellidae	Vampyrella	Vampyrella pendula	111	0	15b100d52f996f713ed2683a840193db	Yes	No
Eukaryota	SAR	NA	NA	Telonemida	NA	Telonema	Telonema antarcticum	127	0.03	27b9d36dfe614e4bb9c73c3a5b642906	No	Yes
Eukaryota	SAR	NA	Nassophorea	NA	NA	NA	Nassophorea sp.	236	0	0ea40e5cb68a7c771bb22923f37cd265	Yes	No
Eukaryota	SAR	NA	Oligohymenophorea	NA	NA	NA	NA	97	0	45ff47d4ff476df12912242c0a4b900d	No	Yes
Eukaryota	SAR	NA	Oligohymenophorea	Sessilida	Vorticellidae	Vorticella	NA	50	0	89fa5792a718da104b50073de57dcc7f	No	Yes
Eukaryota	SAR	NA	Oligohymenophorea	Sessilida	Vorticellidae	Vorticella	Vorticella sp.	69	0	45aafb4ad5335acdacbdb9f08798934d	No	Yes
Eukaryota	SAR	NA	Oligohymenophorea	Sessilida	Vorticellidae	Vorticella	Vorticella sp.	780	0	50664706354f5fd8ca9a6d03708652ad	Yes	No
Eukaryota	SAR	NA	Oligohymenophorea	Sessilida	Vorticellidae	Vorticella	Vorticella sp.	2453	0	9cc895fdab333f6bd240e3914a67f2ce	No	Yes
Eukaryota	SAR	NA	Oligohymenophorea	Hymenostomatida	NA	NA	NA	165	0	e3372458cb214837ae016acc3755a897	No	Yes
Eukaryota	SAR	NA	Oligohymenophorea	Hymenostomatida	NA	NA	NA	1950	0	61af64f8d06c05f189763f60bacf9928	No	Yes
Eukaryota	SAR	NA	Oligohymenophorea	Hymenostomatida	NA	Ichthyophthirius	Ichthyophthirius multifiliis	2	0	c941df1e77625cff0035ab6d5d48abe3	No	Yes
Eukaryota	SAR	NA	Oligohymenophorea	Peniculida	Parameciidae	Paramecium	Paramecium putrinum	13	0	64e4e1d258724baf2e31515a513c695f	No	Yes
Eukaryota	SAR	NA	Acantharea	NA	NA	NA	NA	82	0	c206daa7d75e9326520accbd8cd694a8	No	Yes
Eukaryota	SAR	NA	Acantharea	Arthracanthida	Acanthometridae	Acanthometra	Acanthometra sp.	45	0	dba5d9316d07ea5ac9a41a79aedac654	No	Yes
Eukaryota	SAR	NA	Acantharea	Arthracanthida	Acanthometridae	Amphilonche	Amphilonche elongata	687	0.07	aa8a2da03d2225f13bab683074d4c2d0	No	Yes
Eukaryota	SAR	NA	Acantharea	Holacanthida	NA	NA	NA	28	0	5200cb93c38a2453af7d969411778051	No	Yes
Eukaryota	SAR	NA	Acantharea	Holacanthida	NA	NA	NA	6807	0.16	53be161eb8019d98cec1de8e3500acdb	No	Yes
Eukaryota	SAR	NA	Colpodea	Bryometopida	Bryometopidae	Bryometopus	Bryometopus pseudochilodon	28	0	e56feae78517865854cd911b3553180e	No	Yes
Eukaryota	SAR	NA	Dinophyceae	NA	NA	NA	NA	35	0	1714b02ac3042f0f74ce5bf131578763	No	Yes
Eukaryota	SAR	NA	Dinophyceae	NA	NA	NA	NA	54	0	0cf26653ac06198c14ac068c8a2167ab	No	Yes
Eukaryota	SAR	NA	Dinophyceae	NA	NA	NA	NA	122	0	0b2436ac374cc200918a20d3cf92ea49	No	Yes
Eukaryota	SAR	NA	Dinophyceae	NA	NA	NA	NA	235	0	190b97a0b6762a238eda5822c3e3d5b4	No	Yes
Eukaryota	SAR	NA	Dinophyceae	NA	NA	NA	NA	279	0.03	e2bd21fde2da79488a0e6e70e7cdfd7b	No	Yes
Eukaryota	SAR	NA	Dinophyceae	NA	NA	NA	NA	2675	0.04	20f8ab19042d3c5af00f34aa9f2a0a72	No	Yes
Eukaryota	SAR	NA	Dinophyceae	NA	NA	NA	NA	6956	0.09	2fc1aab4589ede91fc4745c5ce081370	No	Yes
Eukaryota	SAR	NA	Dinophyceae	Gymnodiniales	Gymnodiniaceae	NA	NA	158	0	993e5b7d5f1aa02f952fab2cbc5920c5	No	Yes
Eukaryota	SAR	NA	Dinophyceae	Gymnodiniales	Gymnodiniaceae	NA	NA	200	0.01	711aa55a5ce0b8e93cfe363bf7481143	No	Yes
Eukaryota	SAR	NA	Dinophyceae	Gymnodiniales	Gymnodiniaceae	NA	NA	1151	0.05	229178d3962e2d87aa9ad641db4c42d5	No	Yes
Eukaryota	SAR	NA	Dinophyceae	Gymnodiniales	Gymnodiniaceae	NA	NA	1567	0.05	ee0e41dd988e9c0e1a506d69dc0dc4b3	No	Yes
Eukaryota	SAR	NA	Dinophyceae	Gymnodiniales	Gymnodiniaceae	Lepidodinium	Lepidodinium viride	104	0	28dae51f1719dd3b33c633d6ef48fe02	No	Yes
Eukaryota	SAR	NA	Dinophyceae	Gymnodiniales	Kareniaceae	Karlodinium	Karlodinium veneficum	5690	0.24	3f74eea2b728bb3dcb33d0a5e4fbce12	No	Yes
Eukaryota	SAR	NA	Dinophyceae	Gymnodiniales	Kareniaceae	Karlodinium	Karlodinium veneficum	28303	0.66	c0653e43369cdb85ea101fa8baa02406	No	Yes
Eukaryota	SAR	NA	Dinophyceae	Gymnodiniales	Kareniaceae	Takayama	Takayama cf.	656	0.05	bb0aea7ab535c0bf9a7c80c106aec799	No	Yes
Eukaryota	SAR	NA	Dinophyceae	Peridiniales	Thoracosphaeraceae	Scrippsiella	Scrippsiella sp.	102	0	2db3e04813874c796f53879ba5fe849a	No	Yes
Eukaryota	SAR	NA	Dinophyceae	Suessiales	Suessiaceae	Pelagodinium	Pelagodinium beii	150	0.01	2252376ffb94f2302c90e7f684bed045	No	Yes
Eukaryota	SAR	NA	Dinophyceae	Syndiniales	NA	NA	NA	1482	0.05	acfa1962aca213bea52ef4c0567753cb	No	Yes
Eukaryota	SAR	NA	Dinophyceae	Syndiniales	Duboscquellidae	Duboscquella	Euduboscquella sp.	2692	0.07	d791505a2e3d8e954f3d6aeed7426de8	No	Yes
Eukaryota	SAR	NA	Dinophyceae	Syndiniales	Duboscquellidae	Duboscquella	Euduboscquella sp.	3480	0.09	b6c1b72bc65069fd898e75d3a3c25b06	No	Yes
Eukaryota	SAR	NA	Polycystinea	Collodaria	NA	NA	NA	64077	0.13	f437f00c79c45125c2437d03b44f9c1c	No	Yes
Eukaryota	SAR	NA	Polycystinea	Collodaria	Collozoidae	Cladococcus	Cladococcus viminalis	83	0	41df8da716d22a6f8ae7114c5a7a3ee8	No	Yes
Eukaryota	SAR	NA	Polycystinea	Collodaria	Collozoidae	Cladococcus	Cladococcus viminalis	220	0	666d9341c95651ca5f65629df5ca3a18	No	Yes
Eukaryota	SAR	NA	Polycystinea	Collodaria	Collozoidae	Cladococcus	Cladococcus viminalis	385	0	f35d196211fcf7c66072d503a8ef833b	No	Yes
Eukaryota	SAR	NA	Polycystinea	Collodaria	Collozoidae	Cladococcus	Cladococcus viminalis	403	0	dc514aefa22b2791b1211a56ff6e24bf	No	Yes
Eukaryota	SAR	NA	Polycystinea	Collodaria	Collozoidae	Cladococcus	Cladococcus viminalis	494	0	23c4d3dd590ac1ba44d802369f450b36	No	Yes
Eukaryota	SAR	NA	Polycystinea	Collodaria	Collozoidae	Cladococcus	Cladococcus viminalis	2678	0.03	f55622e968f8733020718c57883954ed	No	Yes
Eukaryota	SAR	NA	Polycystinea	Collodaria	Collozoidae	Cladococcus	Cladococcus viminalis	30818	0.13	d0c864a802c43d18a624125482810a58	No	Yes
Eukaryota	SAR	NA	Polycystinea	Collodaria	Sphaerozoidae	Collozoum	NA	179	0	5974bf65b415bf0d465141705eec9b2f	No	Yes
Eukaryota	SAR	NA	Polycystinea	Nassellaria	Theoperidae	Pterocanium	Pterocanium trilobum	10537	0.13	81e66ca7d5d0037162058874ed3974e2	No	Yes
Eukaryota	SAR	NA	Polycystinea	Spumellaria	NA	NA	Spumellarian radiolarian 7017	120	0	8dec676267f87dda39365942d2895df7	No	Yes
Eukaryota	SAR	NA	Polycystinea	Spumellaria	Spongodiscidae	NA	NA	1132	0	5647dce668f3ea4924d1128eef05e28f	No	Yes
Eukaryota	SAR	NA	Spirotrichea	NA	NA	NA	NA	134	0	b1be4d28181c2c228169eeee7fdc8c3e	No	Yes
Eukaryota	SAR	NA	Spirotrichea	NA	NA	NA	NA	157	0	019a5f308fc9f2fd739684b98fedcf9d	No	Yes
Eukaryota	SAR	NA	Spirotrichea	NA	NA	NA	NA	407	0	312c420f6bb59798451cde734487b601	No	Yes
Eukaryota	SAR	NA	Spirotrichea	NA	NA	NA	NA	1740	0	95cb7b1bfd2bfcce85b76f77e87e3a03	No	Yes
Eukaryota	Viridiplantae	Chlorophyta	Ulvophyceae	Ulotrichales	NA	NA	NA	63	0	452f9274bdcde5d1ce335b47abc26454	Yes	No
Eukaryota	Viridiplantae	Chlorophyta	Ulvophyceae	Ulotrichales	NA	NA	NA	79	0	eb3d27af60d1a1e55783f3895e932f60	Yes	No
Eukaryota	Viridiplantae	Chlorophyta	Ulvophyceae	Ulotrichales	NA	NA	NA	393	0	4188efa80e9de4fc26d017691743bd68	No	Yes
Eukaryota	Viridiplantae	Chlorophyta	Chlorodendrophyceae	Chlorodendrales	Chlorodendraceae	Tetraselmis	prasinophyte sp.	31	0	bb7828b8b2266b8de3dfaec1e608cf51	No	Yes
Eukaryota	Viridiplantae	Chlorophyta	Chlorodendrophyceae	Chlorodendrales	Chlorodendraceae	Tetraselmis	prasinophyte sp.	89	0	ec7ab55759769c8986da387817ec192a	No	Yes
Eukaryota	Viridiplantae	Streptophyta	NA	Asterales	Asteraceae	Helianthus	Helianthus annuus	166	0	ef6db99dbda0952be25988d17cb51524	Yes	No
Eukaryota	Viridiplantae	Streptophyta	NA	Asterales	Asteraceae	Helianthus	Helianthus annuus	176	0	4c9d90a987762e447c9bf4cbfe6b3180	Yes	No
Eukaryota	Viridiplantae	Streptophyta	NA	Asterales	Asteraceae	Helianthus	Helianthus annuus	4176	0	9d46bbc952b8e8a08beccab30a0a3484	Yes	No
Eukaryota	Viridiplantae	Streptophyta	NA	Solanales	Solanaceae	Nicotiana	Nicotiana attenuata	3033	0.05	01ea25de1dba2648169e82e9c502f06f	Yes	Yes
Eukaryota	Viridiplantae	Streptophyta	NA	Gentianales	NA	NA	NA	719	0	6cf705723d96df2b2d26f4a7a8bd172c	No	Yes
Eukaryota	Viridiplantae	Streptophyta	NA	Lamiales	Lamiaceae	NA	NA	148	0	73722cf1ee4796ca040282924b110de4	No	Yes
Eukaryota	Viridiplantae	Streptophyta	NA	Lamiales	Lamiaceae	NA	NA	369	0	9e90f1870b48d8e94a690730503af2c9	No	Yes
Eukaryota	Viridiplantae	Streptophyta	NA	Lamiales	Lamiaceae	NA	NA	512	0	f5cf093f9c5ed4ae9b80268a56ec9cbe	No	Yes

## Sheet: COI
Table S2B: ASVs and associated taxonomy, total read counts and occurences across the entire COI dataset that were found in the DNA extraction blanks and/or sampling blanks.
Superkingdom	Kingdom	Phylum	Class	Order	Family	Genus	Species	Total_read_counts	Occurrences %	ASV	In_DNA_extraction_blanks	In_sampling_blanks
Bacteria	NA	Bacteroidetes	Flavobacteriia	Flavobacteriales	NA	NA	NA	96	0	c3d2c00364dc4e04de5460580d469c0d	No	Yes
Bacteria	NA	Bacteroidetes	Flavobacteriia	Flavobacteriales	NA	NA	NA	97	0	7a8da366f165fddbef7ed0a754119fde	No	Yes
Bacteria	NA	Bacteroidetes	Flavobacteriia	Flavobacteriales	NA	NA	NA	126	0	a483a742f779da729928ac534a2e8287	Yes	No
Bacteria	NA	Bacteroidetes	Flavobacteriia	Flavobacteriales	NA	NA	NA	169	0	919a8c8a32e240e4f1b6e600e344c2ad	Yes	No
Bacteria	NA	Bacteroidetes	Flavobacteriia	Flavobacteriales	NA	NA	NA	189	0	8f90a8d0235062f06ef3e0c499b4b446	No	Yes
Bacteria	NA	Bacteroidetes	Flavobacteriia	Flavobacteriales	NA	NA	NA	454	0	58e47e0928b12517ab94a9d67fde8de7	Yes	No
Bacteria	NA	Bacteroidetes	Flavobacteriia	Flavobacteriales	NA	NA	NA	1224	0	27ba0e7a72c1dc7fcd3be3e01f80e70d	Yes	No
Bacteria	NA	Bacteroidetes	Flavobacteriia	Flavobacteriales	NA	NA	NA	1626	0	579d2e54bdf1761fa8d9b8fc5ee1c493	No	Yes
Bacteria	NA	Bacteroidetes	Flavobacteriia	Flavobacteriales	NA	NA	NA	3645	0	f0440635f949feec4f2aaa3f7d0c28c8	Yes	Yes
Bacteria	NA	Bacteroidetes	Flavobacteriia	NA	NA	NA	NA	6	0	1bfdebcf57933a6d1ea1e18642499bf3	Yes	Yes
Bacteria	NA	Bacteroidetes	Flavobacteriia	NA	NA	NA	NA	19	0	6793e9f3d7caa303f5b31132bf6c8e1b	Yes	No
Bacteria	NA	Bacteroidetes	Flavobacteriia	NA	NA	NA	NA	83	0.01	f0ee696ff1403b6aec69002484c30a37	No	Yes
Bacteria	NA	Bacteroidetes	Flavobacteriia	NA	NA	NA	NA	104	0	e7ef70ac2d1bcb993c4ac8153ae2ccce	No	Yes
Bacteria	NA	Bacteroidetes	Flavobacteriia	NA	NA	NA	NA	322	0	e6999b0e6af1009beff0c4d77be7e124	No	Yes
Bacteria	NA	Bacteroidetes	NA	NA	NA	NA	NA	41	0	20cfbbb5ba7184d1081d0c76cf4d865f	No	Yes
Bacteria	NA	Bacteroidetes	NA	NA	NA	NA	NA	204	0.01	81c427030eb2305163b1cb108d92dea7	No	Yes
Bacteria	NA	Bacteroidetes	NA	NA	NA	NA	NA	568	0.01	0749055cce6618c449302d689d83ab47	No	Yes
Bacteria	NA	NA	NA	NA	NA	NA	NA	6	0	d584cfe3d4fb9df05c9429b69aefa9fc	No	Yes
Bacteria	NA	NA	NA	NA	NA	NA	NA	15	0	4cbacdc1d53f5ff091ebb936bb9ee5af	No	Yes
Bacteria	NA	NA	NA	NA	NA	NA	NA	26	0	46f846065d24668c875ff8a9fa9c7d73	No	Yes
Bacteria	NA	NA	NA	NA	NA	NA	NA	29	0	fc19b0d154879fa9445d642bcef5cad2	No	Yes
Bacteria	NA	NA	NA	NA	NA	NA	NA	37	0	20221460dd27972a3acdd76a9249c805	No	Yes
Bacteria	NA	NA	NA	NA	NA	NA	NA	45	0	1406eb616c2a78fedbe4aae516118e49	No	Yes
Bacteria	NA	NA	NA	NA	NA	NA	NA	47	0.01	b4e4471d122149007609a12739d4e593	No	Yes
Bacteria	NA	NA	NA	NA	NA	NA	NA	95	0	3826a5afb33538111946d76930dfcc21	No	Yes
Bacteria	NA	NA	NA	NA	NA	NA	NA	116	0.01	54e1ecc44b59f933d6321f0a28cbfdfb	No	Yes
Bacteria	NA	NA	NA	NA	NA	NA	NA	233	0	9e964a5b68438a4df9e3ba4e8c1cfc15	No	Yes
Bacteria	NA	NA	NA	NA	NA	NA	NA	325	0.04	55ccb2964de42fe421fbb6c03472525a	No	Yes
Bacteria	NA	NA	NA	NA	NA	NA	NA	366	0.06	112012aebee8f89dbbb56c636a2c0578	No	Yes
Bacteria	NA	NA	NA	NA	NA	NA	NA	532	0	a06c4cb9ac4532ebff564be0d44b5cb8	No	Yes
Bacteria	NA	NA	NA	NA	NA	NA	NA	612	0.09	6fd4ba2d7c36231f4705a6f7b3fb2f1e	No	Yes
Bacteria	NA	NA	NA	NA	NA	NA	NA	673	0.01	21cb63d6e96f05d0a1329b4ec9de92fb	No	Yes
Bacteria	NA	NA	NA	NA	NA	NA	NA	751	0.09	2f141fafc50c91cb520c361013aaa649	No	Yes
Bacteria	NA	NA	NA	NA	NA	NA	NA	939	0.05	f0b100b5caee9d05635ecb55d8f0377a	No	Yes
Bacteria	NA	NA	NA	NA	NA	NA	NA	988	0.02	bb4277003c21461a052b7eec6db6d97d	No	Yes
Bacteria	NA	NA	NA	NA	NA	NA	NA	7785	0.18	74d148b3b9a9bd7082a74050c8eaf45b	No	Yes
Bacteria	NA	NA	NA	NA	NA	NA	NA	31450	0.13	8a4afb68f91b70183fc31d0c1ac869d0	No	Yes
Bacteria	NA	NA	NA	NA	NA	NA	NA	735314	0.29	31d9bafaae0406f526eeb7b5afb7f5a4	No	Yes
Bacteria	NA	Proteobacteria	Alphaproteobacteria	NA	NA	NA	NA	373	0	1967c9b85eb2052906910ff0926e5cdc	No	Yes
Bacteria	NA	Proteobacteria	Alphaproteobacteria	Pelagibacterales	NA	NA	NA	35	0.01	b059ea38e69d5d8b1574c3c25c9f7b0f	No	Yes
Bacteria	NA	Proteobacteria	Alphaproteobacteria	Pelagibacterales	NA	NA	NA	37	0	559f50ac5fc2f49e9b90e44fd960e8c5	No	Yes
Bacteria	NA	Proteobacteria	Alphaproteobacteria	Pelagibacterales	NA	NA	NA	49	0	4455fda9d8d4ea57c37b184326a551ca	No	Yes
Bacteria	NA	Proteobacteria	Alphaproteobacteria	Pelagibacterales	NA	NA	NA	79	0	93d3dd27335629bf5786ee7cdd13a816	No	Yes
Bacteria	NA	Proteobacteria	Alphaproteobacteria	Pelagibacterales	NA	NA	NA	95	0	072db652786878f12998cfe9e7b424bd	No	Yes
Bacteria	NA	Proteobacteria	Alphaproteobacteria	Pelagibacterales	NA	NA	NA	138	0.03	25901c49ac044e2353b5c3eea70fa4d5	No	Yes
Bacteria	NA	Proteobacteria	Alphaproteobacteria	Pelagibacterales	Pelagibacteraceae	NA	NA	9	0	c723ef460ccc9620897c7eb12907b81a	No	Yes
Bacteria	NA	Proteobacteria	Alphaproteobacteria	Pelagibacterales	Pelagibacteraceae	NA	NA	10	0	dfe0e40f43a1680d07397bf3e2666f44	No	Yes
Bacteria	NA	Proteobacteria	Alphaproteobacteria	Pelagibacterales	Pelagibacteraceae	NA	NA	18	0	8208851234ceb30903c034f754f55b69	No	Yes
Bacteria	NA	Proteobacteria	Alphaproteobacteria	Pelagibacterales	Pelagibacteraceae	NA	NA	70	0	eff90f81274543e6d92b05c0317d165d	No	Yes
Bacteria	NA	Proteobacteria	Alphaproteobacteria	Pelagibacterales	Pelagibacteraceae	NA	NA	294	0.05	7284cd60095e7700eb3cd8bc51c44386	No	Yes
Bacteria	NA	Proteobacteria	Alphaproteobacteria	Pelagibacterales	Pelagibacteraceae	NA	NA	971	0.11	eb4a5a1767bb4b2f8f34a422de9ffda7	No	Yes
Eukaryota	Fungi	Ascomycota	Eurotiomycetes	Eurotiales	Aspergillaceae	NA	NA	91	0	d6bf79ec2100081bf39d1729e843b903	Yes	No
Eukaryota	Fungi	Ascomycota	Eurotiomycetes	Eurotiales	Aspergillaceae	NA	NA	101	0	c77e740bb300901ff8f8b79a44a70c18	Yes	No
Eukaryota	Fungi	Ascomycota	Eurotiomycetes	Eurotiales	Aspergillaceae	NA	NA	155	0	9253e207a95a3a164770b9afdbcf9804	Yes	No
Eukaryota	Fungi	Ascomycota	Eurotiomycetes	Eurotiales	Aspergillaceae	NA	NA	181	0	3bd6eab1b272f5f2e1d6fff6ef8b1e14	Yes	No
Eukaryota	Fungi	Ascomycota	Eurotiomycetes	Eurotiales	Aspergillaceae	NA	NA	203	0	1197d0bdd08ca77b082dbeeb51b8e0c5	Yes	No
Eukaryota	Fungi	Ascomycota	Eurotiomycetes	Eurotiales	Aspergillaceae	NA	NA	212	0	06959777b675a4679a995ab0b8f715b5	Yes	No
Eukaryota	Fungi	Ascomycota	Eurotiomycetes	Eurotiales	Aspergillaceae	NA	NA	212	0	0c8b3a72a7f8e7feebc7293ce0b1e81e	Yes	No
Eukaryota	Fungi	Ascomycota	Eurotiomycetes	Eurotiales	Aspergillaceae	NA	NA	218	0	54fffba7bad7522aaa65bd9fa6f831cd	Yes	No
Eukaryota	Fungi	Ascomycota	Eurotiomycetes	Eurotiales	Aspergillaceae	NA	NA	226	0	789dc7a6476ff05b5c2bd6c7b3bfc347	Yes	No
Eukaryota	Fungi	Ascomycota	Eurotiomycetes	Eurotiales	Aspergillaceae	NA	NA	246	0	0c0c35d5bd6779fb79587819b7aaa841	Yes	No
Eukaryota	Fungi	Ascomycota	Eurotiomycetes	Eurotiales	Aspergillaceae	NA	NA	264	0	eea91366ce17e6cb179395aa27890e7e	Yes	No
Eukaryota	Fungi	Ascomycota	Eurotiomycetes	Eurotiales	Aspergillaceae	NA	NA	268	0	0f9e9d1cd620ee653f68edc2812e44d6	No	Yes
Eukaryota	Fungi	Ascomycota	Eurotiomycetes	Eurotiales	Aspergillaceae	NA	NA	299	0	016d9fdede2c7d7c562689fcef5cd553	Yes	No
Eukaryota	Fungi	Ascomycota	Eurotiomycetes	Eurotiales	Aspergillaceae	NA	NA	312	0	166b35f10cbd9f379dcd6c99b943ff09	Yes	No
Eukaryota	Fungi	Ascomycota	Eurotiomycetes	Eurotiales	Aspergillaceae	NA	NA	319	0	5046b963219b28e106c7bb23d38592f4	Yes	No
Eukaryota	Fungi	Ascomycota	Eurotiomycetes	Eurotiales	Aspergillaceae	NA	NA	328	0	93cd94ee0f0d39d1eca13de83c99c0be	Yes	No
Eukaryota	Fungi	Ascomycota	Eurotiomycetes	Eurotiales	Aspergillaceae	NA	NA	338	0	77cdaef127f3cede287af144be2e379b	Yes	No
Eukaryota	Fungi	Ascomycota	Eurotiomycetes	Eurotiales	Aspergillaceae	NA	NA	384	0	89b45da4214e1a65424173385e782638	Yes	No
Eukaryota	Fungi	Ascomycota	Eurotiomycetes	Eurotiales	Aspergillaceae	NA	NA	388	0	02a0a2d865d3246bd7575bd99d47875b	Yes	No
Eukaryota	Fungi	Ascomycota	Eurotiomycetes	Eurotiales	Aspergillaceae	NA	NA	395	0	e2689968730667151f173126dc47bb97	Yes	No
Eukaryota	Fungi	Ascomycota	Eurotiomycetes	Eurotiales	Aspergillaceae	NA	NA	427	0	86c2355e50cd378e498cd091580744f0	Yes	No
Eukaryota	Fungi	Ascomycota	Eurotiomycetes	Eurotiales	Aspergillaceae	NA	NA	610	0	e31ddee554ec0ee8362e66824cea8d6d	No	Yes
Eukaryota	Fungi	Ascomycota	Eurotiomycetes	Eurotiales	Aspergillaceae	NA	NA	844	0	5e0d9bd2687a22b381e9c89dc2bc48bf	Yes	No
Eukaryota	Fungi	Ascomycota	Eurotiomycetes	Eurotiales	Aspergillaceae	NA	NA	971	0	75d1f3cd704ffaa34a4c2cefb0433f4f	Yes	No
Eukaryota	Fungi	Ascomycota	Eurotiomycetes	Eurotiales	Aspergillaceae	NA	NA	1221	0	15780e130aac95d41cdf3a013ed48763	Yes	No
Eukaryota	Fungi	Ascomycota	Eurotiomycetes	Eurotiales	Aspergillaceae	NA	NA	1322	0	e66f9a2a9e4f44d89ebf983b892e343c	Yes	No
Eukaryota	Fungi	Ascomycota	Eurotiomycetes	Eurotiales	Aspergillaceae	NA	NA	1683	0	40696f8a86cec48323247b9555317bad	Yes	No
Eukaryota	Fungi	Ascomycota	Eurotiomycetes	Eurotiales	Aspergillaceae	NA	NA	3205	0	85e5f7206a0baa5c025932ee8a43b6f7	Yes	No
Eukaryota	Fungi	Ascomycota	Eurotiomycetes	Eurotiales	Aspergillaceae	NA	NA	3768	0	2c60027a589bca0f6897efb32e2d0783	Yes	No
Eukaryota	Fungi	Ascomycota	Eurotiomycetes	Eurotiales	Aspergillaceae	NA	NA	103592	0	f8bdd6ff91b677a09cb0fbcf9d0fd03d	Yes	No
Eukaryota	Fungi	Ascomycota	NA	NA	NA	NA	NA	22	0	1b2d962149cbe78d54d98b56126f915a	No	Yes
Eukaryota	Fungi	Ascomycota	NA	NA	NA	NA	NA	43	0	ace69e0fa940241b43e33a7e78b11818	No	Yes
Eukaryota	Fungi	Ascomycota	NA	NA	NA	NA	NA	100	0	52c5bf3c1aedf535994675c70613d760	No	Yes
Eukaryota	Fungi	Ascomycota	NA	NA	NA	NA	NA	126	0	df967eede588ec0761429c97bcee760b	No	Yes
Eukaryota	Fungi	Ascomycota	NA	NA	NA	NA	NA	142	0	db800311f5ae69565ec96214053622f1	No	Yes
Eukaryota	Fungi	Ascomycota	NA	NA	NA	NA	NA	176	0	745c6ef57196e0de9d82740c370c8658	No	Yes
Eukaryota	Fungi	Ascomycota	NA	NA	NA	NA	NA	188	0	3166254652d8281579fdecada5888cfc	No	Yes
Eukaryota	Fungi	Ascomycota	NA	NA	NA	NA	NA	234	0	c46139a65021b04aa3e61b1d8dbb17e6	No	Yes
Eukaryota	Fungi	Ascomycota	NA	NA	NA	NA	NA	282	0	de123eb19a5c869674982924a3f67536	No	Yes
Eukaryota	Fungi	Ascomycota	NA	NA	NA	NA	NA	716	0	0373bc3b2e18da56b88d1bdaa5a70648	No	Yes
Eukaryota	Fungi	Ascomycota	NA	NA	NA	NA	NA	1255	0	afb5229ebd49f3353a6a2ca008cd554f	No	Yes
Eukaryota	Fungi	Ascomycota	NA	NA	NA	NA	NA	2372	0	5aa584d8ff2e24b286f7209b199da944	No	Yes
Eukaryota	Fungi	Ascomycota	NA	NA	NA	NA	NA	4163	0	4abe6f66d2a5ec3d1c02400beeef2391	No	Yes
Eukaryota	Fungi	Ascomycota	NA	NA	NA	NA	NA	14316	0	2a90c106e0c927934099fc12ccdf4fbc	No	Yes
Eukaryota	Fungi	Ascomycota	NA	NA	NA	NA	NA	16760	0	b76aad28fb540fc7c4f82fff1bf490eb	Yes	Yes
Eukaryota	Fungi	Ascomycota	Saccharomycetes	Saccharomycetales	NA	NA	NA	4394	0	2a76d3970f016bb86ca40aa16f8b2d94	Yes	No
Eukaryota	Fungi	Ascomycota	Leotiomycetes	NA	NA	NA	NA	120	0	3da566a0e0f0112f910fe3565477d1f6	No	Yes
Eukaryota	Fungi	Ascomycota	Leotiomycetes	NA	NA	NA	NA	534	0	c6c869c0fd7ee278140eb4c6c99b26b6	No	Yes
Eukaryota	Fungi	Ascomycota	Leotiomycetes	NA	NA	NA	NA	25580	0.03	7ba21928151f16ffcfa8016dab3644ff	No	Yes
Eukaryota	Fungi	Ascomycota	Sordariomycetes	NA	NA	NA	NA	228	0	8b4cfdc96bcacae0e0abaff51b4d6ab8	No	Yes
Eukaryota	Fungi	Ascomycota	Sordariomycetes	NA	NA	NA	NA	465	0	2236043a42789e51af6526f32416d550	No	Yes
Eukaryota	Fungi	Ascomycota	Sordariomycetes	NA	NA	NA	NA	2880	0	0fe36b8d2e036fac714c3a228450258a	No	Yes
Eukaryota	Fungi	Ascomycota	Sordariomycetes	NA	NA	NA	NA	4834	0	3cf6639d3e20fbc75c260dd0c19b0839	No	Yes
Eukaryota	Fungi	Ascomycota	Sordariomycetes	Hypocreales	NA	NA	NA	86	0	e6ed24cd5996ccda8988349c7f1b6dd6	No	Yes
Eukaryota	Fungi	Ascomycota	Sordariomycetes	Hypocreales	NA	NA	NA	159	0	37392d76306b37951729b6ddf7d5ddcd	No	Yes
Eukaryota	Fungi	Ascomycota	Sordariomycetes	Hypocreales	NA	NA	NA	557	0	b3a8cbff4a51cc513f021139fe9649ca	No	Yes
Eukaryota	Fungi	Ascomycota	Sordariomycetes	Hypocreales	NA	NA	NA	6873	0	e78433d1742b95396de0ccfc02cb19c1	No	Yes
Eukaryota	Fungi	Ascomycota	Sordariomycetes	Hypocreales	Cordycipitaceae	Cordyceps	Cordyceps confragosa	115	0	14de325e635d02bb20a3f67ac5b97698	No	Yes
Eukaryota	Fungi	Ascomycota	Sordariomycetes	Hypocreales	Cordycipitaceae	Cordyceps	Cordyceps confragosa	220	0	a5f1fa96489dff961c7d93215ac97f34	No	Yes
Eukaryota	Fungi	Ascomycota	Sordariomycetes	Hypocreales	Cordycipitaceae	Cordyceps	Cordyceps confragosa	315	0	578f430c131dd268f8e3a71042c9ecb6	No	Yes
Eukaryota	Fungi	Ascomycota	Sordariomycetes	Hypocreales	Cordycipitaceae	Cordyceps	Cordyceps confragosa	1142	0	0bd0e20b35ebc3004a280ed89a0101fc	No	Yes
Eukaryota	Fungi	Ascomycota	Sordariomycetes	Hypocreales	Cordycipitaceae	Cordyceps	Cordyceps confragosa	5408	0.03	be1f7f287a142a674e0b2be506f79227	No	Yes
Eukaryota	Fungi	Basidiomycota	Agaricomycetes	Russulales	Russulaceae	NA	NA	257	0	afcad91754fa88b742414ac7d4ded71d	No	Yes
Eukaryota	Fungi	Basidiomycota	Agaricomycetes	Russulales	Russulaceae	NA	NA	9136	0	d27d492e968004e9240a4fcb1d0367a7	No	Yes
Eukaryota	Fungi	Basidiomycota	Malasseziomycetes	Malasseziales	Malasseziaceae	Malassezia	Malassezia globosa	312	0	ec540ffa457f63cfb98147942753e26d	No	Yes
Eukaryota	Metazoa	Arthropoda	Hexauplia	Calanoida	Clausocalanidae	Clausocalanus	NA	71	0	0a0daff42505a8383f2a358bf93048da	Yes	No
Eukaryota	Metazoa	Arthropoda	Hexauplia	Calanoida	Clausocalanidae	Clausocalanus	NA	154	0	41cececbbf2504477ef987fd3f14bf87	Yes	No
Eukaryota	Metazoa	Arthropoda	Hexauplia	Calanoida	Clausocalanidae	Clausocalanus	NA	190	0	1186b2bdacd12e33db28696e4669e27c	Yes	No
Eukaryota	Metazoa	Arthropoda	Hexauplia	Calanoida	Clausocalanidae	Clausocalanus	NA	743	0	a56ee69157b060ea65fa03fa093bbd80	Yes	No
Eukaryota	Metazoa	Arthropoda	Hexauplia	Calanoida	Clausocalanidae	Clausocalanus	NA	1121	0	cee89e84757c62954f00d3874e3019c6	Yes	No
Eukaryota	Metazoa	Arthropoda	Hexauplia	Calanoida	Clausocalanidae	Clausocalanus	NA	1496	0	3a04dfe0f417ff64fa2bd0c3f165698d	Yes	No
Eukaryota	Metazoa	Arthropoda	Hexauplia	Calanoida	Clausocalanidae	Clausocalanus	NA	56504	0	f7422b597755af55e808f3bab660f4fd	Yes	No
Eukaryota	Metazoa	Arthropoda	Hexauplia	Calanoida	NA	NA	NA	115	0	4caab3fcc05f31cf1bc7bfea463c5295	No	Yes
Eukaryota	Metazoa	Arthropoda	Hexauplia	Calanoida	Calanidae	NA	NA	210	0	956ed92dd247b1a7801345666c363cb7	No	Yes
Eukaryota	Metazoa	Arthropoda	Hexauplia	Calanoida	Calanidae	NA	NA	235	0	b539ae1068e7708aa1416a4317f59e1e	No	Yes
Eukaryota	Metazoa	Arthropoda	Hexauplia	Calanoida	Calanidae	NA	NA	983	0	386bbafc3250dbbf085e3ae4e81938bf	No	Yes
Eukaryota	Metazoa	Arthropoda	Hexauplia	Calanoida	Calanidae	NA	NA	1098	0	ef5514c6f94d49eef18916941092583d	No	Yes
Eukaryota	Metazoa	Arthropoda	Hexauplia	Calanoida	Calanidae	nocalanus	nocalanus minor	338	0	fa66f4175f2eb41a70ea430667f3a7a5	No	Yes
Eukaryota	Metazoa	Arthropoda	Hexauplia	Calanoida	Calanidae	Undinula	Undinula vulgaris	285	0	f63ba26a60526414c9d11a33cc00dcd3	No	Yes
Eukaryota	Metazoa	Arthropoda	Hexauplia	Calanoida	Calanidae	Undinula	Undinula vulgaris	300	0	6c4a813ffd25fbe136d7f7b037f3cd78	No	Yes
Eukaryota	Metazoa	Arthropoda	NA	NA	NA	NA	NA	33	0	000444ac7eb691fb3c1ed57d9c0f3984	No	Yes
Eukaryota	Metazoa	Arthropoda	NA	NA	NA	NA	NA	42	0	7be29f5917c6e970436aef3e1ab717e9	No	Yes
Eukaryota	Metazoa	Arthropoda	NA	NA	NA	NA	NA	68	0	ccfc89d585059878e0e1543d96faf228	No	Yes
Eukaryota	Metazoa	Arthropoda	NA	NA	NA	NA	NA	74	0	f8b8d4bc065d65e2f73a5f6c323030c4	No	Yes
Eukaryota	Metazoa	Arthropoda	NA	NA	NA	NA	NA	87	0	12280f5deca8b9aa5a1914472b5f490a	No	Yes
Eukaryota	Metazoa	Arthropoda	NA	NA	NA	NA	NA	87	0	d8cf78639e8a23c3bb29c5f1c54a04de	No	Yes
Eukaryota	Metazoa	Arthropoda	NA	NA	NA	NA	NA	104	0	bec4381d0795658a7fa5282edec336d4	No	Yes
Eukaryota	Metazoa	Arthropoda	NA	NA	NA	NA	NA	145	0	e0c60af01e05552a9e72b9bb85434c16	No	Yes
Eukaryota	Metazoa	Arthropoda	NA	NA	NA	NA	NA	149	0	461d0a66f78dc74c447eb49a096a92b8	No	Yes
Eukaryota	Metazoa	Arthropoda	NA	NA	NA	NA	NA	163	0	de4b7b6a8ab2008844069efb4b3d4fb5	No	Yes
Eukaryota	Metazoa	Arthropoda	NA	NA	NA	NA	NA	180	0	14a4b0794e1564ed7768b00625a9ea5d	No	Yes
Eukaryota	Metazoa	Arthropoda	NA	NA	NA	NA	NA	192	0	d76ad27c77ae313b3d37ca98bdc203de	No	Yes
Eukaryota	Metazoa	Arthropoda	NA	NA	NA	NA	NA	196	0	39203c2a8757b0dfcde894991022cba6	No	Yes
Eukaryota	Metazoa	Arthropoda	NA	NA	NA	NA	NA	210	0	b82dffed374ce5de1e5566bd3ce96d34	No	Yes
Eukaryota	Metazoa	Arthropoda	NA	NA	NA	NA	NA	213	0	26bdfe8a405009f75ea6ef447f7894a2	No	Yes
Eukaryota	Metazoa	Arthropoda	NA	NA	NA	NA	NA	236	0	a19485142e92627d12571176ed42b59d	Yes	No
Eukaryota	Metazoa	Arthropoda	NA	NA	NA	NA	NA	242	0	9d0ec2f0d32098c109f4fdb5b65bb4d3	No	Yes
Eukaryota	Metazoa	Arthropoda	NA	NA	NA	NA	NA	246	0	51106cb29ad44fff413425b7e1f69c2a	No	Yes
Eukaryota	Metazoa	Arthropoda	NA	NA	NA	NA	NA	250	0	59f2c18cd90747817bc53c1442784e0f	No	Yes
Eukaryota	Metazoa	Arthropoda	NA	NA	NA	NA	NA	280	0	5ab45c12dd9d8f82d2068ba3501983ad	No	Yes
Eukaryota	Metazoa	Arthropoda	NA	NA	NA	NA	NA	302	0	85dfc34a498cf10e43bc992a8c0c0348	No	Yes
Eukaryota	Metazoa	Arthropoda	NA	NA	NA	NA	NA	328	0	7f6ea42c4e062b1545040ee76b70c83a	No	Yes
Eukaryota	Metazoa	Arthropoda	NA	NA	NA	NA	NA	347	0	0effe84c7c823e621598645e51743058	No	Yes
Eukaryota	Metazoa	Arthropoda	NA	NA	NA	NA	NA	374	0	07b4d2c1429adae28bf12e315090a007	No	Yes
Eukaryota	Metazoa	Arthropoda	NA	NA	NA	NA	NA	391	0.01	287a0538db5e78fd2fb7b8887d662b7f	No	Yes
Eukaryota	Metazoa	Arthropoda	NA	NA	NA	NA	NA	399	0	1ec0ff99d1430778379709213e6b680e	No	Yes
Eukaryota	Metazoa	Arthropoda	NA	NA	NA	NA	NA	443	0	ee5d7a54b1bf36da7ad30cae3ca0dad6	No	Yes
Eukaryota	Metazoa	Arthropoda	NA	NA	NA	NA	NA	447	0	543e1984e49b9d3cc99aeb6ca7c27540	No	Yes
Eukaryota	Metazoa	Arthropoda	NA	NA	NA	NA	NA	477	0	28d54e6ac0d0825eb55c56ada95891fa	No	Yes
Eukaryota	Metazoa	Arthropoda	NA	NA	NA	NA	NA	513	0	265f022380288a39a4de810e6ab4e550	No	Yes
Eukaryota	Metazoa	Arthropoda	NA	NA	NA	NA	NA	712	0.02	9a94bcd963670ea6a0602430f45146e4	No	Yes
Eukaryota	Metazoa	Arthropoda	NA	NA	NA	NA	NA	954	0	3ca55f4da9b8daeb5391781d52255bf8	No	Yes
Eukaryota	Metazoa	Arthropoda	NA	NA	NA	NA	NA	1441	0	03a377b67ce2b4443e788f4c690b8ffa	No	Yes
Eukaryota	Metazoa	Arthropoda	NA	NA	NA	NA	NA	2903	0.08	a2c26659caaac539f49306cb45f82b89	No	Yes
Eukaryota	Metazoa	Arthropoda	NA	NA	NA	NA	NA	11053	0	fafc59be9cc02960cef7ae191b9d334d	Yes	No
Eukaryota	Metazoa	Arthropoda	NA	NA	NA	NA	NA	29386	0	41b398dd9d1e474d239713949186a9a8	No	Yes
Eukaryota	Metazoa	Arthropoda	Insecta	NA	NA	NA	NA	315	0.03	a2eece8d0d178b47552184cb70c9fb22	No	Yes
Eukaryota	Metazoa	Arthropoda	Insecta	Coleoptera	NA	NA	NA	843	0.01	1c974f54a9ab73bbed9d5ea497c7da66	No	Yes
Eukaryota	Metazoa	Arthropoda	Insecta	Diptera	NA	NA	NA	408	0	8509ad9296e8aca948daeba5daa155ae	No	Yes
Eukaryota	Metazoa	Arthropoda	Insecta	Diptera	NA	NA	NA	1062	0	615acee7f048dcf282e26a43e9660aa6	No	Yes
Eukaryota	Metazoa	Arthropoda	Insecta	Diptera	NA	NA	NA	10731	0	dfc70d6448e3aebcf07783842ae237ba	No	Yes
Eukaryota	Metazoa	Arthropoda	Malacostraca	NA	NA	NA	NA	252	0	545ab23cd8f507695b12cdcae3713deb	No	Yes
Eukaryota	Metazoa	Arthropoda	Malacostraca	NA	NA	NA	NA	337	0	a7d20b24fe0700f1f003ce5075c2e5d2	No	Yes
Eukaryota	Metazoa	Arthropoda	Malacostraca	NA	NA	NA	NA	4098	0.03	faf04a69212aa323e9e5850eea6c422a	No	Yes
Eukaryota	Metazoa	Arthropoda	Malacostraca	Decapoda	NA	NA	NA	127	0	5ff9df5d04a240ab9325e495c0d31a99	No	Yes
Eukaryota	Metazoa	Arthropoda	Malacostraca	Euphausiacea	Euphausiidae	NA	NA	121	0	4069756efcecb524eb98521ef2c4a8ec	No	Yes
Eukaryota	Metazoa	Arthropoda	Malacostraca	Euphausiacea	Euphausiidae	Euphausia	Euphausia america	100	0	51f8549cdc43e4a05c4604458de15e31	No	Yes
Eukaryota	Metazoa	Arthropoda	Malacostraca	Euphausiacea	Euphausiidae	Euphausia	Euphausia america	10261	0.01	542730f6eacf5d924411a50ce89b1cd3	No	Yes
Eukaryota	Metazoa	Arthropoda	Malacostraca	Euphausiacea	Euphausiidae	Stylocheiron	Stylocheiron caritum	165	0	126f1ba4dad8d6d338852f391445f01b	No	Yes
Eukaryota	Metazoa	Arthropoda	Malacostraca	Euphausiacea	Euphausiidae	Stylocheiron	Stylocheiron caritum	196	0	fc7494ede86a55e6e012c59e3e5e9b41	No	Yes
Eukaryota	Metazoa	Arthropoda	Malacostraca	Euphausiacea	Euphausiidae	Stylocheiron	Stylocheiron caritum	531	0.02	f889d2fff49a38f2af8bd76603ebfcab	No	Yes
Eukaryota	Metazoa	Arthropoda	Malacostraca	Euphausiacea	Euphausiidae	Stylocheiron	Stylocheiron caritum	671	0	20e47ec9d9298576f545a05f6b1472fa	No	Yes
Eukaryota	Metazoa	Arthropoda	Ostracoda	Halocyprida	Halocyprididae	Paraconchoecia	Paraconchoecia echita	237	0	1c01d61dea9a469875e1171257cf6940	No	Yes
Eukaryota	Metazoa	Cnidaria	NA	NA	NA	NA	NA	65	0	dc7834f953bb0a57b59ea470c1c70379	No	Yes
Eukaryota	Metazoa	Cnidaria	NA	NA	NA	NA	NA	107	0.01	2a9c58f702ba9f4948f58c0fb7d35c7e	No	Yes
Eukaryota	Metazoa	Cnidaria	NA	NA	NA	NA	NA	131	0.03	2f18d2a379264d0df983670bcd782c2c	No	Yes
Eukaryota	Metazoa	Cnidaria	NA	NA	NA	NA	NA	150	0	5fa33203cb5eedd4d3f8addb8baed100	Yes	No
Eukaryota	Metazoa	Cnidaria	NA	NA	NA	NA	NA	383	0.07	7d6546fec705071d9498eab74fd06a87	No	Yes
Eukaryota	Metazoa	Cnidaria	NA	NA	NA	NA	NA	754	0.06	524c31f1db84f5b5ad3f6e62740cbda6	No	Yes
Eukaryota	Metazoa	Cnidaria	NA	NA	NA	NA	NA	903	0.05	05a9d6831d8fa5616d41865ba7c56c2d	No	Yes
Eukaryota	Metazoa	Cnidaria	NA	NA	NA	NA	NA	913	0.05	684e42d704521e71180529a6d6e419cc	No	Yes
Eukaryota	Metazoa	Cnidaria	NA	NA	NA	NA	NA	3191	0	745929fea2cd2499efd805ff034ae048	Yes	No
Eukaryota	Metazoa	Cnidaria	Hydrozoa	NA	NA	NA	NA	309	0	f438c58676e82560e482b20b9c880327	No	Yes
Eukaryota	Metazoa	Cnidaria	Hydrozoa	NA	NA	NA	NA	444	0	e1730b740df4e91289b4279fccb0e267	No	Yes
Eukaryota	Metazoa	Cnidaria	Hydrozoa	NA	NA	NA	NA	2115	0.31	7f1d86610e1a3d58029e7985dcd6e81b	No	Yes
Eukaryota	Metazoa	Cnidaria	Hydrozoa	NA	NA	NA	NA	9752	0.3	5bed2ba2e8516c673f5201c361329613	No	Yes
Eukaryota	Metazoa	NA	NA	NA	NA	NA	NA	5	0	c52cb1d05a818f869cd549853255b142	No	Yes
Eukaryota	Metazoa	NA	NA	NA	NA	NA	NA	7	0	bc51cb89e2d508fd814731ada09f9dc9	No	Yes
Eukaryota	Metazoa	NA	NA	NA	NA	NA	NA	17	0	137e5a2ddfea3a37ca786b0aeee379c4	No	Yes
Eukaryota	Metazoa	NA	NA	NA	NA	NA	NA	32	0	1c8c5de38f464e30339811380594533e	No	Yes
Eukaryota	Metazoa	NA	NA	NA	NA	NA	NA	48	0	a1c910b9cc108ac48d7d917d88eb2040	No	Yes
Eukaryota	Metazoa	NA	NA	NA	NA	NA	NA	51	0	2a5aa847580e94a8bac8de5e0284421e	No	Yes
Eukaryota	Metazoa	NA	NA	NA	NA	NA	NA	54	0	3f67f662f66ec64fc7f8508ac5f2e6d2	No	Yes
Eukaryota	Metazoa	NA	NA	NA	NA	NA	NA	84	0	7a8009922fd19a769c451f2d9e31fe8b	No	Yes
Eukaryota	Metazoa	NA	NA	NA	NA	NA	NA	90	0	1a616c50ff913e434c7d388b58fb4995	No	Yes
Eukaryota	Metazoa	NA	NA	NA	NA	NA	NA	92	0.01	bc1fc984f8c28ebd52a186888be9642f	No	Yes
Eukaryota	Metazoa	NA	NA	NA	NA	NA	NA	107	0	d6f8388d171610c2f87e750c01f1af5a	No	Yes
Eukaryota	Metazoa	NA	NA	NA	NA	NA	NA	108	0.01	e89d0e53d7ba14d5a452be45f8bbe0ce	No	Yes
Eukaryota	Metazoa	NA	NA	NA	NA	NA	NA	113	0	e01243440b712a6c854456c1dc54f8f4	No	Yes
Eukaryota	Metazoa	NA	NA	NA	NA	NA	NA	119	0	1b77562ba9c7032224308d0338f79f88	No	Yes
Eukaryota	Metazoa	NA	NA	NA	NA	NA	NA	128	0	c9e1645693c3409425c5247d4c93b319	No	Yes
Eukaryota	Metazoa	NA	NA	NA	NA	NA	NA	155	0	c8b23adc8ef33b4dd4702999feb32cd1	No	Yes
Eukaryota	Metazoa	NA	NA	NA	NA	NA	NA	165	0	76f16d3f75d27a5f594d6f2a46c21255	No	Yes
Eukaryota	Metazoa	NA	NA	NA	NA	NA	NA	191	0	68993c98a8d6b95336616d644a003e40	No	Yes
Eukaryota	Metazoa	NA	NA	NA	NA	NA	NA	192	0	8da17d9af44134d60e3c255de0963551	No	Yes
Eukaryota	Metazoa	NA	NA	NA	NA	NA	NA	210	0	0ac663d2f41ba493f2865b926e3f8124	No	Yes
Eukaryota	Metazoa	NA	NA	NA	NA	NA	NA	232	0.01	c3f845dc38a861c2f623ba17482f8485	No	Yes
Eukaryota	Metazoa	NA	NA	NA	NA	NA	NA	259	0.05	d3e410e659d2815624c902b6d159a84d	No	Yes
Eukaryota	Metazoa	NA	NA	NA	NA	NA	NA	261	0	605ec5833f6964769c04c01a87b20b26	No	Yes
Eukaryota	Metazoa	NA	NA	NA	NA	NA	NA	267	0	420603d0c7f33aceff4e1339271affd9	No	Yes
Eukaryota	Metazoa	NA	NA	NA	NA	NA	NA	277	0	efcdbdb3ca3894994e74c024b871d86e	No	Yes
Eukaryota	Metazoa	NA	NA	NA	NA	NA	NA	283	0.01	b4091287d105e646de33b260763e4dc5	No	Yes
Eukaryota	Metazoa	NA	NA	NA	NA	NA	NA	317	0	95db7be9ed1ae4fb035d343bb6b89a68	No	Yes
Eukaryota	Metazoa	NA	NA	NA	NA	NA	NA	320	0	aea0a322cbc0bc108a26f55a5327860b	No	Yes
Eukaryota	Metazoa	NA	NA	NA	NA	NA	NA	334	0.07	9abcbff95007eb3ffaa3249547c401b0	No	Yes
Eukaryota	Metazoa	NA	NA	NA	NA	NA	NA	379	0.02	26c37ea6872b0a8624ab82f60b439666	No	Yes
Eukaryota	Metazoa	NA	NA	NA	NA	NA	NA	390	0	b6380bf249c4994ce34197c02f43e5a6	No	Yes
Eukaryota	Metazoa	NA	NA	NA	NA	NA	NA	442	0	396a0e216f906fb683488f5d0ed57286	Yes	Yes
Eukaryota	Metazoa	NA	NA	NA	NA	NA	NA	442	0.06	9443785273cf4f28f290c1e27c380417	No	Yes
Eukaryota	Metazoa	NA	NA	NA	NA	NA	NA	460	0	16eee1af3ea781542287b1414725a6a4	No	Yes
Eukaryota	Metazoa	NA	NA	NA	NA	NA	NA	484	0	913acc98f2608b08eba30a1a942d8038	No	Yes
Eukaryota	Metazoa	NA	NA	NA	NA	NA	NA	488	0	42219e734529f456de567313e493a757	No	Yes
Eukaryota	Metazoa	NA	NA	NA	NA	NA	NA	501	0	f124767e32b2210572b07d2dbf17a9b5	No	Yes
Eukaryota	Metazoa	NA	NA	NA	NA	NA	NA	526	0	b47fedd4f56d1e9b1aa4db4791a15101	No	Yes
Eukaryota	Metazoa	NA	NA	NA	NA	NA	NA	529	0.03	1ff22ba948adc1329f404551c0e66cbd	No	Yes
Eukaryota	Metazoa	NA	NA	NA	NA	NA	NA	533	0.04	6ca79237f979c67a89f1de0d254e7d1a	No	Yes
Eukaryota	Metazoa	NA	NA	NA	NA	NA	NA	548	0	269795c5811bc82e89cd19a35c5f6b1b	No	Yes
Eukaryota	Metazoa	NA	NA	NA	NA	NA	NA	563	0.05	9607d6a2be5d9b4fa25bff203f56aa3a	No	Yes
Eukaryota	Metazoa	NA	NA	NA	NA	NA	NA	563	0.05	bc9c0c7219a82acc7e8e616439d2f4ce	No	Yes
Eukaryota	Metazoa	NA	NA	NA	NA	NA	NA	601	0.1	e888ddf0e984c5b46cd3445a91c43b61	No	Yes
Eukaryota	Metazoa	NA	NA	NA	NA	NA	NA	653	0.01	846ba278fe6577584c66040d66fab74c	No	Yes
Eukaryota	Metazoa	NA	NA	NA	NA	NA	NA	762	0	594aa4e30a0691bdc2a491b712116ec3	No	Yes
Eukaryota	Metazoa	NA	NA	NA	NA	NA	NA	776	0.03	67546ea13f0a49ea3943ca6e45706d43	No	Yes
Eukaryota	Metazoa	NA	NA	NA	NA	NA	NA	918	0	a885424008934c19164c6ab0b2adaa92	No	Yes
Eukaryota	Metazoa	NA	NA	NA	NA	NA	NA	920	0.04	800051c39c1e4b39bc47c448374817aa	No	Yes
Eukaryota	Metazoa	NA	NA	NA	NA	NA	NA	949	0.07	f4d8bece7ce759422ff2ad9031aac7a1	No	Yes
Eukaryota	Metazoa	NA	NA	NA	NA	NA	NA	989	0.05	cb055c481c9a19c712392f84f58ede03	No	Yes
Eukaryota	Metazoa	NA	NA	NA	NA	NA	NA	1514	0.06	c0573caae1aa70fac1658ff405d6de47	No	Yes
Eukaryota	Metazoa	NA	NA	NA	NA	NA	NA	1712	0	dbd87948a5f96eaf17f8ca26b9555b29	No	Yes
Eukaryota	Metazoa	NA	NA	NA	NA	NA	NA	2121	0.05	e73ebeb1c61c17bea9c245073da16dbe	No	Yes
Eukaryota	Metazoa	NA	NA	NA	NA	NA	NA	2445	0.01	3cba34c85c291a2437898801f23adc0a	No	Yes
Eukaryota	Metazoa	NA	NA	NA	NA	NA	NA	2757	0	d38fd3496f7a59a1c62529916201851f	No	Yes
Eukaryota	Metazoa	NA	NA	NA	NA	NA	NA	2863	0	6b4ea75aca393937021846edd7ed342e	No	Yes
Eukaryota	Metazoa	NA	NA	NA	NA	NA	NA	3540	0	ca35b8daffdb8fcce20727bdd1b6ac6f	No	Yes
Eukaryota	Metazoa	NA	NA	NA	NA	NA	NA	3729	0.11	de5f10f7761042d1a21971f65f504242	No	Yes
Eukaryota	Metazoa	NA	NA	NA	NA	NA	NA	3842	0.11	1a9c01b5e6b466903d2367baf7f9a0cf	No	Yes
Eukaryota	Metazoa	NA	NA	NA	NA	NA	NA	5976	0.12	668e3261a62892b457eda0aa71ea6954	No	Yes
Eukaryota	Metazoa	NA	NA	NA	NA	NA	NA	6524	0	c703ed4148d2219419037cfffa7e2ade	No	Yes
Eukaryota	Metazoa	NA	NA	NA	NA	NA	NA	8092	0.2	948097dba61e779d75f2d59e643a3d1e	No	Yes
Eukaryota	Metazoa	NA	NA	NA	NA	NA	NA	10111	0.08	cc0dbef1b20c79b06df7503bbb8cd2e0	No	Yes
Eukaryota	Metazoa	NA	NA	NA	NA	NA	NA	42904	0.1	92fc6c7cf31e02d2519a7b655568dbdf	No	Yes
Eukaryota	Metazoa	Chaetogtha	Sagittoidea	Aphragmophora	Sagittidae	Pseudosagitta	Pseudosagitta lyra	47	0	196966b9369d92713cc5a17908a33f2a	No	Yes
Eukaryota	Metazoa	Chaetogtha	Sagittoidea	Aphragmophora	Sagittidae	Pseudosagitta	Pseudosagitta maxima	3111	0	57fbe61377b981e8516c79f7b86b6b3a	No	Yes
Eukaryota	Metazoa	Chordata	NA	NA	NA	NA	NA	66	0	6c8796c90e9cd08b0c633d837b610271	No	Yes
Eukaryota	Metazoa	Chordata	NA	NA	NA	NA	NA	155	0	7dcda7dd15069b485f0c9cd8946ff1f3	No	Yes
Eukaryota	Metazoa	Chordata	NA	NA	NA	NA	NA	177	0	6f4b1c6cc609e82e025aa2decd490345	No	Yes
Eukaryota	Metazoa	Chordata	NA	NA	NA	NA	NA	184	0	9d168887289d92bd725c882fbd2afa90	No	Yes
Eukaryota	Metazoa	Chordata	NA	NA	NA	NA	NA	263	0	3bd32668070cf102c5a790865c947741	No	Yes
Eukaryota	Metazoa	Chordata	Actinopteri	Myctophiformes	Myctophidae	NA	NA	216	0	84d3eed9252e6af9e41bfa525a4c0a91	No	Yes
Eukaryota	Metazoa	Chordata	Actinopteri	Myctophiformes	Myctophidae	nobrachium	nobrachium achirus	24	0	1bf1ffd3d4102a69ed9aab64dca9d146	No	Yes
Eukaryota	Metazoa	Chordata	Actinopteri	Myctophiformes	Myctophidae	Notolychnus	NA	909	0	f0567046707e732f9f3ce6d47dfbc878	No	Yes
Eukaryota	Metazoa	Chordata	Actinopteri	Myctophiformes	Myctophidae	Notolychnus	Notolychnus valdiviae	436	0	829d586101b333d53586616d9b7a9287	No	Yes
Eukaryota	Metazoa	Chordata	Actinopteri	Myctophiformes	Myctophidae	Notolychnus	Notolychnus valdiviae	712	0	35b2498053d04f788a14dca3d3e29291	No	Yes
Eukaryota	Metazoa	Chordata	Actinopteri	Myctophiformes	Myctophidae	Notolychnus	Notolychnus valdiviae	1076	0	dd9e2718413fd9d0eedf31c6c760b549	No	Yes
Eukaryota	Metazoa	Chordata	Actinopteri	Myctophiformes	Myctophidae	Notolychnus	Notolychnus valdiviae	1639	0	9eee95a13b025c831cb524257f6e15f7	No	Yes
Eukaryota	Metazoa	Chordata	Actinopteri	Myctophiformes	Myctophidae	Notolychnus	Notolychnus valdiviae	1931	0	52da1d00b74aae3cf238b39c4e6de80b	No	Yes
Eukaryota	Metazoa	Chordata	Actinopteri	Myctophiformes	Myctophidae	Notolychnus	Notolychnus valdiviae	2519	0.03	086ac44b375f1d5f88f1c465603a7a67	No	Yes
Eukaryota	Metazoa	Chordata	Actinopteri	Stomiiformes	Gonostomatidae	NA	NA	779	0	d523c2e084dd558081095da62ade5c8e	No	Yes
Eukaryota	Metazoa	Chordata	Actinopteri	Stomiiformes	Phosichthyidae	NA	NA	542	0	d569aaa8229a9e636855f98afb47733a	No	Yes
Eukaryota	Metazoa	Chordata	Actinopteri	Stomiiformes	Phosichthyidae	Vinciguerria	NA	324	0	ce80fe7410370d84ced8117d22306b49	No	Yes
Eukaryota	Metazoa	Chordata	Actinopteri	Stomiiformes	Phosichthyidae	Vinciguerria	Vinciguerria nimbaria	268	0	afabecef700b78fa7db8d0b6c5367ae7	No	Yes
Eukaryota	Metazoa	Chordata	Actinopteri	Stomiiformes	Phosichthyidae	Vinciguerria	Vinciguerria nimbaria	614	0	afc1f394d2800028221c66266e4bd120	No	Yes
Eukaryota	Metazoa	Chordata	Actinopteri	Stomiiformes	Phosichthyidae	Vinciguerria	Vinciguerria nimbaria	5479	0.03	818235cbe5469eefe7f2465a4dead5bb	No	Yes
Eukaryota	Metazoa	Chordata	Mammalia	Primates	Hominidae	Homo	Homo sapiens	208	0	65dd65b0b427b23be2a7d284f5218e8c	No	Yes
Eukaryota	Metazoa	Chordata	Mammalia	Primates	Hominidae	Homo	Homo sapiens	226	0	313ac7ec9e7f5155849112cc4c75c55a	No	Yes
Eukaryota	Metazoa	Chordata	Mammalia	Primates	Hominidae	Homo	Homo sapiens	255	0	75aa7d93126edec1d0599cc2f7af454f	No	Yes
Eukaryota	Metazoa	Chordata	Mammalia	Primates	Hominidae	Homo	Homo sapiens	266	0	62e1404f37f176f297d47850057ea19f	No	Yes
Eukaryota	Metazoa	Chordata	Mammalia	Primates	Hominidae	Homo	Homo sapiens	283	0	46a91d0d1e57baeb6c43a7d5206fc8df	No	Yes
Eukaryota	Metazoa	Chordata	Mammalia	Primates	Hominidae	Homo	Homo sapiens	298	0	6486b0de6d18235c514b97b4963daebb	No	Yes
Eukaryota	Metazoa	Chordata	Mammalia	Primates	Hominidae	Homo	Homo sapiens	378	0	3a8eb6589ec5b55f807be10fb3dae7ff	No	Yes
Eukaryota	Metazoa	Chordata	Mammalia	Primates	Hominidae	Homo	Homo sapiens	398	0	50d19bc9d056fd710f414ee60138bb14	No	Yes
Eukaryota	Metazoa	Chordata	Mammalia	Primates	Hominidae	Homo	Homo sapiens	611	0	0d7998ec3567571591625c43bcf6b65f	No	Yes
Eukaryota	Metazoa	Chordata	Mammalia	Primates	Hominidae	Homo	Homo sapiens	723	0	dc48d5511850c78ff4f96dbdf1fb8be4	No	Yes
Eukaryota	Metazoa	Chordata	Mammalia	Primates	Hominidae	Homo	Homo sapiens	761	0	0f7e5883c2575019535d9cd75dafbc94	No	Yes
Eukaryota	Metazoa	Chordata	Mammalia	Primates	Hominidae	Homo	Homo sapiens	5848	0.01	6d1b9811f29c2b68b99fff3e048b4c7f	No	Yes
Eukaryota	Metazoa	Chordata	Mammalia	Primates	Hominidae	Homo	Homo sapiens	32425	0.3	174024c20a9c7dc46d38509e0ed277d3	No	Yes
Eukaryota	Metazoa	Mollusca	Gastropoda	Littorinimorpha	NA	NA	NA	171	0	0d0c64ea3e2d8816fe9a56faaad3c57b	No	Yes
Eukaryota	Metazoa	Mollusca	Gastropoda	Pteropoda	Cavoliniidae	Cavolinia	Cavolinia inflexa	1671	0	6ba94fd4a5f33706448c65b7432898e6	No	Yes
Eukaryota	Metazoa	Porifera	NA	NA	NA	NA	NA	1494	0.05	1745b7a0820b1136767907d072f12b40	No	Yes
Eukaryota	Metazoa	Rotifera	Bdelloidea	Adinetida	Adinetidae	NA	NA	1136	0	000292a30927e5cea168f2e4dfbfbff0	No	Yes
Eukaryota	NA	NA	NA	NA	NA	NA	NA	3	0	dd96bc3f8044f3d5f641a3d92b7121b3	No	Yes
Eukaryota	NA	NA	NA	NA	NA	NA	NA	5	0	6a10953a79920e0ae4dbba46bd691113	No	Yes
Eukaryota	NA	NA	NA	NA	NA	NA	NA	6	0	01c49fd9f87026b20d7834c8d4d2422a	No	Yes
Eukaryota	NA	NA	NA	NA	NA	NA	NA	7	0	576c73a1958a70788e6860eda394ef18	No	Yes
Eukaryota	NA	NA	NA	NA	NA	NA	NA	8	0	e11bf5af60a20071f9cbd3c86f7ae573	No	Yes
Eukaryota	NA	NA	NA	NA	NA	NA	NA	16	0	8a9aee56742aa9b53b2599edac6310b9	Yes	No
Eukaryota	NA	NA	NA	NA	NA	NA	NA	16	0	c6a692fce2afdad2a58de65050a94a4f	No	Yes
Eukaryota	NA	NA	NA	NA	NA	NA	NA	17	0	0203d6877d2af3db6fa666201190ef2b	No	Yes
Eukaryota	NA	NA	NA	NA	NA	NA	NA	26	0	895583413c0fe2b1ddc7881379343c95	No	Yes
Eukaryota	NA	NA	NA	NA	NA	NA	NA	28	0.01	255d46fd5a3e6a65066c82fff7d0b7c7	No	Yes
Eukaryota	NA	NA	NA	NA	NA	NA	NA	31	0	aa1c160efbd75f6661049733bfc3f326	Yes	No
Eukaryota	NA	NA	NA	NA	NA	NA	NA	31	0	b96a3e11217b086307c4599189c6eb11	No	Yes
Eukaryota	NA	NA	NA	NA	NA	NA	NA	36	0	5a4f0c86298c3756ba0b5f2767d371da	No	Yes
Eukaryota	NA	NA	NA	NA	NA	NA	NA	38	0	c45e7d552418315374632f3e574276da	Yes	No
Eukaryota	NA	NA	NA	NA	NA	NA	NA	40	0	a2b1dc485af47ea25f710886c0a045ac	No	Yes
Eukaryota	NA	NA	NA	NA	NA	NA	NA	47	0	a9c3ac73eade8234b1ca3402522a98bf	No	Yes
Eukaryota	NA	NA	NA	NA	NA	NA	NA	48	0	cc3ae94d8a9f10bf62b40f3b266cd83b	No	Yes
Eukaryota	NA	NA	NA	NA	NA	NA	NA	51	0.01	235c6cc2c3098138572d172e8d445724	No	Yes
Eukaryota	NA	NA	NA	NA	NA	NA	NA	54	0	39c4718297dacf6d9a3321273b03b395	No	Yes
Eukaryota	NA	NA	NA	NA	NA	NA	NA	63	0	445a7d1162a5bf31d1578984795e91f1	No	Yes
Eukaryota	NA	NA	NA	NA	NA	NA	NA	63	0	f54729716860d4f0ab10538d2f1b34d9	No	Yes
Eukaryota	NA	NA	NA	NA	NA	NA	NA	66	0	75eacc3edb27c63f551ad29a2b2ab455	No	Yes
Eukaryota	NA	NA	NA	NA	NA	NA	NA	66	0	95973267f79681c5a2563e46a1835275	Yes	No
Eukaryota	NA	NA	NA	NA	NA	NA	NA	69	0	9c51b5892b7714bc8ae87245f6fe35a2	No	Yes
Eukaryota	NA	NA	NA	NA	NA	NA	NA	83	0	cc82b6629637d23bdc3f3e863deb1ac9	No	Yes
Eukaryota	NA	NA	NA	NA	NA	NA	NA	88	0	9251632252615c62bf157a3f3f84868b	No	Yes
Eukaryota	NA	NA	NA	NA	NA	NA	NA	94	0	6114f73a48a07891c7d18fcdb8ebbf2f	No	Yes
Eukaryota	NA	NA	NA	NA	NA	NA	NA	96	0	07ce2e09aeea90a3805db01494ae01cc	No	Yes
Eukaryota	NA	NA	NA	NA	NA	NA	NA	99	0.01	9adff5c878c58ef6a5b2ea00ac41cdc5	No	Yes
Eukaryota	NA	NA	NA	NA	NA	NA	NA	101	0.02	e33a98c40e84c1294ff0113ca54e00c2	No	Yes
Eukaryota	NA	NA	NA	NA	NA	NA	NA	103	0	d7a7257649b30fedc08039d440297d62	No	Yes
Eukaryota	NA	NA	NA	NA	NA	NA	NA	110	0	3a267805d2eb547b99ba22b41a84adc3	No	Yes
Eukaryota	NA	NA	NA	NA	NA	NA	NA	117	0	64ce92d2fb280941aa4943ddce26e63e	No	Yes
Eukaryota	NA	NA	NA	NA	NA	NA	NA	121	0	939bde27bb72ffaf41c1b4684b75b6b7	No	Yes
Eukaryota	NA	NA	NA	NA	NA	NA	NA	125	0	ec7479ce47fa27d03ae9daf2c800fdb7	No	Yes
Eukaryota	NA	NA	NA	NA	NA	NA	NA	132	0.02	9c08e2b4840de771f5f9bc42583716cc	No	Yes
Eukaryota	NA	NA	NA	NA	NA	NA	NA	133	0.01	b1333ed6e3f35e9f5a9714adefec7f6b	No	Yes
Eukaryota	NA	NA	NA	NA	NA	NA	NA	150	0	d8f10f8b20a198184fad7734c77efd7b	No	Yes
Eukaryota	NA	NA	NA	NA	NA	NA	NA	152	0	7f7ea8d5cd2ca2267b0d15cea9317633	No	Yes
Eukaryota	NA	NA	NA	NA	NA	NA	NA	152	0.01	f4ce4e18738ca032b6cadd4805426dd5	No	Yes
Eukaryota	NA	NA	NA	NA	NA	NA	NA	153	0	c2426769f70b8b9f7e7139a6b3a92d29	No	Yes
Eukaryota	NA	NA	NA	NA	NA	NA	NA	154	0	b7176f599457e67019774dbaed9331c6	No	Yes
Eukaryota	NA	NA	NA	NA	NA	NA	NA	156	0	1e5b256b3f8971bbcec3c19003b2ee5b	No	Yes
Eukaryota	NA	NA	NA	NA	NA	NA	NA	158	0	18127955768b58468d528816b9361526	No	Yes
Eukaryota	NA	NA	NA	NA	NA	NA	NA	158	0.02	e452f0f7a1299e8274cf4095932abc1d	No	Yes
Eukaryota	NA	NA	NA	NA	NA	NA	NA	163	0	2fac64facfe5f9ac9283e81d24794915	No	Yes
Eukaryota	NA	NA	NA	NA	NA	NA	NA	163	0	85bd56ea8dd9cd23798903f4e454a105	No	Yes
Eukaryota	NA	NA	NA	NA	NA	NA	NA	166	0	9b92259f43d93b9c935d416a88840cb0	No	Yes
Eukaryota	NA	NA	NA	NA	NA	NA	NA	170	0	58db5a80899093f6a5f55a46976f8793	No	Yes
Eukaryota	NA	NA	NA	NA	NA	NA	NA	174	0	a8a74433bcd93b0f9fe37d110d902aa3	No	Yes
Eukaryota	NA	NA	NA	NA	NA	NA	NA	180	0	5fb71081ae4f23f17f7169c54e44cacc	No	Yes
Eukaryota	NA	NA	NA	NA	NA	NA	NA	187	0.01	1775a3ee6195329740f445ec4675674f	No	Yes
Eukaryota	NA	NA	NA	NA	NA	NA	NA	200	0	5a7751640a554f99db40c19198ca4e51	No	Yes
Eukaryota	NA	NA	NA	NA	NA	NA	NA	208	0	916e60497f01046490fd94137e379a66	No	Yes
Eukaryota	NA	NA	NA	NA	NA	NA	NA	209	0	eba065a76faeadaeb9f3cb26b04cd2dd	No	Yes
Eukaryota	NA	NA	NA	NA	NA	NA	NA	210	0	e702755985e8666608325ea1b11fe3b2	No	Yes
Eukaryota	NA	NA	NA	NA	NA	NA	NA	215	0	11fe7b08795f133e32da0f4f7e33e159	No	Yes
Eukaryota	NA	NA	NA	NA	NA	NA	NA	216	0	b1262c8836a2fb5e26a8ab6e5c9a4d2e	No	Yes
Eukaryota	NA	NA	NA	NA	NA	NA	NA	216	0	bff6961119dccbba484b47010a9febfb	No	Yes
Eukaryota	NA	NA	NA	NA	NA	NA	NA	217	0	f5f3d1478b32752a05690920abcf1d7b	No	Yes
Eukaryota	NA	NA	NA	NA	NA	NA	NA	237	0.03	2bda41fea2c1e4dd5d4ba0059c2fa453	No	Yes
Eukaryota	NA	NA	NA	NA	NA	NA	NA	238	0	481489d53fbcfed478100d4c0a53b4c4	Yes	No
Eukaryota	NA	NA	NA	NA	NA	NA	NA	256	0	522974b8a44183c0bb14a57329eb3eea	No	Yes
Eukaryota	NA	NA	NA	NA	NA	NA	NA	258	0	725d225915dccb5782a4dbf3c60389e4	No	Yes
Eukaryota	NA	NA	NA	NA	NA	NA	NA	261	0	4443d1686bbf36b8dedb7d680851b4a9	No	Yes
Eukaryota	NA	NA	NA	NA	NA	NA	NA	261	0.01	28a0de25b0d1b4c65fa470bedd2384a1	No	Yes
Eukaryota	NA	NA	NA	NA	NA	NA	NA	262	0	7650d797205c296b70ae2355f59e7ee7	No	Yes
Eukaryota	NA	NA	NA	NA	NA	NA	NA	268	0	b56c80d67dee4358d85d7aed1d0fe701	No	Yes
Eukaryota	NA	NA	NA	NA	NA	NA	NA	272	0.02	64c6c2f6bb1fbd9b2273b77e139c5361	No	Yes
Eukaryota	NA	NA	NA	NA	NA	NA	NA	292	0	712546d2913e51fabe04f553013f449e	No	Yes
Eukaryota	NA	NA	NA	NA	NA	NA	NA	300	0.07	8ee054d4207280dfbcb8a14eef90e2f0	No	Yes
Eukaryota	NA	NA	NA	NA	NA	NA	NA	301	0	1b7578ff3f1176320570a489592ade11	No	Yes
Eukaryota	NA	NA	NA	NA	NA	NA	NA	313	0	184eb1d491b0765465106706d2782b9a	No	Yes
Eukaryota	NA	NA	NA	NA	NA	NA	NA	316	0	e76c4029bd9a875ae80a916f1b2d5fea	No	Yes
Eukaryota	NA	NA	NA	NA	NA	NA	NA	317	0	9810d367f56ed39e31d658d362df93bb	No	Yes
Eukaryota	NA	NA	NA	NA	NA	NA	NA	326	0	c534e0061c95e77feb5db0fa0021a616	No	Yes
Eukaryota	NA	NA	NA	NA	NA	NA	NA	329	0	413687bf20a50bb7e4e2487f0d2c2d9b	No	Yes
Eukaryota	NA	NA	NA	NA	NA	NA	NA	348	0.05	235df6a8b5477707977a24bbc1d0baef	No	Yes
Eukaryota	NA	NA	NA	NA	NA	NA	NA	352	0.01	76504b4c67d805b4a3e536f1c24f3bce	No	Yes
Eukaryota	NA	NA	NA	NA	NA	NA	NA	357	0	1c02917355de661d9b4dec1c90ee953b	No	Yes
Eukaryota	NA	NA	NA	NA	NA	NA	NA	358	0	339bcd38ed10f7c0ef77b5b1fbb259a7	No	Yes
Eukaryota	NA	NA	NA	NA	NA	NA	NA	359	0.08	a1209d296032054285856413f06dcdd4	No	Yes
Eukaryota	NA	NA	NA	NA	NA	NA	NA	367	0	03c0c277d7022c7e73cff2697b039d79	No	Yes
Eukaryota	NA	NA	NA	NA	NA	NA	NA	390	0	97047351d1d99d556f4b87ebd042f3d4	No	Yes
Eukaryota	NA	NA	NA	NA	NA	NA	NA	395	0	0dbf5006dc83596f58d00d56ba596244	No	Yes
Eukaryota	NA	NA	NA	NA	NA	NA	NA	399	0	e4d035e1f25b20fbbfe57460986c11be	No	Yes
Eukaryota	NA	NA	NA	NA	NA	NA	NA	409	0.01	05f8500c7e1ee18abcff931525ac366b	No	Yes
Eukaryota	NA	NA	NA	NA	NA	NA	NA	411	0	5af6936b2771f6c9321f549bcf3705db	No	Yes
Eukaryota	NA	NA	NA	NA	NA	NA	NA	411	0	b2cd42465fde036c4d557823f5302ede	No	Yes
Eukaryota	NA	NA	NA	NA	NA	NA	NA	420	0	04f2bd59692c249b756b1b91604cbb0b	No	Yes
Eukaryota	NA	NA	NA	NA	NA	NA	NA	427	0.08	1ccff7bb1350c60e4c9f5a750936cdf5	No	Yes
Eukaryota	NA	NA	NA	NA	NA	NA	NA	440	0.09	7e80b384e860ce8e629fbe97510d481b	No	Yes
Eukaryota	NA	NA	NA	NA	NA	NA	NA	458	0	372fd95a3e40e5b6aded7836f95e8b46	No	Yes
Eukaryota	NA	NA	NA	NA	NA	NA	NA	472	0	2f8a4b66e4b89c63cf2b1a868c72ae1a	No	Yes
Eukaryota	NA	NA	NA	NA	NA	NA	NA	474	0	efaca773edc35ea1443447430de49cff	No	Yes
Eukaryota	NA	NA	NA	NA	NA	NA	NA	514	0	506cb827d797ca162a90a091b5cec5b3	No	Yes
Eukaryota	NA	NA	NA	NA	NA	NA	NA	558	0	2f70360f65d41941b445eca27238efb9	No	Yes
Eukaryota	NA	NA	NA	NA	NA	NA	NA	563	0	3d48aafc4253aca94ab15ac43d77380b	No	Yes
Eukaryota	NA	NA	NA	NA	NA	NA	NA	620	0	6e6f5fb55829fd7c1956774d11feeaf0	No	Yes
Eukaryota	NA	NA	NA	NA	NA	NA	NA	686	0	f84733d04b63641f8bac0f13a302b3c9	No	Yes
Eukaryota	NA	NA	NA	NA	NA	NA	NA	703	0.02	658fed0d5aa57e4971c29cf44c31855e	No	Yes
Eukaryota	NA	NA	NA	NA	NA	NA	NA	721	0.05	d84ea158d453e51119113e909e94518a	No	Yes
Eukaryota	NA	NA	NA	NA	NA	NA	NA	722	0	f1948243836db56a5588e6aeef2da60d	No	Yes
Eukaryota	NA	NA	NA	NA	NA	NA	NA	723	0.02	7cf02afd5d7621575a104c20b98fba88	No	Yes
Eukaryota	NA	NA	NA	NA	NA	NA	NA	764	0.07	88f6531112ad9b9237040ef5c6dc4257	No	Yes
Eukaryota	NA	NA	NA	NA	NA	NA	NA	812	0	0b42dbfca96311980ab334b3e35aeb2f	Yes	No
Eukaryota	NA	NA	NA	NA	NA	NA	NA	826	0.13	aebc07d7785177dc492f47a3bf92618c	No	Yes
Eukaryota	NA	NA	NA	NA	NA	NA	NA	831	0	31cf4e2a1f10c7909a31d5f417dabf95	Yes	No
Eukaryota	NA	NA	NA	NA	NA	NA	NA	844	0	895a4352c2de1eb77c8bd27ae4829b2e	No	Yes
Eukaryota	NA	NA	NA	NA	NA	NA	NA	874	0	e27beca86eac74fba552c718fed07d8e	No	Yes
Eukaryota	NA	NA	NA	NA	NA	NA	NA	889	0	dfc3ab77b1f44d23da73ed36973b73da	No	Yes
Eukaryota	NA	NA	NA	NA	NA	NA	NA	897	0.06	5a265e21d975e020c4eec446c4fe3c76	No	Yes
Eukaryota	NA	NA	NA	NA	NA	NA	NA	936	0	c9d5fe77b5372bea4c9686ff83106aec	No	Yes
Eukaryota	NA	NA	NA	NA	NA	NA	NA	978	0.09	3e7ac7ec9a352c2a3393519f81fc0ee2	No	Yes
Eukaryota	NA	NA	NA	NA	NA	NA	NA	1230	0.12	28cc60a779447d6412ccf04c556f2f8c	No	Yes
Eukaryota	NA	NA	NA	NA	NA	NA	NA	1353	0.08	a63d08f16568fba866a9d509405facb5	No	Yes
Eukaryota	NA	NA	NA	NA	NA	NA	NA	1404	0.07	cef72950daa06bd5b8962d41ae778930	No	Yes
Eukaryota	NA	NA	NA	NA	NA	NA	NA	1490	0	d35e334e2dabddada42a621dd8f1d68d	No	Yes
Eukaryota	NA	NA	NA	NA	NA	NA	NA	1498	0	b72d214613f6f6cc61485e24ea6d43e4	No	Yes
Eukaryota	NA	NA	NA	NA	NA	NA	NA	1520	0.04	fc7cf58dc6dc37ba542e0ad71d6a6f07	No	Yes
Eukaryota	NA	NA	NA	NA	NA	NA	NA	1664	0	1364b1f8b89a1339a9c3f9529452e814	No	Yes
Eukaryota	NA	NA	NA	NA	NA	NA	NA	1847	0	f4d93b5286630642ba5d3888794a7454	No	Yes
Eukaryota	NA	NA	NA	NA	NA	NA	NA	1882	0.04	efaec014072e7c781079fd23b332ed67	No	Yes
Eukaryota	NA	NA	NA	NA	NA	NA	NA	1994	0	6f10519463375fbada75722f912951b4	No	Yes
Eukaryota	NA	NA	NA	NA	NA	NA	NA	2058	0	9d6c7cb5e60dcd90bb161988ca34c4f0	No	Yes
Eukaryota	NA	NA	NA	NA	NA	NA	NA	2344	0	d19ea0191852453200fbd171e4af845a	No	Yes
Eukaryota	NA	NA	NA	NA	NA	NA	NA	2405	0	835638c4a1d2b8cba10464938b3c239f	No	Yes
Eukaryota	NA	NA	NA	NA	NA	NA	NA	2549	0.09	f1874ef40ffed2547596eb7f135b58ff	No	Yes
Eukaryota	NA	NA	NA	NA	NA	NA	NA	2635	0.05	d5af5b6cd5d317b275a31c46c6e250e2	No	Yes
Eukaryota	NA	NA	NA	NA	NA	NA	NA	2705	0.07	87df5e3a2a0b2cf06cbc1dbca91b3225	No	Yes
Eukaryota	NA	NA	NA	NA	NA	NA	NA	2925	0.11	710874efbb8551d0c6642b85105ddaf2	No	Yes
Eukaryota	NA	NA	NA	NA	NA	NA	NA	3051	0.11	67976af2641b365ab8e60561826fbd6b	No	Yes
Eukaryota	NA	NA	NA	NA	NA	NA	NA	3097	0.17	619b2d0784dd77b26cddb4d3ad930953	No	Yes
Eukaryota	NA	NA	NA	NA	NA	NA	NA	3148	0.08	b37a12fdf257d23bd6def9d91332424c	No	Yes
Eukaryota	NA	NA	NA	NA	NA	NA	NA	3169	0.16	092e45cfc2751df62e4e0a707ea081bd	No	Yes
Eukaryota	NA	NA	NA	NA	NA	NA	NA	3734	0.11	ca579de2186d46f146dcd77f37a98bfd	No	Yes
Eukaryota	NA	NA	NA	NA	NA	NA	NA	3944	0.11	fb77f5060409e6329717bf04a4c302dc	No	Yes
Eukaryota	NA	NA	NA	NA	NA	NA	NA	4152	0.1	52bc9dd321f4759e3b872b97ce726b5e	No	Yes
Eukaryota	NA	NA	NA	NA	NA	NA	NA	4430	0.11	89f8a59673d8d3d9b0eeef0ea212b8bd	No	Yes
Eukaryota	NA	NA	NA	NA	NA	NA	NA	5530	0.16	c436acb82f9785d131dcb719a214f96e	No	Yes
Eukaryota	NA	NA	NA	NA	NA	NA	NA	8548	0	d2fa67e4641afcab260f7c080dc694fc	No	Yes
Eukaryota	NA	NA	NA	NA	NA	NA	NA	8681	0	ea00b5cb0beb54db8ac43ff43ab91fce	No	Yes
Eukaryota	NA	NA	NA	NA	NA	NA	NA	10310	0	fed5f82fd4a2cb44b4715749ee66bfe6	No	Yes
Eukaryota	NA	NA	NA	NA	NA	NA	NA	13302	0	c87cff62770cd6b3fae899b2265d21be	No	Yes
Eukaryota	NA	NA	NA	NA	NA	NA	NA	15808	0	560f6d8de2389c3bd521118f2783a82c	No	Yes
Eukaryota	NA	NA	NA	NA	NA	NA	NA	18590	0.12	41858622175d293a346448b9e07e4ea9	No	Yes
Eukaryota	NA	NA	NA	NA	NA	NA	NA	25845	0.54	dcaa64396fec0c01e2e5c93c48b2eddb	No	Yes
Eukaryota	NA	NA	NA	NA	NA	NA	NA	37774	0.15	6de61f8bab0ba9fdb7cceab23e52e074	No	Yes
Eukaryota	SAR	Bacillariophyta	Bacillariophyceae	Bacillariales	NA	NA	NA	8	0	e997420faafc03b9f56127a8acf11e73	No	Yes
Eukaryota	SAR	Bacillariophyta	Bacillariophyceae	Bacillariales	NA	NA	NA	188	0	59d46d4793a3a868ce8643f255a13461	Yes	No
Eukaryota	SAR	Bacillariophyta	Bacillariophyceae	Bacillariales	NA	NA	NA	189	0	adecde33c042ca17cf30dea1022c60a8	Yes	No
Eukaryota	SAR	Bacillariophyta	Bacillariophyceae	Bacillariales	NA	NA	NA	1196	0	7e34292c00d86c655a194b4b257667cd	No	Yes
Eukaryota	SAR	Bacillariophyta	Bacillariophyceae	Bacillariales	NA	NA	NA	3552	0	a81147e35dacdec68952c03d2dc290ec	Yes	No
Eukaryota	SAR	Bacillariophyta	Bacillariophyceae	Bacillariales	NA	NA	NA	5610	0	09db59cf300a7c72820c0094e5487cae	Yes	No
Eukaryota	SAR	Bacillariophyta	Bacillariophyceae	Bacillariales	NA	NA	NA	7315	0	8a7feaf2a766863b4fda1dd76654981f	Yes	No
Eukaryota	SAR	Bacillariophyta	Bacillariophyceae	Bacillariales	NA	NA	NA	9025	0	2f331783c71411592eb5500453be6478	No	Yes
Eukaryota	SAR	Bacillariophyta	Bacillariophyceae	Bacillariales	Bacillariaceae	NA	NA	40	0	de717cb8e77b7220658b1129ffae03b6	No	Yes
Eukaryota	SAR	Bacillariophyta	Bacillariophyceae	Bacillariales	Bacillariaceae	NA	NA	86	0	ebdc38e611556c602ea0a42d5b735945	No	Yes
Eukaryota	SAR	Bacillariophyta	Bacillariophyceae	Bacillariales	Bacillariaceae	NA	NA	165	0	e68334aa44b3c3b45627bcb5d7a584ec	No	Yes
Eukaryota	SAR	Bacillariophyta	Bacillariophyceae	Bacillariales	Bacillariaceae	NA	NA	1176	0.05	09111599fad303bf9d90f91bac56ec52	No	Yes
Eukaryota	SAR	Bacillariophyta	Bacillariophyceae	Bacillariales	Bacillariaceae	NA	NA	3356	0.1	ae6b5165a8b673b4464a7f9294a0791b	No	Yes
Eukaryota	SAR	Bacillariophyta	Bacillariophyceae	Bacillariales	Bacillariaceae	NA	NA	6003	0.08	1df7aae686dae96aa7eaf801737c7c3e	No	Yes
Eukaryota	SAR	Bacillariophyta	Bacillariophyceae	viculales	NA	NA	NA	438	0.01	a43e000c2892233b7db02eb3c70a0668	No	Yes
Eukaryota	SAR	Bacillariophyta	Coscinodiscophyceae	Coscinodiscales	Coscinodiscaceae	NA	NA	122	0.03	328d1ba4aaaf5d7d64342e645759a90c	No	Yes
Eukaryota	SAR	Bacillariophyta	Coscinodiscophyceae	Thalassiosirales	Stephanodiscaceae	Stephanodiscus	Stephanodiscus cf. minutulus	34	0	4d839621d3461c4aebcd8d0306b24531	No	Yes
Eukaryota	SAR	Bacillariophyta	Fragilariophyceae	Fragilariales	NA	NA	NA	811	0	262f5072a6908cb1a1e4bb8266ad0996	No	Yes
Eukaryota	SAR	NA	Chrysophyceae	Chromuliles	NA	NA	NA	3250	0	d1f68be871deff708ca89e64f44554a8	Yes	No
Eukaryota	SAR	NA	Dinophyceae	NA	NA	NA	NA	13	0	a2cb29c122d23bf2eb124e597f42976d	No	Yes
Eukaryota	SAR	NA	Dinophyceae	NA	NA	NA	NA	21	0	afb8904e0af185f8333c0b6fce4ca94c	No	Yes
Eukaryota	SAR	NA	Dinophyceae	NA	NA	NA	NA	26	0	def42d969bb16c282561a6f5f9f7d6b0	No	Yes
Eukaryota	SAR	NA	Dinophyceae	NA	NA	NA	NA	32	0	5f7c3033dcf9daf4af6ca0af2c3f5301	No	Yes
Eukaryota	SAR	NA	Dinophyceae	NA	NA	NA	NA	74	0	638a6007b2d351cbc6cdba59bc57de69	No	Yes
Eukaryota	SAR	NA	Dinophyceae	NA	NA	NA	NA	500	0	a3c331f5730aba0d5800bfc61eab1c8e	No	Yes
Eukaryota	SAR	NA	Dinophyceae	NA	NA	NA	NA	1057	0.05	73a7b09fe57acaf2a3c83be699e01255	No	Yes
Eukaryota	SAR	NA	Dinophyceae	NA	NA	NA	NA	1250	0.01	616fab30e4aec38410ff087d5a7edb72	No	Yes
Eukaryota	SAR	NA	Dinophyceae	NA	NA	NA	NA	1469	0.14	43484a9b75826ac3055cf83321a86353	No	Yes
Eukaryota	SAR	NA	Dinophyceae	Gonyaulacales	Amphidomataceae	Azadinium	NA	190	0.02	daba229390428a84775c85d1485fd3c7	No	Yes
Eukaryota	SAR	NA	Dinophyceae	Gymnodiniales	Kareniaceae	Karlodinium	Karlodinium veneficum	38	0	3987f14e8c11070bd4927a7831307277	No	Yes
Eukaryota	SAR	NA	Dinophyceae	Syndiniales	NA	NA	NA	9	0	93fc42b72b751e924a4fc7dc8c80ddda	No	Yes
Eukaryota	SAR	NA	Dinophyceae	Thoracosphaerales	Thoracosphaeraceae	Thoracosphaera	Thoracosphaera heimii	93	0	1cdf8adb4656ffa2d78318df561bc6cb	No	Yes
Eukaryota	SAR	NA	Dinophyceae	Thoracosphaerales	Thoracosphaeraceae	Thoracosphaera	Thoracosphaera heimii	192	0	c2f4b6fdabf2c69ac8e2f5c44539d108	No	Yes
Eukaryota	SAR	NA	Dinophyceae	Thoracosphaerales	Thoracosphaeraceae	Thoracosphaera	Thoracosphaera heimii	613	0	b0900b6b096e71d3d97dbcb6039242b9	No	Yes
Eukaryota	SAR	NA	Dinophyceae	Thoracosphaerales	Thoracosphaeraceae	Thoracosphaera	Thoracosphaera heimii	8556	0	23a1c6c0005945b833c562895f904e32	No	Yes
Eukaryota	SAR	NA	Haptophyceae	NA	NA	NA	NA	15	0	7904871dad71970e7e530daf40b89591	No	Yes
Eukaryota	SAR	NA	Haptophyceae	NA	NA	NA	NA	42	0	669c59e95d5a95212407cfe13993eaf7	No	Yes
Eukaryota	SAR	NA	Haptophyceae	NA	NA	NA	NA	65	0	b241429fde311dc568ae0d5a8821880a	No	Yes
Eukaryota	SAR	NA	Haptophyceae	NA	NA	NA	NA	372	0	c725fbc01a6056b4654146c75fc3cf0b	No	Yes
Eukaryota	SAR	NA	Haptophyceae	NA	NA	NA	NA	666	0.07	14815902f7c96bb41cc9ad85ea32394e	No	Yes
Eukaryota	SAR	NA	Haptophyceae	NA	NA	NA	NA	1162	0.07	4a7fc1e4fdb4d95463b8da13dc528976	No	Yes
Eukaryota	SAR	NA	Haptophyceae	NA	NA	NA	NA	1520	0.04	0d3d25154b86a48c18e304459195f2bb	No	Yes
Eukaryota	SAR	NA	Haptophyceae	NA	NA	NA	NA	2855	0.05	a03156ade13b20da26ab3b5acc13db40	No	Yes
Eukaryota	SAR	NA	Haptophyceae	NA	NA	NA	NA	4195	0.08	fc62e606c35f21d20e9aa36743f42bb0	No	Yes
Eukaryota	SAR	NA	Haptophyceae	NA	NA	NA	NA	7134	0.09	2f1408c889f62a2745eb8dcc0ed2b938	No	Yes
Eukaryota	SAR	NA	Haptophyceae	Isochrysidales	Noelaerhabdaceae	Emiliania	Emiliania huxleyi	4335	0.03	3dcefb347b0ae2a0e18e64497fa5d6db	No	Yes
Eukaryota	SAR	NA	Haptophyceae	Prymnesiales	NA	NA	NA	833	0.03	a2948eb36e4ab47ce35d687a1f4905a9	No	Yes
Eukaryota	SAR	NA	Oomycetes	NA	NA	NA	NA	88	0	4ba0f9bb900fca4caa52b2600a24b85c	No	Yes
Eukaryota	SAR	NA	Oomycetes	NA	NA	NA	NA	176	0	c03f3aba797dd6806dfe4c069d438234	No	Yes
Eukaryota	SAR	NA	Oomycetes	NA	NA	NA	NA	228	0	76b02bf88d249425b3d086fd8cc6ee4f	No	Yes
Eukaryota	SAR	NA	Oomycetes	NA	NA	NA	NA	247	0.01	286cdd8a48daf3f14a18d78e4ce973ea	No	Yes
Eukaryota	SAR	NA	Oomycetes	NA	NA	NA	NA	270	0.01	f1d04a54d1739e1d3fa2ccbb0e5101d2	No	Yes
Eukaryota	SAR	NA	Oomycetes	NA	NA	NA	NA	313	0	d116fa68bb3eb36c995d633be6b7508d	No	Yes
Eukaryota	SAR	NA	Oomycetes	NA	NA	NA	NA	517	0	9d937d01e0ffd24379ccc9868ca1ab5c	No	Yes
Eukaryota	SAR	NA	Oomycetes	NA	NA	NA	NA	777	0	65d46d32af86e4cd46cd159f95074efd	No	Yes
Eukaryota	SAR	NA	Oomycetes	NA	NA	NA	NA	1013	0.1	ff7d843e1380f01017771e682a3879c0	No	Yes
Eukaryota	SAR	NA	Oomycetes	NA	NA	NA	NA	2103	0.05	87cc40fb2fab42a185b78f9e1aca340b	No	Yes
Eukaryota	SAR	NA	Oomycetes	NA	NA	NA	NA	3195	0.09	c73b054030dcf11acd9f5e4861235fcc	No	Yes
Eukaryota	SAR	NA	Oomycetes	NA	NA	NA	NA	3790	0.07	ccfef28df6938a8ce2c9a5040e0b9303	No	Yes
Eukaryota	SAR	NA	Oomycetes	NA	NA	NA	NA	10355	0	2f6a33cd97c2a183613bcb3b9b826182	No	Yes
Eukaryota	SAR	NA	Oomycetes	Peronosporales	NA	NA	NA	29	0	03ca41f19acf0aa49b22afe0672b3803	No	Yes
Eukaryota	SAR	NA	Oomycetes	Peronosporales	NA	NA	NA	785	0.09	a16d3ef07ff926ac8695a3a59f6372ba	No	Yes
Eukaryota	SAR	NA	Oomycetes	Peronosporales	NA	NA	NA	1351	0.03	6b9d4e4acbd98ceac0c62b3c0cf0bd3f	No	Yes
Eukaryota	SAR	NA	Phaeophyceae	NA	NA	NA	NA	89	0	57cce8de3d7b74876962997f047bf0c0	No	Yes
Eukaryota	SAR	NA	Phaeophyceae	NA	NA	NA	NA	180	0	2cd9d3016949f1dea6c77bbde4a0d51c	No	Yes
Eukaryota	SAR	NA	Phaeophyceae	NA	NA	NA	NA	225	0	326e521cb33084d7ce22e6b393a78c48	No	Yes
Eukaryota	SAR	NA	Phaeophyceae	Ectocarpales	NA	NA	NA	106	0	5cd146cd084b57d72874d0c12d504fae	No	Yes
Eukaryota	SAR	NA	Phaeophyceae	Ectocarpales	NA	NA	NA	106	0	d328d24621ad66c6326dc6f84e0438fa	No	Yes
Eukaryota	SAR	NA	Phaeophyceae	Ectocarpales	NA	NA	NA	180	0	b9117569c96cd8bcb18da5a3aa910b74	No	Yes
Eukaryota	SAR	NA	Phaeophyceae	Ectocarpales	NA	NA	NA	252	0	f7dbf89ad70e1e7203bd437ddc173c94	No	Yes
Eukaryota	SAR	NA	Phaeophyceae	Ectocarpales	NA	NA	NA	301	0.03	5c0cad7c319d2959ac6b1997f42d2fd0	No	Yes
Eukaryota	SAR	NA	Phaeophyceae	Ectocarpales	NA	NA	NA	742	0	03ae80d4c3a1a3706a40d0477d19fab4	No	Yes
Eukaryota	SAR	NA	Phaeophyceae	Ectocarpales	NA	NA	NA	3545	0.08	0d12d988f16ed6464179527e93912047	No	Yes
Eukaryota	SAR	NA	Phaeophyceae	Ectocarpales	NA	NA	NA	6532	0.05	73909a316b1f5a7fc91ebd37f53aad62	No	Yes
Eukaryota	SAR	NA	Phaeophyceae	Ectocarpales	NA	NA	NA	6969	0.05	74ee5e9e979010b1675d7bbb2ea90757	No	Yes
Eukaryota	SAR	NA	Phaeophyceae	Ectocarpales	NA	NA	NA	34593	0.09	7a43615cdcbd01b1df48290fbcea116e	No	Yes
Eukaryota	SAR	NA	Phaeophyceae	Ectocarpales	NA	NA	NA	226325	0.21	9866f597d428db9ee9bdbae2655c92cb	No	Yes
Eukaryota	SAR	Rhodophyta	NA	NA	NA	NA	NA	1566	0.08	3aa26be860ec53c08e781bf826d11f17	No	Yes
Eukaryota	SAR	Rhodophyta	Florideophyceae	Ceramiales	NA	NA	NA	31	0	5586ad5427e7506666f46a638e1b500f	No	Yes
Eukaryota	SAR	Rhodophyta	Florideophyceae	Ceramiales	NA	NA	NA	354	0	13f4ec48626efa091692905902ebfc34	No	Yes
Eukaryota	SAR	Rhodophyta	Florideophyceae	Ceramiales	NA	NA	NA	406	0	81fd588f6fe6999c0e4ea03497ed8cfe	No	Yes
Eukaryota	SAR	Rhodophyta	Florideophyceae	Ceramiales	NA	NA	NA	2316	0	c3bceb0922949d035994fd89deebac9f	No	Yes
Eukaryota	SAR	Rhodophyta	Florideophyceae	Ceramiales	NA	NA	NA	24304	0	af04eeb7df0ba0a6c1f1d339f35a83b2	No	Yes
Eukaryota	Viridiplantae	NA	NA	NA	NA	NA	NA	46	0	b3079300ee78be7e7b10ee1ff9176cd3	No	Yes
Eukaryota	Viridiplantae	NA	NA	NA	NA	NA	NA	186	0	dceadd84442cdfdd7a0e9de3c8c238e9	No	Yes
Eukaryota	Viridiplantae	NA	NA	NA	NA	NA	NA	247	0	afbcf2e1ab8c7953fa6258f87c8138d1	No	Yes
Eukaryota	Viridiplantae	NA	NA	NA	NA	NA	NA	406	0	896297ab16e539fddfe5619a437aa224	No	Yes
Eukaryota	Viridiplantae	NA	NA	NA	NA	NA	NA	613	0	7182b810139e870db1b228f1722d2451	No	Yes
Eukaryota	Viridiplantae	NA	NA	NA	NA	NA	NA	848	0	373c5eb80004b92487d27159fbe7ce21	No	Yes
Eukaryota	Viridiplantae	NA	NA	NA	NA	NA	NA	45880	0.22	bc5bcb4d768493fef037b1d4aceaea42	No	Yes
Eukaryota	Viridiplantae	NA	NA	NA	NA	NA	NA	99379	0.21	00715676ca745ead787a6bed98828368	No	Yes
Eukaryota	Viridiplantae	Chlorophyta	NA	NA	NA	NA	NA	97	0	cba8a2504d9d628563c2880561deff53	No	Yes
Eukaryota	Viridiplantae	Chlorophyta	NA	NA	NA	NA	NA	128	0	1e194ceaf0255dddb5d49bcc104d3853	No	Yes
Eukaryota	Viridiplantae	Chlorophyta	NA	NA	NA	NA	NA	132	0	d0fd5d79a5c195e44b12400ca52f4abc	No	Yes
Eukaryota	Viridiplantae	Chlorophyta	NA	NA	NA	NA	NA	151	0	88d6e78dcc821040b83c68ca93ad3e6e	No	Yes
Eukaryota	Viridiplantae	Chlorophyta	NA	NA	NA	NA	NA	191	0	5d38363b6d12c383e33832072822642d	No	Yes
Eukaryota	Viridiplantae	Chlorophyta	NA	NA	NA	NA	NA	198	0	da59db882811185301bf46ad7c935301	No	Yes
Eukaryota	Viridiplantae	Chlorophyta	NA	NA	NA	NA	NA	242	0	4d710703c8c3f9ea197194b1a76c5923	No	Yes
Eukaryota	Viridiplantae	Chlorophyta	NA	NA	NA	NA	NA	248	0	9fd89942160ca997f66557e8daffb22b	No	Yes
Eukaryota	Viridiplantae	Chlorophyta	NA	NA	NA	NA	NA	374	0	2e3648cf906b05a3e2ce268c6c38a7f1	No	Yes
Eukaryota	Viridiplantae	Chlorophyta	NA	NA	NA	NA	NA	1460	0	ae5139b620f90ed9c28f17dca34536bd	No	Yes
Eukaryota	Viridiplantae	Chlorophyta	NA	NA	NA	NA	NA	6718	0.27	e763e37b6878da71712df6f606ef5734	No	Yes
Eukaryota	Viridiplantae	Chlorophyta	NA	NA	NA	NA	NA	12274	0.11	eef7cda5d57dbab2bc32ac0d379db803	No	Yes
Eukaryota	Viridiplantae	Chlorophyta	NA	NA	NA	NA	NA	24721	0.25	4cd02b4e3dc155fb07f6dbf390366d61	No	Yes
Eukaryota	Viridiplantae	Chlorophyta	NA	NA	NA	NA	NA	36329	0.28	c16ad43be694f7882646be7cc55f5eab	No	Yes
Eukaryota	Viridiplantae	Chlorophyta	NA	NA	NA	NA	NA	59154	0.4	364ab9849ee62694da1e27254394a396	No	Yes
Unknown	NA	NA	NA	NA	NA	NA	NA	4	0	e5a4f29f0822788309af015cb5fdd871	No	Yes
Unknown	NA	NA	NA	NA	NA	NA	NA	6	0	6f112e3c63d8b471bd202a4420b1ef31	No	Yes
Unknown	NA	NA	NA	NA	NA	NA	NA	16	0	d36cfb15751a9e34a96ea288d4896f50	No	Yes
Unknown	NA	NA	NA	NA	NA	NA	NA	16	0	e18c44547ac497388325147b6f3596ce	No	Yes
Unknown	NA	NA	NA	NA	NA	NA	NA	24	0	33491a48ebf6d00999bb9af2f745ac5a	No	Yes
Unknown	NA	NA	NA	NA	NA	NA	NA	32	0	61e23e4825083ac38eb9a74b54ba7267	No	Yes
Unknown	NA	NA	NA	NA	NA	NA	NA	54	0	b88583784272a7bf5da9a1f7ef182253	No	Yes
Unknown	NA	NA	NA	NA	NA	NA	NA	67	0	388b1d9ee2855cd82da697e24e6584f1	No	Yes
Unknown	NA	NA	NA	NA	NA	NA	NA	74	0	c0cc2b74a606a4848fd1bc6a7d1d3a3c	No	Yes
Unknown	NA	NA	NA	NA	NA	NA	NA	81	0	c775e133a234d63050f582ab4e8995ff	No	Yes
Unknown	NA	NA	NA	NA	NA	NA	NA	87	0	d7c666d5e07f8724c340729dc994f0a0	No	Yes
Unknown	NA	NA	NA	NA	NA	NA	NA	105	0	87c21e65632ffbad83b18f20b7d66a1c	No	Yes
Unknown	NA	NA	NA	NA	NA	NA	NA	119	0.02	217b7034b1a707952afa03c032009974	No	Yes
Unknown	NA	NA	NA	NA	NA	NA	NA	149	0	1a9493116230819a2ca6c6fb0f021510	No	Yes
Unknown	NA	NA	NA	NA	NA	NA	NA	294	0	89dfc310ca07aa7e7fbc417abc903753	No	Yes
Unknown	NA	NA	NA	NA	NA	NA	NA	301	0	af303e034736de7b6ec9e12b4e3e69c4	No	Yes
Unknown	NA	NA	NA	NA	NA	NA	NA	401	0	4f26146feb41de172b80e04db52826a7	No	Yes
Unknown	NA	NA	NA	NA	NA	NA	NA	517	0	0da293040d1b8b1dc48c5fb191b62014	Yes	No
