# Supplementary material for: Environmental DNA surveys detect distinct metazoan communities across abyssal plains and seamounts in the western Clarion Clipperton Zone
Source: Mol Ecol. 2020 Jun 14;29(23):4588–604. doi: 10.1111/mec.15484 (PMC7754508; doi:10.1111/mec.15484)
Supplement: Supplementary file 4 — Table S3 [file MEC-29-4588-s004.xlsx]

## Sheet: 18S
Table S3A. 18S read counts per sample throughout the DADA2 bioinformatics process. Metadata for each sample reported in Table S1, rarefaction curves shown in Figure S1.
sample-id	Type of sample	input	filtered	denoised	merged	non-chimeric
Blank-ddH2O	Indexing blank (ddH20)	28	4	4	0	0
N-1	DNA nodule sample	40543	20051	20051	15323	15295
N-10	DNA nodule sample	21727	9911	9911	6225	6211
N-11	DNA nodule sample	24645	11423	11423	8303	8302
N-12	DNA nodule sample	31335	16083	16083	13838	13829
N-13	DNA nodule sample	46141	20135	20135	14574	14067
N-14	DNA nodule sample	21570	8303	8303	5395	5395
N-15	DNA nodule sample	10737	5243	5243	4091	4085
N-16	DNA nodule sample	41345	25983	25983	24189	23088
N-17	DNA nodule sample	35640	17057	17057	12093	12091
N-18	DNA nodule sample	44779	23088	23088	19457	19436
N-19	DNA nodule sample	34848	15019	15019	9987	9757
N-2	DNA nodule sample	33674	17695	17695	14927	14918
N-20	DNA nodule sample	62319	35613	35613	30349	30141
N-21	DNA nodule sample	28970	15414	15414	13009	12913
N-22	DNA nodule sample	30885	17355	17355	15210	15047
N-23	DNA nodule sample	45638	23509	23509	19289	18788
N-24	DNA nodule sample	41410	16283	16283	9445	9201
N-25	DNA nodule sample	43522	21748	21748	18664	17252
N-26	DNA nodule sample	24482	10624	10624	4255	4198
N-27	DNA nodule sample	27406	11470	11470	7442	7433
N-28	DNA nodule sample	27670	12929	12929	8068	8049
N-29	DNA nodule sample	35158	14486	14486	6612	6589
N-3	DNA nodule sample	29891	15442	15442	12826	12766
N-30	DNA nodule sample	42211	16468	16468	7145	7079
N-31	DNA nodule sample	57417	28677	28677	25206	25171
N-32	DNA nodule sample	45142	23322	23322	21482	21472
N-33	DNA nodule sample	30583	11135	11135	3117	3045
N-34	DNA nodule sample	42980	18465	18465	8539	8447
N-35	DNA nodule sample	33223	17856	17856	15342	15337
N-36	DNA nodule sample	38446	17128	17128	10384	10336
N-37	DNA nodule sample	55709	30179	30179	25389	25027
N-38	DNA nodule sample	41666	22950	22950	19453	19321
N-39	DNA nodule sample	72433	37956	37956	31995	31581
N-4	DNA nodule sample	31823	14807	14807	11612	11521
N-40	DNA nodule sample	82895	36720	36720	33308	32326
N-41	DNA nodule sample	73784	37442	37442	32696	32242
N-42	DNA nodule sample	35207	16831	16831	12355	12306
N-43	DNA nodule sample	49463	24327	24327	20601	20475
N-44	DNA nodule sample	31632	12753	12753	7291	7226
N-45	DNA nodule sample	41046	19574	19574	16147	15917
N-46	DNA nodule sample	49044	19541	19541	12310	12159
N-47	DNA nodule sample	35356	11720	11720	4194	4184
N-48	DNA nodule sample	71826	27473	27473	21006	20849
N-49	DNA nodule sample	43786	15503	15503	6916	6858
N-5	DNA nodule sample	25667	11663	11663	7662	7636
N-50	DNA nodule sample	43393	17780	17780	15764	15680
N-6	DNA nodule sample	38694	17906	17906	13520	13349
N-7	DNA nodule sample	33352	15191	15191	10839	10812
N-8	DNA nodule sample	38533	19871	19871	15723	15720
N-9	DNA nodule sample	36706	19775	19775	16980	16773
N-Blank	Nodule extraction blank	27963	12020	12020	11984	11984
Neg-PCR-23	COI PCR blank	17	1	1	0	0
Neg-PCR-26	COI PCR blank	37	5	5	0	0
S-106	DNA sediment sample	29901	14763	14763	12147	12052
S-109	DNA sediment sample	41873	21150	21150	19158	19153
S-117	DNA sediment sample	43067	20051	20051	17851	17611
S-120	DNA sediment sample	43139	16230	16230	14410	14403
S-128	DNA sediment sample	60528	30672	30672	24170	24039
S-13	DNA sediment sample	47815	27953	27953	24518	24465
S-131	DNA sediment sample	38139	21693	21693	17360	17028
S-139	DNA sediment sample	43749	26330	26330	20914	20738
S-142	DNA sediment sample	49654	29806	29806	29354	28699
S-150	DNA sediment sample	16793	8378	8378	6737	6692
S-153	DNA sediment sample	51261	30404	30404	26659	26599
S-16	DNA sediment sample	45721	28959	28959	26352	26313
S-161	DNA sediment sample	69346	41620	41620	39536	39476
S-164	DNA sediment sample	37436	17713	17713	14467	14311
S-172	DNA sediment sample	31602	14552	14552	12298	12294
S-175	DNA sediment sample	32913	16999	16999	15816	15790
S-183	DNA sediment sample	34465	17133	17133	14126	14116
S-186	DNA sediment sample	41718	20730	20730	17599	17598
S-194	DNA sediment sample	36513	19087	19087	16191	16077
S-197	DNA sediment sample	22498	11739	11739	10030	10024
S-2	DNA sediment sample	51767	27991	27991	23448	23351
S-205	DNA sediment sample	53742	29470	29470	27807	27732
S-208	DNA sediment sample	45907	25530	25530	24435	24414
S-216	DNA sediment sample	51382	30564	30564	28672	28485
S-219	DNA sediment sample	44204	26256	26256	24553	24553
S-227	DNA sediment sample	61221	31891	31891	24690	23584
S-230	DNA sediment sample	33624	18609	18609	17037	16914
S-238	DNA sediment sample	29159	8199	8199	6815	6792
S-24	DNA sediment sample	29645	16220	16220	14153	14117
S-241	DNA sediment sample	46721	27391	27391	25905	25902
S-249	DNA sediment sample	41967	23935	23935	20498	20497
S-252	DNA sediment sample	36303	22644	22644	20030	19943
S-260	DNA sediment sample	24894	11749	11749	9731	9731
S-268	DNA sediment sample	36144	17657	17657	15016	14760
S-27	DNA sediment sample	38614	23311	23311	20830	20792
S-271	DNA sediment sample	43622	20472	20472	18606	18596
S-279	DNA sediment sample	50494	24841	24841	20194	20108
S-282	DNA sediment sample	72236	39074	39074	35231	35220
S-290	DNA sediment sample	50817	30504	30504	29010	28912
S-292	DNA sediment sample	45222	27261	27261	24180	24015
S-295	DNA sediment sample	57532	30661	30661	27308	27204
S-297	DNA sediment sample	49764	26966	26966	24606	24417
S-306	DNA sediment sample	71761	44436	44436	41850	41711
S-308	DNA sediment sample	40301	23090	23090	20643	20594
S-311	DNA sediment sample	31482	15623	15623	13284	13283
S-313	DNA sediment sample	43494	22785	22785	20886	20772
S-323	DNA sediment sample	44730	26375	26375	24124	23927
S-325	DNA sediment sample	57831	34378	34378	27335	27064
S-328	DNA sediment sample	46055	25219	25219	23546	23471
S-330	DNA sediment sample	58609	30314	30314	28636	25456
S-339	DNA sediment sample	28035	14964	14964	12293	12172
S-344	DNA sediment sample	36409	17715	17715	15516	15415
S-35	DNA sediment sample	44656	28225	28225	24465	23686
S-358	DNA sediment sample	45494	23233	23233	19139	19072
S-361	DNA sediment sample	28099	14908	14908	12096	12045
S-372	DNA sediment sample	25445	13967	13967	11229	11069
S-377	DNA sediment sample	29613	15604	15604	13998	13997
S-38	DNA sediment sample	41925	24352	24352	22233	22223
S-46	DNA sediment sample	61587	32191	32191	29877	29797
S-48	DNA sediment sample	33042	15882	15882	14287	14245
S-5	DNA sediment sample	35950	20865	20865	17893	17666
S-54	DNA sediment sample	39404	21302	21302	18362	18197
S-56	DNA sediment sample	27060	10885	10885	10107	10072
S-62	DNA sediment sample	35642	20767	20767	16911	16853
S-65	DNA sediment sample	17834	9850	9850	7835	7835
S-73	DNA sediment sample	34440	16700	16700	12862	12706
S-76	DNA sediment sample	38183	18118	18118	17365	17332
S-84	DNA sediment sample	31345	18287	18287	13542	13459
S-87	DNA sediment sample	55040	30551	30551	26345	26162
S-95	DNA sediment sample	27179	15660	15660	12776	12736
S-98	DNA sediment sample	53350	29636	29636	25766	25650
S-neg	Sediment extraction blank	68	1	1	0	0
W-101-102	DNA water sample	51828	32835	32835	25727	24142
W-107-108	DNA water sample	51138	34434	34434	28929	27160
W-11-12	DNA water sample	61838	35739	35739	33216	31266
W-110	DNA water sample	467	216	216	213	213
W-114-115	DNA water sample	48256	30520	30520	27012	25300
W-120-121	DNA water sample	20963	12831	12831	10146	9756
W-126-127	DNA water sample	61577	37492	37492	31889	28731
W-130-131	DNA water sample	69249	42679	42679	36693	34622
W-132-134	DNA water sample	53616	32253	32253	25155	22924
W-138-141	DNA water sample	31393	19307	19307	14573	13734
W-145-147	DNA water sample	48297	30214	30214	25710	23653
W-149	DNA water sample	649	269	269	262	262
W-15-16	DNA water sample	41336	25397	25397	22393	21069
W-154-155	DNA water sample	76442	48226	48226	45119	44036
W-156-157	DNA water sample	33573	21159	21159	18520	18328
W-162-163	DNA water sample	38254	24076	24076	18831	17503
W-166-167	DNA water sample	45139	28578	28578	23680	23092
W-17-18	DNA water sample	43547	27193	27193	23075	21182
W-170-173	DNA water sample	14085	8579	8579	5572	5547
W-174-178	DNA water sample	32258	17496	17496	11609	11216
W-184-185	DNA water sample	39481	24637	24637	19356	18077
W-186	DNA water sample	85	6	6	0	0
W-190-191	DNA water sample	53050	33836	33836	31078	29501
W-198-199	DNA water sample	78512	47853	47853	40259	39422
W-2-3	DNA water sample	36690	22889	22889	20459	19998
W-202-203	DNA water sample	55271	34024	34024	30375	25841
W-204-205	DNA water sample	52447	33735	33735	27066	25988
W-208-211	DNA water sample	68959	42525	42525	34195	31778
W-212-214	DNA water sample	115132	76721	76721	60987	55606
W-22-25	DNA water sample	39607	23832	23832	18431	16440
W-222-223	DNA water sample	55023	36186	36186	29456	27442
W-224	DNA water sample	32878	19695	19695	19688	19334
W-228-229	DNA water sample	82015	54662	54662	48085	44417
W-234-235	DNA water sample	46952	32551	32551	29921	24667
W-238-239	DNA water sample	44285	29339	29339	24334	24013
W-242-243	DNA water sample	48464	29575	29575	23290	22135
W-247-249	DNA water sample	52576	30535	30535	23992	22138
W-253-255	DNA water sample	45030	24266	24266	18457	17163
W-256-259	DNA water sample	97031	62859	62859	48909	44175
W-262	DNA water sample	1316	802	802	802	802
W-264-265	DNA water sample	60177	35071	35071	29507	28041
W-274-275	DNA water sample	24178	15776	15776	14078	13440
W-278-279	DNA water sample	59274	34745	34745	32665	31960
W-28-30	DNA water sample	51504	32222	32222	24274	22412
W-280-281	DNA water sample	46934	28356	28356	22151	21330
W-284-286	DNA water sample	67805	40888	40888	32559	30050
W-289-290	DNA water sample	56576	36196	36196	26247	24595
W-295-299	DNA water sample	39795	25738	25738	19030	18371
W-300	DNA water sample	1412	588	588	588	588
W-302-303	DNA water sample	55088	36242	36242	33196	30423
W-304-305	DNA water sample	47257	29457	29457	23634	23099
W-306-307	DNA water sample	38380	24727	24727	21350	20908
W-308-309	DNA water sample	168704	109508	109508	104016	100784
W-310-311	DNA water sample	31755	20241	20241	18198	17901
W-312-313	DNA water sample	42215	28751	28751	27458	27181
W-314	DNA water sample	41168	26881	26881	25214	25018
W-316	DNA water sample	40973	27453	27453	23012	22639
W-317	DNA water sample	54789	34136	34136	30140	29893
W-318	DNA water sample	40875	26304	26304	20578	19592
W-319	DNA water sample	37840	25908	25908	20590	18960
W-32-35	DNA water sample	47102	30512	30512	25580	22605
W-321	DNA water sample	44151	28854	28854	23371	21668
W-322	DNA water sample	46332	24240	24240	23714	23665
W-324	DNA water sample	65919	41433	41433	33285	32469
W-325	DNA water sample	52446	32686	32686	25810	25113
W-326	DNA water sample	76169	49987	49987	36268	33465
W-330	DNA water sample	90771	56575	56575	42169	39166
W-331	DNA water sample	40613	25121	25121	23163	22019
W-332	DNA water sample	50690	33323	33323	23722	22445
W-333	DNA water sample	44514	29218	29218	20691	19402
W-337	DNA water sample	37412	24136	24136	17116	16058
W-339	DNA water sample	2431	1334	1334	1329	1329
W-344-345	DNA water sample	60193	35243	35243	29763	28815
W-346-347	DNA water sample	47823	28979	28979	25518	24521
W-352-353	DNA water sample	62226	39547	39547	34386	34039
W-356-357	DNA water sample	51283	34926	34926	27611	26254
W-36	DNA water sample	1822	999	999	908	908
W-361-362	DNA water sample	71567	47057	47057	37666	34333
W-365-368	DNA water sample	44997	28477	28477	19893	18731
W-370-372	DNA water sample	41955	24276	24276	19856	18894
W-376	DNA water sample	24757	16570	16570	16080	16080
W-382-383	DNA water sample	84868	56106	56106	49553	47583
W-388-389	DNA water sample	43331	28483	28483	27347	26799
W-392-393	DNA water sample	87765	56363	56363	46732	45158
W-394-395	DNA water sample	52945	33277	33277	27150	26168
W-398-400	DNA water sample	55357	36065	36065	31527	30442
W-40-41	DNA water sample	61122	38834	38834	36496	34922
W-405-406	DNA water sample	46033	29675	29675	22830	21614
W-408-410	DNA water sample	41508	27776	27776	19994	18164
W-414	DNA water sample	50	5	5	5	5
W-416-417	DNA water sample	102122	67922	67922	59904	56996
W-422-423	DNA water sample	41675	27103	27103	24488	22519
W-428-429	DNA water sample	57638	37340	37340	31275	30895
W-432-433	DNA water sample	70228	46750	46750	39321	37396
W-436-438	DNA water sample	52926	35408	35408	26944	25920
W-440-441	DNA water sample	39749	25647	25647	17397	16614
W-446-449	DNA water sample	40379	25918	25918	18254	16640
W-452	DNA water sample	228	69	69	69	69
W-48-49	DNA water sample	53142	31719	31719	27885	26535
W-50-51	DNA water sample	43595	27319	27319	24496	23075
W-56-57	DNA water sample	40113	24427	24427	20842	19086
W-58-59	DNA water sample	41226	25299	25299	20330	18588
W-63-64	DNA water sample	59147	27595	27595	20834	18858
W-67-69	DNA water sample	50003	25085	25085	22714	22589
W-72	DNA water sample	642	294	294	260	260
W-74-75	DNA water sample	29594	3648	3648	2757	2698
W-80-81	DNA water sample	52508	33140	33140	29426	27528
W-86-87	DNA water sample	62925	35726	35726	30819	28096
W-92-93	DNA water sample	41814	25252	25252	21904	19391
W-94-97	DNA water sample	60985	37232	37232	30093	27457
W-EXT-BLANK	Water sample extraction blank	9232	5740	5740	5719	5719
Total		10315003	5890867	5890867	4921393	4749489
Mean		43523.2	24856	24856	20765.4	20040

## Sheet: COI
Table S3B. COI read counts per sample throughout the DADA2 bioinformatics process. Metadata for each sample reported in Table S1, rarefaction curves shown in Figure S2.
sample-id	Type of sample	input	filtered	denoised	merged	non-chimeric
Blank-ddH2O	Indexing blank (ddH20)	190	25	25	0	0
N-1	DNA nodule sample	96029	72360	72360	70382	70023
N-10	DNA nodule sample	92118	69557	69557	67615	64789
N-11	DNA nodule sample	74216	50534	50534	49983	49299
N-12	DNA nodule sample	68929	52250	52250	51385	42400
N-13	DNA nodule sample	43632	31682	31682	30965	29320
N-14	DNA nodule sample	77095	56450	56450	55187	44592
N-15	DNA nodule sample	91482	67914	67914	66215	59124
N-16	DNA nodule sample	79579	58650	58650	56921	56304
N-17	DNA nodule sample	66673	47012	47012	45528	45469
N-18	DNA nodule sample	65225	48278	48278	47532	47466
N-19	DNA nodule sample	100580	71832	71832	70135	70096
N-2	DNA nodule sample	93150	64065	64065	62725	62569
N-20	DNA nodule sample	56274	40995	40995	39762	39747
N-21	DNA nodule sample	78773	53557	53557	52018	52002
N-22	DNA nodule sample	96867	71156	71156	68677	68426
N-23	DNA nodule sample	65548	43324	43324	42272	42161
N-24	DNA nodule sample	43940	30531	30531	29201	28977
N-25	DNA nodule sample	78605	57690	57690	56666	56615
N-26	DNA nodule sample	93186	70048	70048	69122	66819
N-27	DNA nodule sample	82401	63418	63418	62318	62194
N-28	DNA nodule sample	84503	65189	65189	64311	64074
N-29	DNA nodule sample	58385	45268	45268	43475	40319
N-3	DNA nodule sample	102199	78509	78509	76542	75464
N-30	DNA nodule sample	52682	39833	39833	38891	38652
N-31	DNA nodule sample	57144	43153	43153	42309	41999
N-32	DNA nodule sample	76662	54296	54296	53175	52960
N-33	DNA nodule sample	76374	58524	58524	58483	58483
N-34	DNA nodule sample	49442	39711	39711	39547	39489
N-35	DNA nodule sample	112917	86747	86747	86281	86233
N-36	DNA nodule sample	82853	62036	62036	59500	58309
N-37	DNA nodule sample	44557	29285	29285	27595	27439
N-38	DNA nodule sample	91559	67671	67671	65292	63798
N-39	DNA nodule sample	206617	149596	149596	143901	138126
N-4	DNA nodule sample	62258	41790	41790	40436	40149
N-40	DNA nodule sample	96904	67729	67729	64885	63540
N-41	DNA nodule sample	59218	45308	45308	44643	44244
N-42	DNA nodule sample	78901	57530	57530	56273	55799
N-43	DNA nodule sample	67252	50180	50180	49099	48496
N-44	DNA nodule sample	108289	77633	77633	75529	74577
N-45	DNA nodule sample	90048	68882	68882	67995	66930
N-46	DNA nodule sample	69353	53511	53511	52991	38185
N-47	DNA nodule sample	115348	84804	84804	83954	83132
N-48	DNA nodule sample	33283	23417	23417	22436	22280
N-49	DNA nodule sample	91960	71910	71910	70814	70181
N-5	DNA nodule sample	84491	60814	60814	59445	59075
N-50	DNA nodule sample	93614	72663	72663	72105	72058
N-6	DNA nodule sample	68046	50526	50526	48738	39943
N-7	DNA nodule sample	54825	40422	40422	39340	39340
N-8	DNA nodule sample	62850	44215	44215	43168	43043
N-9	DNA nodule sample	54870	38583	38583	37600	37574
N-Blank	Nodule extraction blank	155457	128619	128619	123995	123078
Neg-PCR-23	COI PCR blank	160813	101429	101429	99528	97254
Neg-PCR-26	COI PCR blank	142602	119555	119555	117630	117567
S-106	DNA sediment sample	44632	26065	26065	24780	24524
S-109	DNA sediment sample	82871	43415	43415	42437	42268
S-117	DNA sediment sample	55115	25990	25990	24780	24618
S-120	DNA sediment sample	66996	27262	27262	26661	26616
S-128	DNA sediment sample	34562	22794	22794	21514	21373
S-13	DNA sediment sample	70039	53895	53895	52716	52355
S-131	DNA sediment sample	58217	33957	33957	32046	32043
S-139	DNA sediment sample	59121	39374	39374	36648	36492
S-142	DNA sediment sample	82679	39458	39458	38218	38218
S-150	DNA sediment sample	73663	47228	47228	45116	44094
S-153	DNA sediment sample	29848	19111	19111	18316	18316
S-16	DNA sediment sample	52789	39579	39579	37873	37039
S-161	DNA sediment sample	58077	31517	31517	30361	30266
S-164	DNA sediment sample	64575	30437	30437	30057	29982
S-172	DNA sediment sample	48711	32695	32695	31656	30661
S-175	DNA sediment sample	51784	22200	22200	21717	21715
S-183	DNA sediment sample	56981	30689	30689	29011	28285
S-186	DNA sediment sample	74022	34836	34836	34053	33862
S-194	DNA sediment sample	60752	36097	36097	34796	34455
S-197	DNA sediment sample	77658	48807	48807	48063	45126
S-2	DNA sediment sample	72502	49996	49996	47604	46663
S-205	DNA sediment sample	87243	50553	50553	50055	48302
S-208	DNA sediment sample	96488	60224	60224	59776	59628
S-216	DNA sediment sample	100865	64072	64072	63503	63496
S-219	DNA sediment sample	117513	80478	80478	78979	78242
S-227	DNA sediment sample	21672	13684	13684	12875	12866
S-230	DNA sediment sample	95166	61326	61326	60320	59119
S-238	DNA sediment sample	60146	30780	30780	30087	29644
S-24	DNA sediment sample	64983	43441	43441	42246	41504
S-241	DNA sediment sample	106495	72203	72203	71136	70701
S-249	DNA sediment sample	60298	36025	36025	35257	35089
S-252	DNA sediment sample	65889	40623	40623	38743	38455
S-260	DNA sediment sample	63649	35845	35845	34533	34533
S-268	DNA sediment sample	59551	37936	37936	36116	35841
S-27	DNA sediment sample	79227	49399	49399	47911	47687
S-271	DNA sediment sample	67928	28623	28623	27680	27358
S-279	DNA sediment sample	72888	42727	42727	40900	40900
S-282	DNA sediment sample	89247	48605	48605	46763	46483
S-290	DNA sediment sample	71719	47225	47225	46689	46290
S-292	DNA sediment sample	72820	43012	43012	42018	41914
S-295	DNA sediment sample	78611	43527	43527	42178	42176
S-297	DNA sediment sample	76878	49474	49474	48253	48130
S-306	DNA sediment sample	46859	27617	27617	27368	27368
S-308	DNA sediment sample	40135	28394	28394	27897	27897
S-311	DNA sediment sample	92262	55458	55458	54126	53450
S-313	DNA sediment sample	51467	27891	27891	27285	27285
S-323	DNA sediment sample	83636	42639	42639	42222	41886
S-325	DNA sediment sample	58567	32011	32011	30679	30679
S-328	DNA sediment sample	68987	38788	38788	37908	37346
S-330	DNA sediment sample	65011	32206	32206	30998	30993
S-339	DNA sediment sample	78336	39315	39315	37792	37672
S-344	DNA sediment sample	66086	31025	31025	30307	30307
S-35	DNA sediment sample	62156	46743	46743	45264	43293
S-358	DNA sediment sample	57259	32308	32308	31263	31138
S-361	DNA sediment sample	141869	76478	76478	74575	74373
S-372	DNA sediment sample	70443	41725	41725	39901	39891
S-377	DNA sediment sample	54596	25791	25791	24182	24180
S-38	DNA sediment sample	60553	41936	41936	40844	40823
S-46	DNA sediment sample	79416	49928	49928	49487	48900
S-48	DNA sediment sample	78822	43126	43126	41996	41996
S-5	DNA sediment sample	74261	54028	54028	52501	52455
S-54	DNA sediment sample	67473	43005	43005	42503	42496
S-56	DNA sediment sample	60473	35080	35080	33656	33645
S-62	DNA sediment sample	50950	33863	33863	31989	31902
S-65	DNA sediment sample	140000	94770	94770	91742	90561
S-73	DNA sediment sample	63910	39285	39285	36081	35869
S-76	DNA sediment sample	74396	48147	48147	48113	48113
S-84	DNA sediment sample	77521	46985	46985	43890	43557
S-87	DNA sediment sample	89715	57227	57227	53663	53526
S-95	DNA sediment sample	74504	43427	43427	41007	40863
S-98	DNA sediment sample	129514	77253	77253	74825	74376
S-neg	Sediment extraction blank	5672	4	4	0	0
W-101-102	DNA water sample	55942	42907	42907	40246	39932
W-107-108	DNA water sample	63637	50940	50940	47225	46171
W-11-12	DNA water sample	43732	31180	31180	29794	28530
W-110	DNA water sample	114862	77126	77126	75699	73832
W-114-115	DNA water sample	52795	37289	37289	34745	31967
W-120-121	DNA water sample	102864	71725	71725	67078	58873
W-126-127	DNA water sample	76259	53660	53660	48612	37586
W-130-131	DNA water sample	68656	38160	38160	33768	28554
W-132-134	DNA water sample	66357	49411	49411	33981	23597
W-138-141	DNA water sample	81229	54836	54836	51264	50978
W-145-147	DNA water sample	99660	75579	75579	71199	67381
W-149	DNA water sample	91545	56947	56947	56281	55783
W-15-16	DNA water sample	76924	48994	48994	46144	42265
W-154-155	DNA water sample	42842	31612	31612	31363	31330
W-156-157	DNA water sample	74158	54188	54188	53185	52137
W-162-163	DNA water sample	60011	41952	41952	38385	34535
W-166-167	DNA water sample	82708	60985	60985	50338	46057
W-17-18	DNA water sample	52153	39167	39167	29314	22220
W-170-173	DNA water sample	113922	81190	81190	70883	68649
W-174-178	DNA water sample	83045	58001	58001	52874	50876
W-184-185	DNA water sample	72357	54877	54877	47873	46263
W-186	DNA water sample	104	3	3	0	0
W-190-191	DNA water sample	83347	60692	60692	59563	59141
W-198-199	DNA water sample	65915	46586	46586	44410	43847
W-2-3	DNA water sample	71372	50733	50733	50023	49650
W-202-203	DNA water sample	52482	28882	28882	26609	23461
W-204-205	DNA water sample	58597	41975	41975	32589	26437
W-208-211	DNA water sample	31025	23051	23051	14613	11631
W-212-214	DNA water sample	70165	54129	54129	49877	47615
W-22-25	DNA water sample	77049	57502	57502	42088	31174
W-222-223	DNA water sample	50888	40092	40092	35573	35273
W-224	DNA water sample	110417	23328	23328	22990	22990
W-228-229	DNA water sample	13643	10409	10409	9843	9784
W-234-235	DNA water sample	47801	35987	35987	34149	33036
W-238-239	DNA water sample	53280	39100	39100	34735	29166
W-242-243	DNA water sample	54256	38464	38464	28520	23493
W-247-249	DNA water sample	65065	47314	47314	34298	27482
W-253-255	DNA water sample	88991	66872	66872	60283	58328
W-256-259	DNA water sample	65682	51402	51402	45750	44919
W-262	DNA water sample	144795	88499	88499	86207	86191
W-264-265	DNA water sample	44017	32245	32245	31470	31462
W-274-275	DNA water sample	96065	69443	69443	68386	67617
W-278-279	DNA water sample	73209	44303	44303	43086	41348
W-28-30	DNA water sample	79847	59490	59490	54823	53814
W-280-281	DNA water sample	74154	53799	53799	41497	31964
W-284-286	DNA water sample	55505	40274	40274	27377	20828
W-289-290	DNA water sample	71474	49750	49750	44818	44528
W-295-299	DNA water sample	80355	60500	60500	55877	55037
W-300	DNA water sample	102080	79088	79088	78088	76551
W-302-303	DNA water sample	57263	43239	43239	42437	42308
W-304-305	DNA water sample	35719	25600	25600	24400	24199
W-306-307	DNA water sample	56103	40372	40372	39049	38659
W-308-309	DNA water sample	159184	113238	113238	110420	107927
W-310-311	DNA water sample	90240	65709	65709	64457	63958
W-312-313	DNA water sample	39932	28827	28827	28065	28017
W-314	DNA water sample	72714	49107	49107	45909	41368
W-316	DNA water sample	43578	30935	30935	27874	23967
W-317	DNA water sample	61950	42130	42130	38686	34098
W-318	DNA water sample	53487	40118	40118	29082	22609
W-319	DNA water sample	57518	43737	43737	31610	23427
W-32-35	DNA water sample	68083	53760	53760	47869	47118
W-321	DNA water sample	48835	36752	36752	27432	21465
W-322	DNA water sample	61418	47155	47155	45170	45093
W-324	DNA water sample	66699	50286	50286	37597	29462
W-325	DNA water sample	62482	47747	47747	34635	27613
W-326	DNA water sample	38400	30434	30434	26735	25901
W-330	DNA water sample	49320	37067	37067	32089	30655
W-331	DNA water sample	69153	52293	52293	45767	43982
W-332	DNA water sample	53608	42633	42633	36045	34072
W-333	DNA water sample	63006	49802	49802	41525	39891
W-337	DNA water sample	56054	44507	44507	38537	37389
W-339	DNA water sample	115131	37717	37717	37558	37550
W-344-345	DNA water sample	66792	48256	48256	47283	46956
W-346-347	DNA water sample	64499	44727	44727	43555	42965
W-352-353	DNA water sample	66426	45614	45614	42127	37063
W-356-357	DNA water sample	50445	38386	38386	27492	21099
W-36	DNA water sample	143350	102480	102480	101705	99255
W-361-362	DNA water sample	138108	104634	104634	81257	62432
W-365-368	DNA water sample	56356	42454	42454	37186	35625
W-370-372	DNA water sample	71837	55132	55132	46588	44376
W-376	DNA water sample	86760	65574	65574	64743	64530
W-382-383	DNA water sample	69496	50527	50527	48788	47759
W-388-389	DNA water sample	67527	48684	48684	43046	40823
W-392-393	DNA water sample	84157	58449	58449	53030	42157
W-394-395	DNA water sample	74059	54250	54250	42028	31652
W-398-400	DNA water sample	44344	33193	33193	22895	18576
W-40-41	DNA water sample	57951	41443	41443	39944	39372
W-405-406	DNA water sample	74065	55118	55118	47656	46682
W-408-410	DNA water sample	52442	41843	41843	34243	33389
W-414	DNA water sample	136491	107	107	107	107
W-416-417	DNA water sample	2123	21	21	21	21
W-422-423	DNA water sample	68304	49220	49220	47858	47358
W-428-429	DNA water sample	71300	50640	50640	45154	37901
W-432-433	DNA water sample	61671	47016	47016	35686	26936
W-436-438	DNA water sample	57712	44329	44329	31260	24016
W-440-441	DNA water sample	62626	49803	49803	44046	43007
W-446-449	DNA water sample	52112	38703	38703	30923	29994
W-452	DNA water sample	127376	12	12	6	6
W-48-49	DNA water sample	64055	46858	46858	45419	44881
W-50-51	DNA water sample	38374	25735	25735	23620	21471
W-56-57	DNA water sample	56245	43369	43369	33082	23122
W-58-59	DNA water sample	61777	48097	48097	38743	33986
W-63-64	DNA water sample	78517	57595	57595	53969	53476
W-67-69	DNA water sample	60057	46624	46624	44291	42692
W-72	DNA water sample	106796	44233	44233	44187	42940
W-74-75	DNA water sample	25994	7089	7089	5735	5579
W-80-81	DNA water sample	84910	61865	61865	58629	52147
W-86-87	DNA water sample	79304	36158	36158	31970	26447
W-92-93	DNA water sample	59274	44111	44111	32415	25284
W-94-97	DNA water sample	62008	46725	46725	32464	24487
W-EXT-BLANK	Water sample extraction blank	139536	109945	109945	107936	106676
Total		17202778	11529125	11529125	10784848	10326607
Mean		72585.6	48646.1	48646.1	45505.7	43572.2
