# Supplementary material for: Environmental DNA surveys detect distinct metazoan communities across abyssal plains and seamounts in the western Clarion Clipperton Zone
Source: Mol Ecol. 2020 Jun 14;29(23):4588–604. doi: 10.1111/mec.15484 (PMC7754508; doi:10.1111/mec.15484)
Supplement: Supplementary file 5 — Table S4 [file MEC-29-4588-s005.xlsx]

## Sheet: 18S_phylum
Table S4A. Percentage of metazoan 18S amplicon sequence variants (ASVs) in each phylum that were identified at each taxonomic level (Class to Species). nASVs are the number of ASVs observed from each phylum.
Phylum	Class	Order	Family	Genus	Species	nASVs
Annelida	96	66	66	47	37	91
Arthropoda	95	83	32	27	27	241
Brachiopoda	100	100	0	0	0	3
Bryozoa	100	100	50	50	50	6
Chordata	100	59	53	50	50	32
Cnidaria	99	85	37	34	33	99
Ctenophora	73	64	9	9	9	11
Echinodermata	100	56	40	36	36	25
Entoprocta	NA	NA	100	100	100	1
Gastrotricha	NA	100	81	81	73	26
Hemichordata	100	NA	86	21	21	14
Kinorhyncha	0	100	60	0	0	5
Loricifera	0	0	0	0	0	24
Mollusca	93	64	43	21	21	14
Nematoda	99	86	12	10	9	775
Nemertea	100	94	0	0	0	18
Platyhelminthes	28	71	66	43	35	105
Porifera	100	100	64	44	36	25
Xenacoelomorpha	100	NA	100	90	80	10

## Sheet: 18S_class
Table S4B. Percentage of metazoan 18S amplicon sequence variants (ASVs) in each Class that were identified at Order, Family, Genus and Species levels.
Phylum	Class	Order	Family	Genus	Species	nASVs
Annelida	Clitellata	50	50	0	0	2
Annelida	Polychaeta	69	69	51	40	85
Arthropoda	Collembola	0	0	0	0	1
Arthropoda	Hexanauplia	85	33	29	29	191
Arthropoda	Malacostraca	100	100	50	33	6
Arthropoda	Ostracoda	100	25	25	25	32
Brachiopoda	Rhynchonellata	100	0	0	0	3
Bryozoa	Gymnolaemata	100	25	25	25	4
Bryozoa	Stenolaemata	100	100	100	100	2
Chordata	Actinopteri	25	0	0	0	4
Chordata	Appendicularia	NA	100	100	100	5
Chordata	Ascidiacea	100	65	59	59	17
Chordata	Mammalia	0	0	0	0	5
Chordata	Thaliacea	100	100	100	100	1
Cnidaria	Anthozoa	97	52	52	48	29
Cnidaria	Hydrozoa	87	35	30	30	63
Cnidaria	Scyphozoa	17	0	0	0	6
Ctenophora	Tentaculata	88	12	12	12	8
Echinodermata	Asteroidea	25	25	0	0	4
Echinodermata	Crinoidea	100	0	0	0	2
Echinodermata	Echinoidea	40	40	40	40	5
Echinodermata	Holothuroidea	69	54	54	54	13
Echinodermata	Ophiuroidea	0	0	0	0	1
Hemichordata	Enteropneusta	NA	86	21	21	14
Mollusca	Bivalvia	100	67	33	33	9
Mollusca	Gastropoda	0	0	0	0	4
Nematoda	Chromadorea	85	15	12	11	632
Nematoda	Enoplea	96	3	3	0	132
Nemertea	Enopla	93	0	0	0	15
Nemertea	Pilidiophora	100	0	0	0	3
Platyhelminthes	Catenulida	NA	100	59	52	29
Porifera	Calcarea	100	0	0	0	4
Porifera	Demospongiae	100	76	52	43	21
Xenacoelomorpha	Acoela	NA	100	0	0	1
Xenacoelomorpha	Nemertodermatida	NA	100	100	89	9

## Sheet: 18S_order
Table S4C. Percentage of metazoan 18S amplicon sequence variants (ASVs) in each Order identified at Family, Genus and Species levels.
Phylum	Class	Order	Family	Genus	Species	nASVs
Annelida	Polychaeta	Capitellida	100	50	50	6
Annelida	Polychaeta	Eunicida	0	0	0	1
Annelida	Clitellata	Haplotaxida	100	0	0	1
Annelida	Polychaeta	Phyllodocida	94	81	62	16
Annelida	Polychaeta	Sabellida	91	91	55	11
Annelida	Polychaeta	Spionida	73	64	45	11
Annelida	Polychaeta	Terebellida	29	29	29	14
Arthropoda	Hexanauplia	Calanoida	86	86	86	14
Arthropoda	Hexanauplia	Cyclopoida	0	0	0	10
Arthropoda	Malacostraca	Decapoda	100	100	100	1
Arthropoda	Malacostraca	Euphausiacea	100	25	25	4
Arthropoda	Ostracoda	Halocyprida	29	29	29	17
Arthropoda	Hexanauplia	Harpacticoida	33	27	27	137
Arthropoda	Malacostraca	Lophogastrida	100	100	0	1
Arthropoda	Ostracoda	Podocopida	20	20	20	15
Arthropoda	Hexanauplia	Siphonostomatoida	0	0	0	2
Brachiopoda	Rhynchonellata	Terebratulida	0	0	0	3
Bryozoa	Gymnolaemata	Ctenostomatida	25	25	25	4
Bryozoa	Stenolaemata	Cyclostomatida	100	100	100	2
Chordata	Ascidiacea	Enterogona	45	45	45	11
Chordata	Actinopteri	Gadiformes	0	0	0	1
Chordata	Thaliacea	Salpida	100	100	100	1
Chordata	Ascidiacea	Stolidobranchia	100	83	83	6
Cnidaria	Anthozoa	Actiniaria	22	22	22	9
Cnidaria	Anthozoa	Alcyonacea	0	0	0	4
Cnidaria	Hydrozoa	Anthoathecata	43	43	43	21
Cnidaria	Hydrozoa	Leptothecata	0	0	0	2
Cnidaria	Hydrozoa	Narcomedusae	50	25	25	4
Cnidaria	Anthozoa	Pennatulacea	33	33	0	3
Cnidaria	Anthozoa	Scleractinia	100	100	100	12
Cnidaria	Scyphozoa	Semaeostomeae	0	0	0	1
Cnidaria	Hydrozoa	Siphonophorae	6	6	6	18
Cnidaria	Hydrozoa	Trachymedusae	100	80	80	10
Ctenophora	Tentaculata	Cydippida	14	14	14	7
Echinodermata	Holothuroidea	Apodida	100	100	100	1
Echinodermata	Holothuroidea	Aspidochirotida	100	100	100	2
Echinodermata	Crinoidea	Cyrtocrinida	0	0	0	2
Echinodermata	Echinoidea	Echinothuroida	100	100	100	1
Echinodermata	Holothuroidea	Elasipodida	67	67	67	6
Echinodermata	Echinoidea	Spatangoida	100	100	100	1
Echinodermata	Asteroidea	Velatida	100	0	0	1
Gastrotricha	NA	Chaetonotida	100	100	100	4
Gastrotricha	NA	Macrodasyida	77	77	68	22
Kinorhyncha	NA	Cyclorhagida	60	0	0	5
Mollusca	Bivalvia	Arcoida	100	0	0	2
Mollusca	Bivalvia	Lucinoida	100	0	0	1
Mollusca	Bivalvia	Mytiloida	0	0	0	1
Mollusca	Bivalvia	Nuculanoida	0	0	0	1
Mollusca	Bivalvia	Pectinoida	100	100	100	2
Mollusca	Bivalvia	Veneroida	50	50	50	2
Nematoda	Chromadorea	Araeolaimida	10	4	2	50
Nematoda	Chromadorea	Chromadorida	30	9	6	33
Nematoda	Chromadorea	Desmodorida	69	69	69	16
Nematoda	Chromadorea	Desmoscolecida	0	0	0	87
Nematoda	Enoplea	Enoplida	3	3	0	126
Nematoda	Enoplea	Mermithida	0	0	0	1
Nematoda	Chromadorea	Monhysterida	19	17	17	349
Nematoda	Chromadorea	Plectida	50	50	0	2
Nematoda	Chromadorea	Rhabditida	0	0	0	2
Nemertea	Pilidiophora	Heteronemertea	0	0	0	3
Nemertea	Enopla	Monostilifera	0	0	0	13
Nemertea	Enopla	Polystilifera	0	0	0	1
Platyhelminthes	NA	Lecithoepitheliata	0	0	0	2
Platyhelminthes	NA	Macrostomida	40	40	40	5
Platyhelminthes	NA	Proseriata	0	0	0	1
Platyhelminthes	NA	Rhabdocoela	57	39	30	67
Porifera	Calcarea	Leucosolenida	0	0	0	4
Porifera	Demospongiae	Poecilosclerida	94	56	44	16
Porifera	Demospongiae	Polymastiida	100	100	100	1
Porifera	Demospongiae	Suberitida	0	0	0	3
Porifera	Demospongiae	Tetractinellida	NA	100	100	1

## Sheet: 18S_family
Table S4D. Percentage of metazoan 18S amplicon sequence variants (ASVs) in each Family identified at Genus and Species levels.
Phylum	Class	Order	Family	Genus	Species	nASVs
Annelida	Polychaeta	Terebellida	Acrocirridae	100	100	1
Annelida	Polychaeta	Capitellida	Capitellidae	100	100	1
Annelida	Polychaeta	Spionida	Chaetopteridae	100	100	1
Annelida	Polychaeta	Spionida	Cirratulidae	100	67	3
Annelida	Polychaeta	Capitellida	Maldanidae	100	100	2
Annelida	Clitellata	Haplotaxida	Naididae	0	0	1
Annelida	Polychaeta	Phyllodocida	Nereididae	100	25	4
Annelida	Polychaeta	NA	Nerillidae	17	17	6
Annelida	Polychaeta	NA	Opheliidae	20	20	5
Annelida	Polychaeta	NA	Orbiniidae	50	50	4
Annelida	Polychaeta	NA	Paraonidae	67	67	3
Annelida	Polychaeta	Phyllodocida	Phyllodocidae	67	67	3
Annelida	Polychaeta	Sabellida	Sabellidae	100	43	7
Annelida	Polychaeta	Capitellida	Scalibregmatidae	0	0	3
Annelida	Polychaeta	Sabellida	Serpulidae	100	100	3
Annelida	Polychaeta	Spionida	Spionidae	75	50	4
Annelida	Polychaeta	Phyllodocida	Syllidae	88	88	8
Annelida	Polychaeta	Terebellida	Trichobranchidae	100	100	1
Arthropoda	Hexanauplia	Calanoida	Aetideidae	100	100	3
Arthropoda	Hexanauplia	Harpacticoida	Ameiridae	100	100	1
Arthropoda	Hexanauplia	Harpacticoida	Argestidae	100	100	8
Arthropoda	Ostracoda	Podocopida	Bythocytheridae	100	100	1
Arthropoda	Hexanauplia	Calanoida	Calanidae	100	100	3
Arthropoda	Hexanauplia	Calanoida	Calocalanidae	100	100	2
Arthropoda	Hexanauplia	Harpacticoida	Canthocamptidae	63	63	19
Arthropoda	Hexanauplia	Harpacticoida	Dactylopusiidae	93	93	14
Arthropoda	Hexanauplia	NA	Deoterthridae	100	100	6
Arthropoda	Ostracoda	Podocopida	Entocytheridae	100	100	2
Arthropoda	Hexanauplia	Calanoida	Eucalanidae	100	100	2
Arthropoda	Malacostraca	Euphausiacea	Euphausiidae	25	25	4
Arthropoda	Malacostraca	Lophogastrida	Lophogastridae	100	0	1
Arthropoda	Hexanauplia	Calanoida	Metridinidae	100	100	1
Arthropoda	Hexanauplia	Harpacticoida	Miraciidae	100	100	3
Arthropoda	Malacostraca	Decapoda	Pandalidae	100	100	1
Arthropoda	Hexanauplia	Calanoida	Paracalanidae	100	100	1
Arthropoda	Ostracoda	Halocyprida	Polycopidae	100	100	5
Bryozoa	Stenolaemata	Cyclostomatida	Lichenoporidae	100	100	2
Bryozoa	Gymnolaemata	Ctenostomatida	Nolellidae	100	100	1
Chordata	Ascidiacea	Enterogona	Corellidae	100	100	3
Chordata	Ascidiacea	Stolidobranchia	Hexacrobylidae	100	100	5
Chordata	Ascidiacea	Enterogona	Octacnemidae	100	100	2
Chordata	Appendicularia	NA	Oikopleuridae	100	100	5
Chordata	Thaliacea	Salpida	Salpidae	100	100	1
Chordata	Ascidiacea	Stolidobranchia	Styelidae	0	0	1
Cnidaria	Hydrozoa	Siphonophorae	Agalmatidae	100	100	1
Cnidaria	Anthozoa	Actiniaria	Boloceroididae	100	100	1
Cnidaria	Hydrozoa	Narcomedusae	Cuninidae	50	50	2
Cnidaria	Anthozoa	Actiniaria	Edwardsiidae	100	100	1
Cnidaria	Hydrozoa	Trachymedusae	Geryoniidae	100	100	2
Cnidaria	Anthozoa	Scleractinia	Poritidae	100	100	12
Cnidaria	Hydrozoa	Anthoathecata	Ptilocodiidae	100	100	9
Cnidaria	Hydrozoa	Trachymedusae	Ptychogastriidae	100	100	2
Cnidaria	Hydrozoa	Trachymedusae	Rhopalonematidae	67	67	6
Cnidaria	Anthozoa	Pennatulacea	Umbellulidae	100	0	1
Ctenophora	Tentaculata	Cydippida	Haeckeliidae	100	100	1
Echinodermata	Echinoidea	Echinothuroida	Aspidodiadematidae	100	100	1
Echinodermata	Holothuroidea	Apodida	Chiridotidae	100	100	1
Echinodermata	Holothuroidea	Elasipodida	Deimatidae	100	100	2
Echinodermata	Holothuroidea	Elasipodida	Pelagothuriidae	100	100	1
Echinodermata	Holothuroidea	Elasipodida	Psychropotidae	100	100	1
Echinodermata	Asteroidea	Velatida	Pterasteridae	0	0	1
Echinodermata	Echinoidea	Spatangoida	Schizasteridae	100	100	1
Echinodermata	Holothuroidea	Aspidochirotida	Synallactidae	100	100	2
Entoprocta	NA	NA	Loxosomatidae	100	100	1
Gastrotricha	NA	Chaetonotida	Chaetonotidae	100	100	4
Gastrotricha	NA	Macrodasyida	Dactylopodolidae	100	0	1
Gastrotricha	NA	Macrodasyida	Lepidodasyidae	100	100	4
Gastrotricha	NA	Macrodasyida	Thaumastodermatidae	100	50	2
Gastrotricha	NA	Macrodasyida	Turbanellidae	100	100	10
Hemichordata	Enteropneusta	NA	Harrimaniidae	33	33	9
Hemichordata	Enteropneusta	NA	Ptychoderidae	0	0	3
Kinorhyncha	NA	Cyclorhagida	Zelinkaderidae	0	0	3
Mollusca	Bivalvia	Arcoida	Arcidae	0	0	2
Mollusca	Bivalvia	Veneroida	Arcticidae	100	100	1
Mollusca	Bivalvia	Pectinoida	Propeamussiidae	100	100	2
Mollusca	Bivalvia	Lucinoida	Thyasiridae	0	0	1
Nematoda	Chromadorea	Chromadorida	Chromadoridae	50	0	2
Nematoda	Chromadorea	Araeolaimida	Comesomatidae	40	20	5
Nematoda	Chromadorea	Chromadorida	Cyatholaimidae	25	25	8
Nematoda	Chromadorea	Desmodorida	Microlaimidae	100	100	11
Nematoda	Chromadorea	Monhysterida	Monhysteridae	100	100	11
Nematoda	Chromadorea	Plectida	Plectidae	100	0	1
Nematoda	Enoplea	Enoplida	Trischistomatidae	100	0	4
Nematoda	Chromadorea	Monhysterida	Xyalidae	87	87	54
Platyhelminthes	Catenulida	NA	Catenulidae	59	52	29
Platyhelminthes	NA	Macrostomida	Dolichomacrostomidae	100	100	2
Platyhelminthes	NA	Rhabdocoela	Gnathorhynchidae	40	40	15
Platyhelminthes	NA	Rhabdocoela	Graffillidae	100	100	1
Platyhelminthes	NA	Rhabdocoela	Promesostomidae	90	30	10
Platyhelminthes	NA	Rhabdocoela	Provorticidae	100	100	1
Platyhelminthes	NA	Rhabdocoela	Solenopharyngidae	100	100	7
Platyhelminthes	NA	Rhabdocoela	Trigonostomidae	0	0	2
Platyhelminthes	NA	Rhabdocoela	Typhloplanidae	100	100	2
Porifera	Demospongiae	Poecilosclerida	Cladorhizidae	60	47	15
Porifera	Demospongiae	Polymastiida	Polymastiidae	100	100	1
Xenacoelomorpha	Acoela	NA	Isodiametridae	0	0	1
Xenacoelomorpha	Nemertodermatida	NA	Nemertodermatidae	100	89	9

## Sheet: 18S_genus
Table S4E. Percentage of metazoan 18S amplicon sequence variants (ASVs) per taxa identified at Species levels for each Genus.
Phylum	Class	Order	Family	Genus	Species	nASVs
Annelida	Polychaeta	Sabellida	Sabellidae	Amphicorina	42.8571	7
Annelida	Polychaeta	Terebellida	NA	Amphitrite	100	2
Annelida	Polychaeta	Phyllodocida	Syllidae	Anguillosyllis	100	5
Annelida	Polychaeta	Spionida	Cirratulidae	Aphelochaeta	100	2
Annelida	Polychaeta	NA	Paraonidae	Aricidea	100	2
Annelida	Polychaeta	Spionida	Spionidae	Aurospio	66.6667	3
Annelida	Polychaeta	Phyllodocida	Nereididae	Ceratocephale	25	4
Annelida	Polychaeta	Sabellida	Serpulidae	Chitinopoma	100	3
Annelida	Polychaeta	Spionida	Cirratulidae	Dodecaceria	0	1
Annelida	Polychaeta	Phyllodocida	Syllidae	Exogone	100	2
Annelida	Polychaeta	Phyllodocida	Phyllodocidae	Lacydonia	100	2
Annelida	Polychaeta	NA	Nerillidae	Longipalpa	100	1
Annelida	Polychaeta	Terebellida	Acrocirridae	Macrochaeta	100	1
Annelida	Polychaeta	Capitellida	Maldanidae	Nicomache	100	2
Annelida	Polychaeta	Capitellida	Capitellidae	Notomastus	100	1
Annelida	Polychaeta	NA	Opheliidae	Ophelina	100	1
Annelida	Polychaeta	Spionida	Chaetopteridae	Phyllochaetopterus	100	1
Annelida	Polychaeta	NA	Orbiniidae	Scoloplos	100	2
Annelida	Polychaeta	Terebellida	Trichobranchidae	Terebellides	100	1
Arthropoda	Hexanauplia	Harpacticoida	Ameiridae	Ameira	100	1
Arthropoda	Hexanauplia	NA	Deoterthridae	Arcticotantulus	100	6
Arthropoda	Ostracoda	Podocopida	Bythocytheridae	Bythoceratina	100	1
Arthropoda	Hexanauplia	Calanoida	Calocalanidae	Calocalanus	100	2
Arthropoda	Hexanauplia	Calanoida	Calanidae	Cosmocalanus	100	1
Arthropoda	Hexanauplia	Harpacticoida	Dactylopusiidae	Dactylopusia	100	13
Arthropoda	Hexanauplia	Harpacticoida	Argestidae	Eurycletodes	100	8
Arthropoda	Hexanauplia	Calanoida	Aetideidae	Gaetanus	100	3
Arthropoda	Hexanauplia	Harpacticoida	Canthocamptidae	Itunella	100	12
Arthropoda	Malacostraca	Euphausiacea	Euphausiidae	Nematobrachion	100	1
Arthropoda	Hexanauplia	Calanoida	Calanidae	Neocalanus	100	2
Arthropoda	Malacostraca	Lophogastrida	Lophogastridae	Neognathophausia	0	1
Arthropoda	Malacostraca	Decapoda	Pandalidae	Pandalus	100	1
Arthropoda	Hexanauplia	Calanoida	Paracalanidae	Paracalanus	100	1
Arthropoda	Hexanauplia	Harpacticoida	Miraciidae	Paramphiascella	100	1
Arthropoda	Hexanauplia	Calanoida	Eucalanidae	Pareucalanus	100	1
Arthropoda	Hexanauplia	Calanoida	Metridinidae	Pleuromamma	100	1
Arthropoda	Ostracoda	Halocyprida	Polycopidae	Polycopetta	100	5
Arthropoda	Hexanauplia	Calanoida	Eucalanidae	Subeucalanus	100	1
Arthropoda	Hexanauplia	Harpacticoida	Miraciidae	Typhlamphiascus	100	2
Arthropoda	Ostracoda	Podocopida	Entocytheridae	Uncinocythere	100	2
Bryozoa	Gymnolaemata	Ctenostomatida	Nolellidae	Anguinella	100	1
Bryozoa	Stenolaemata	Cyclostomatida	Lichenoporidae	Disporella	100	2
Chordata	Appendicularia	NA	Oikopleuridae	Bathochordaeus	100	2
Chordata	Thaliacea	Salpida	Salpidae	Brooksia	100	1
Chordata	Ascidiacea	Enterogona	Corellidae	Chelyosoma	100	3
Chordata	Ascidiacea	Enterogona	Octacnemidae	Megalodicopia	100	2
Chordata	Appendicularia	NA	Oikopleuridae	Oikopleura	100	3
Chordata	Ascidiacea	Stolidobranchia	Hexacrobylidae	Oligotrema	100	5
Cnidaria	Anthozoa	Actiniaria	Edwardsiidae	Edwardsiella	100	1
Cnidaria	Hydrozoa	Anthoathecata	Ptilocodiidae	Hydrichthella	100	9
Cnidaria	Hydrozoa	Trachymedusae	Geryoniidae	Liriope	100	2
Cnidaria	Hydrozoa	Siphonophorae	Agalmatidae	Nanomia	100	1
Cnidaria	Hydrozoa	Trachymedusae	Rhopalonematidae	Pantachogon	100	4
Cnidaria	Anthozoa	Scleractinia	Poritidae	Porites	100	12
Cnidaria	Hydrozoa	Trachymedusae	Ptychogastriidae	Ptychogastria	100	2
Cnidaria	Hydrozoa	Narcomedusae	Cuninidae	Solmissus	100	1
Cnidaria	Anthozoa	Pennatulacea	Umbellulidae	Umbellula	0	1
Cnidaria	Anthozoa	Actiniaria	Boloceroididae	Viatrix	100	1
Ctenophora	Tentaculata	Cydippida	Haeckeliidae	Haeckelia	100	1
Echinodermata	Echinoidea	Spatangoida	Schizasteridae	Abatus	100	1
Echinodermata	Echinoidea	Echinothuroida	Aspidodiadematidae	Aspidodiadema	100	1
Echinodermata	Holothuroidea	Elasipodida	Pelagothuriidae	Enypniastes	100	1
Echinodermata	Holothuroidea	Aspidochirotida	Synallactidae	Molpadiodemas	100	1
Echinodermata	Holothuroidea	Elasipodida	Deimatidae	Oneirophanta	100	2
Echinodermata	Holothuroidea	Elasipodida	Psychropotidae	Psychropotes	100	1
Echinodermata	Holothuroidea	Apodida	Chiridotidae	Sigmodota	100	1
Echinodermata	Holothuroidea	Aspidochirotida	Synallactidae	Zygothuria	100	1
Entoprocta	NA	NA	Loxosomatidae	Loxosomella	100	1
Gastrotricha	NA	Macrodasyida	Lepidodasyidae	Cephalodasys	100	2
Gastrotricha	NA	Macrodasyida	Dactylopodolidae	Dactylopodola	0	1
Gastrotricha	NA	Macrodasyida	Lepidodasyidae	Lepidodasys	100	2
Gastrotricha	NA	Chaetonotida	Chaetonotidae	Musellifer	100	4
Gastrotricha	NA	Macrodasyida	Turbanellidae	Paraturbanella	100	10
Gastrotricha	NA	Macrodasyida	Thaumastodermatidae	Thaumastoderma	50	2
Hemichordata	Enteropneusta	NA	Harrimaniidae	Meioglossus	100	3
Mollusca	Bivalvia	Veneroida	Arcticidae	Arctica	100	1
Mollusca	Bivalvia	Pectinoida	Propeamussiidae	Bathypecten	100	2
Nematoda	Chromadorea	Plectida	Plectidae	Anaplectus	0	1
Nematoda	Chromadorea	Desmodorida	Microlaimidae	Calomicrolaimus	100	10
Nematoda	Chromadorea	Chromadorida	Chromadoridae	Chromadorita	0	1
Nematoda	Chromadorea	Monhysterida	Xyalidae	Daptonema	100	5
Nematoda	Chromadorea	Monhysterida	Monhysteridae	Eumonhystera	100	10
Nematoda	Chromadorea	Desmodorida	Microlaimidae	Molgolaimus	100	1
Nematoda	Chromadorea	Monhysterida	Monhysteridae	Monhystera	100	1
Nematoda	Chromadorea	Chromadorida	Cyatholaimidae	Paracyatholaimus	100	2
Nematoda	Chromadorea	Araeolaimida	Comesomatidae	Sabatieria	50	2
Nematoda	Chromadorea	Monhysterida	Xyalidae	Theristus	100	42
Nematoda	Enoplea	Enoplida	Trischistomatidae	Trischistoma	0	4
Platyhelminthes	NA	Rhabdocoela	Solenopharyngidae	Adenopharynx	100	7
Platyhelminthes	NA	Rhabdocoela	Provorticidae	Baicalellia	100	1
Platyhelminthes	Catenulida	NA	Catenulidae	Catenula	88.2353	17
Platyhelminthes	NA	Macrostomida	Dolichomacrostomidae	Dolichomacrostomum	100	1
Platyhelminthes	NA	Rhabdocoela	Promesostomidae	Einarella	100	2
Platyhelminthes	NA	Rhabdocoela	Gnathorhynchidae	Gnathorhynchus	100	6
Platyhelminthes	NA	Rhabdocoela	Graffillidae	Graffilla	100	1
Platyhelminthes	NA	Macrostomida	Dolichomacrostomidae	Myozonaria	100	1
Platyhelminthes	NA	Rhabdocoela	Promesostomidae	Promesostoma	14.2857	7
Platyhelminthes	NA	Rhabdocoela	Typhloplanidae	Styloplanella	100	2
Porifera	Demospongiae	Poecilosclerida	Cladorhizidae	Asbestopluma	77.7778	9
Porifera	Demospongiae	Polymastiida	Polymastiidae	Atergia	100	1
Porifera	Demospongiae	Tetractinellida	NA	Lamellomorpha	100	1
Xenacoelomorpha	Nemertodermatida	NA	Nemertodermatidae	Nemertoderma	88.8889	9

## Sheet: COI Phylum
Table S4F. Percentage of metazoan COI amplicon sequence variants (ASVs) in each phylum that were identified at each taxonomic level (Class to Species). nASVs are the number of ASVs observed from each phylum.
Phylum	Class	Order	Family	Genus	Species	nASVs
Chaetogtha	67	67	67	33	0	3
Ctenophora	43	29	14	0	0	7
Gastrotricha	0	100	50	0	0	2
Hemichordata	0	0	0	0	0	1
Kinorhyncha	0	33	0	0	0	3
Nematoda	44	33	0	0	0	9
Nemertea	36	14	0	0	0	14
Platyhelminthes	16	11	0	0	0	19
Rotifera	100	33	0	0	0	3
Tardigrada	0	0	0	0	0	1
Xecoelomorpha	0	20	0	0	0	10
Xenacoelomorpha	0	100	0	0	0	3
Annelida	77	35	23	6	2	48
Arthropoda	12	4	3	2	2	545
Cnidaria	72	25	7	2	2	310
Porifera	69	27	10	4	3	67
Echinodermata	91	73	45	23	5	22
Mollusca	66	14	10	10	6	70
Chordata	100	95	90	90	90	20

## Sheet: COI Class
Table S4G. Percentage of metazoan COI amplicon sequence variants (ASVs) in each Class that were identified at Order, Family, Genus and Species levels.
Class	Order	Family	Genus	Species	nOTUs
Actinopteri	92	83	83	83	12
Anthozoa	70	20	10	10	10
Asteroidea	80	80	60	20	5
Bdelloidea	0	0	0	0	2
Bivalvia	100	100	100	50	2
Cephalopoda	100	50	50	50	4
Chromadorea	75	0	0	0	4
Clitellata	67	0	0	0	3
Crinoidea	67	0	0	0	3
Demospongiae	39	12	7	5	41
Echinoidea	75	25	0	0	4
Enopla	50	0	0	0	4
Gastropoda	10	8	8	2	40
Hexactinellida	67	67	0	0	3
Hexanauplia	0	0	0	0	19
Hexauplia	31	14	11	9	35
Holothuroidea	88	62	25	0	8
Homoscleromorpha	0	0	0	0	2
Hydrozoa	34	9	3	3	207
Malacostraca	73	64	55	55	11
Mammalia	100	100	100	100	8
Monogononta	100	0	0	0	1
Ostracoda	100	100	50	50	2
Palaeonemertea	0	0	0	0	1
Polychaeta	44	32	9	3	34
Rhabditophora	67	0	0	0	3
Sagittoidea	100	100	50	0	2
Scyphozoa	20	0	0	0	5
Tentaculata	67	33	0	0	3

## Sheet: COI Order
Table S4H. Percentage of metazoan COI amplicon sequence variants (ASVs) in each Order identified at Family, Genus and Species levels.
Order	Family	Genus	Species	nASVs
Acoela	0	0	0	5
Actiniaria	0	0	0	1
Alcyocea	50	0	0	2
Alepocephaliformes	100	100	100	1
Anguilliformes	100	100	100	1
Anthoathecata	10	0	0	21
Aphragmophora	100	50	0	2
Aspidochirotida	100	67	0	3
Axinellida	0	0	0	1
Beloniformes	100	100	100	2
Brisingida	100	100	0	1
Bubarida	0	0	0	1
Calanoida	40	30	30	10
Capitellida	100	0	0	2
Cestida	100	0	0	1
Cetacea	100	100	100	8
Chaetonotida	50	0	0	2
Comatulida	0	0	0	2
Cyclorhagida	0	0	0	1
Decapoda	0	0	0	1
Desmodorida	0	0	0	2
Elasipodida	50	0	0	4
Euphausiacea	100	86	86	7
Flabelligerida	100	0	0	1
Halocyprida	100	50	50	2
Haplotaxida	0	0	0	2
Harpacticoida	100	100	0	1
Leptothecata	13	0	0	30
Lucinoida	100	100	0	1
Lyssacinosida	100	0	0	2
Monhysterida	0	0	0	1
Monostilifera	0	0	0	2
Paxillosida	100	67	33	3
Phyllodocida	100	33	33	3
Platyctenida	0	0	0	1
Ploima	0	0	0	1
Poecilosclerida	36	18	9	11
Pteropoda	75	75	25	4
Rhabdocoela	0	0	0	2
Scleractinia	25	25	25	4
Scombriformes	100	100	100	3
Semaeostomeae	0	0	0	1
Siphonophorae	65	30	30	20
Spatangoida	33	0	0	3
Spionida	0	0	0	1
Stomiiformes	75	75	75	4
Suberitida	100	100	100	1
Terebellida	50	12	0	8
Tethyida	0	0	0	2
Teuthida	50	50	50	4
Veneroida	100	100	100	1

## Sheet: COI Family
Table S4I. Percentage of metazoan COI amplicon sequence variants (ASVs) in each Family identified at Genus and Species levels.
Family	Genus	Species	nASVs
Abylidae	100	100	1
Acartiidae	100	100	1
Acrocirridae	100	0	1
Aegisthidae	100	0	1
Aetideidae	0	0	1
Agalmatidae	100	100	1
Alepocephalidae	100	100	1
Ampharetidae	0	0	2
Apolemiidae	0	0	2
Athorybiidae	100	100	1
Brisingidae	100	0	1
Calanidae	100	100	1
Campanulariidae	0	0	4
Cavoliniidae	100	33	3
Cestidae	0	0	1
Chaetonotidae	0	0	1
Cladorhizidae	50	25	4
Delphinidae	100	100	4
Diphyidae	33	33	3
Elpidiidae	0	0	1
Euphausiidae	86	86	7
Euplectellidae	0	0	2
Exocoetidae	100	100	2
Flabelligeridae	0	0	1
Forskaliidae	50	50	2
Glyceridae	0	0	1
Goniadidae	100	100	1
Gonostomatidae	100	100	1
Halocyprididae	50	50	2
Isididae	0	0	1
Maldanidae	0	0	2
Metridinidae	100	100	1
Monogthidae	100	100	1
Ommastrephidae	100	100	2
Opheliidae	100	0	1
Pandeidae	0	0	2
Pholoidae	0	0	1
Phosichthyidae	100	100	1
Physeteridae	100	100	3
Pocilloporidae	100	100	1
Porcellasteridae	67	33	3
Prayidae	100	100	1
Psychropotidae	0	0	1
Rhizophysidae	0	0	1
Sagittidae	50	0	2
Schizasteridae	0	0	1
Scombridae	100	100	3
Sphaeronectidae	0	0	1
Sternoptychidae	100	100	1
Suberitidae	100	100	1
Syllactidae	67	0	3
Terebellidae	0	0	1
Thyasiridae	100	0	1
Vesicomyidae	100	100	1
Ziphiidae	100	100	1

## Sheet: COI Genus
Table S4J. Percentage of metazoan COI amplicon sequence variants (ASVs) per taxa identified at Species levels for each Genus.
Genus	Species	nASVs
Abylopsis	100	1
Acartia	100	1
Acrocirridae gen. 1 KJO-2009	0	1
Asbestopluma	50	2
Athorybia	100	1
Auxis	100	1
Bathytroctes	100	1
Cavolinia	0	2
Cyclothone	100	1
Daphos	100	1
Diacria	100	1
Eudoxoides	100	1
Euphausia	100	4
Forskalia	100	1
Freyastera	0	1
Globicephala	100	1
Hirundichthys	100	2
Hyphalaster	100	1
Katsuwonus	100	1
Kogia	100	2
Marrus	100	1
Molpadiodemas	0	2
Monogthus	100	1
nocalanus	100	1
Opheli	0	1
Physeter	100	1
Pleuromamma	100	1
Pontostratiotes	0	1
Porcellaster	0	1
Porroecia	100	1
Praya	100	1
Progoniada	100	1
Protosuberites	100	1
Sagitta	0	1
Stenella	100	2
Steno	100	1
Sthenoteuthis	100	2
Stylocheiron	100	1
Stylophora	100	1
Thunnus	100	1
Thyasira	0	1
Thysanoessa	100	1
Vesicomya	100	1
Vinciguerria	100	1
Ziphius	100	1
