# Supplementary material for: Environmental DNA surveys detect distinct metazoan communities across abyssal plains and seamounts in the western Clarion Clipperton Zone
Source: Mol Ecol. 2020 Jun 14;29(23):4588–604. doi: 10.1111/mec.15484 (PMC7754508; doi:10.1111/mec.15484)
Supplement: Supplementary file 6 — Table S5 [file MEC-29-4588-s006.xlsx]

## Sheet: Phylum
Table S5A. 18S taxa found to be specific to a sample/substrate type at the Phylum level, based on analysis of 18S amplicons
ASV = Amplicon sequence variant, BBL = Benthic boundary layer
							Number of underlying taxa that show specificity
Comple taxonomy	Taxa	Specificity	Occurrence (nbr of samples)	Occurrence (% of samples)	Relative abundance within sample type (%)	Total read count within sample type	Class	Order	Family	Genus	Species	ASV
Eukaryota.Metazoa.Brachiopoda	Brachiopoda	Nodule	5	10.2041	1.61612	12715	1	1	1	1	1	3
Eukaryota.Metazoa.Bryozoa	Bryozoa	Nodule	16	32.6531	1.21246	1991	2	2	3	3	4	6
Eukaryota.Metazoa.Entoprocta	Entoprocta	Nodule	1	2.04082	0.00257505	15	1	1	1	1	1	1
Eukaryota.Metazoa.Kinorhyncha	Kinorhyncha	Sediment	3	9.09091	1.97793	12341	1	1	2	2	2	5

## Sheet: Class
Table S5B. 18S taxa found to be specific to a sample/substrate type at Class level, based on analysis of 18S amplicons
ASV = Amplicon sequence variant, BBL = Benthic boundary layer
							Number of underlying taxa that show specificity
Comple taxonomy	Taxa	Specificity	Occurrence (nbr of samples)	Occurrence (% of samples)	Relative abundance within sample type (%)	Total read count within sample type	Order	Family	Genus	Species	ASV
Eukaryota.Metazoa.Chordata.Thaliacea	Thaliacea	BBL	3	10.7143	0.935184	43	1	1	1	1	1
Eukaryota.Metazoa.Echinodermata.Asteroidea	Asteroidea	BBL	2	7.14286	0.277237	607	2	2	2	2	4
Eukaryota.Metazoa.Echinodermata.Crinoidea	Crinoidea	BBL	3	10.7143	0.360108	70	1	1	1	1	2
Eukaryota.Metazoa.Echinodermata.Ophiuroidea	Ophiuroidea	BBL	1	3.57143	0.148038	8	1	1	1	1	1
Eukaryota.Metazoa.Brachiopoda.Rhynchonellata	Rhynchonellata	Nodule	5	10.2041	1.61612	12715	1	1	1	1	3
Eukaryota.Metazoa.Bryozoa.Gymnolaemata	Gymnolaemata	Nodule	12	24.4898	1.17246	1937	1	2	2	3	4
Eukaryota.Metazoa.Bryozoa.Stenolaemata	Stenolaemata	Nodule	4	8.16327	0.0399984	54	1	1	1	1	2
Eukaryota.Metazoa.Cnidaria.Unassigned	Unassigned	Nodule	1	2.04082	0.0121082	42	1	1	1	1	1
Eukaryota.Metazoa.Entoprocta.Unassigned	Unassigned	Nodule	1	2.04082	0.00257505	15	1	1	1	1	1
Eukaryota.Metazoa.Xenacoelomorpha.Acoela	Acoela	Nodule	1	2.04082	0.000518526	5	1	1	1	1	1
Eukaryota.Metazoa.Annelida.Clitellata	Clitellata	Sediment	2	6.06061	0.0418616	161	2	2	2	2	2
Eukaryota.Metazoa.Arthropoda.Collembola	Collembola	Sediment	1	3.0303	0.00585032	36	1	1	1	1	1
Eukaryota.Metazoa.Arthropoda.Unassigned	Unassigned	Sediment	10	30.303	1.40376	4947	1	1	1	1	11
Eukaryota.Metazoa.Kinorhyncha.Unassigned	Unassigned	Sediment	3	9.09091	1.97793	12341	1	2	2	2	5
Eukaryota.Metazoa.Mollusca.Unassigned	Unassigned	Sediment	1	3.0303	2.49741	17448	1	1	1	1	1
Eukaryota.Metazoa.Porifera.Calcarea	Calcarea	Sediment	1	3.0303	0.628263	4171	1	1	1	1	4

## Sheet: Order
Table S5C. 18S taxa found to be specific to a sample/substrate type at Order level, based on analysis of 18S amplicons
ASV = Amplicon sequence variant, BBL = Benthic boundary layer
							Number of underlying taxa that show specificity
Comple taxonomy	Taxa	Specificity	Occurrence (nbr of samples)	Occurrence (% of samples)	Relative abundance within sample type (%)	Total read count within sample type	Family	Genus	Species	ASV
Eukaryota.Metazoa.Arthropoda.Malacostraca.Lophogastrida	Lophogastrida	BBL	1	3.57143	0.10569	48	1	1	1	1
Eukaryota.Metazoa.Chordata.Actinopteri.Gadiformes	Gadiformes	BBL	1	3.57143	0.169593	17	1	1	1	1
Eukaryota.Metazoa.Ctenophora.Tentaculata.Unassigned	Unassigned	BBL	1	3.57143	0.430293	30	1	1	1	1
Eukaryota.Metazoa.Echinodermata.Asteroidea.Velatida	Velatida	BBL	1	3.57143	0.00728085	21	1	1	1	1
Eukaryota.Metazoa.Echinodermata.Echinoidea.Spatangoida	Spatangoida	BBL	1	3.57143	0.704762	74	1	1	1	1
Eukaryota.Metazoa.Echinodermata.Holothuroidea.Apodida	Apodida	BBL	1	3.57143	0.363196	12	1	1	1	1
Eukaryota.Metazoa.Echinodermata.Ophiuroidea.Unassigned	Unassigned	BBL	1	3.57143	0.148038	8	1	1	1	1
Eukaryota.Metazoa.Mollusca.Bivalvia.Nuculanoida	Nuculanoida	BBL	1	3.57143	0.0984648	284	1	1	1	1
Eukaryota.Metazoa.Nemertea.Enopla.Unassigned	Unassigned	BBL	1	3.57143	0.868726	9	1	1	1	1
Eukaryota.Metazoa.Cnidaria.Anthozoa.Unassigned	Unassigned	BBL	2	7.14286	2.09404	243	1	1	1	1
Eukaryota.Metazoa.Cnidaria.Hydrozoa.Leptothecata	Leptothecata	BBL	2	7.14286	1.35993	22	1	1	2	2
Eukaryota.Metazoa.Echinodermata.Asteroidea.Unassigned	Unassigned	BBL	2	7.14286	0.269956	586	1	1	1	3
Eukaryota.Metazoa.Chordata.Thaliacea.Salpida	Salpida	BBL	3	10.7143	0.935184	43	1	1	1	1
Eukaryota.Metazoa.Echinodermata.Crinoidea.Cyrtocrinida	Cyrtocrinida	BBL	3	10.7143	0.360108	70	1	1	1	2
Eukaryota.Metazoa.Cnidaria.Hydrozoa.Narcomedusae	Narcomedusae	BBL	5	17.8571	3.60026	211	2	3	3	4
Eukaryota.Metazoa.Cnidaria.Hydrozoa.Unassigned	Unassigned	BBL	6	21.4286	1.71149	78	1	1	1	8
Eukaryota.Metazoa.Cnidaria.Unassigned.Unassigned	Unassigned	Nodule	1	2.04082	0.0121082	42	1	1	1	1
Eukaryota.Metazoa.Echinodermata.Echinoidea.Echinothuroida	Echinothuroida	Nodule	1	2.04082	0.030012	17	1	1	1	1
Eukaryota.Metazoa.Entoprocta.Unassigned.Unassigned	Unassigned	Nodule	1	2.04082	0.00257505	15	1	1	1	1
Eukaryota.Metazoa.Platyhelminthes.Unassigned.Unassigned	Unassigned	Nodule	1	2.04082	0.00153445	5	1	1	1	1
Eukaryota.Metazoa.Xenacoelomorpha.Acoela.Unassigned	Unassigned	Nodule	1	2.04082	0.000518526	5	1	1	1	1
Eukaryota.Metazoa.Mollusca.Bivalvia.Pectinoida	Pectinoida	Nodule	2	4.08163	0.0337784	104	1	1	1	2
Eukaryota.Metazoa.Nematoda.Chromadorea.Rhabditida	Rhabditida	Nodule	2	4.08163	0.0890441	34	1	1	2	2
Eukaryota.Metazoa.Nemertea.Enopla.Polystilifera	Polystilifera	Nodule	2	4.08163	0.013996	90	1	1	1	1
Eukaryota.Metazoa.Porifera.Demospongiae.Polymastiida	Polymastiida	Nodule	2	4.08163	0.0217459	102	1	1	1	1
Eukaryota.Metazoa.Bryozoa.Stenolaemata.Cyclostomatida	Cyclostomatida	Nodule	4	8.16327	0.0399984	54	1	1	1	2
Eukaryota.Metazoa.Brachiopoda.Rhynchonellata.Terebratulida	Terebratulida	Nodule	5	10.2041	1.61612	12715	1	1	1	3
Eukaryota.Metazoa.Cnidaria.Anthozoa.Alcyonacea	Alcyonacea	Nodule	5	10.2041	0.413824	1213	1	1	2	4
Eukaryota.Metazoa.Mollusca.Bivalvia.Veneroida	Veneroida	Nodule	5	10.2041	0.310106	2948	2	2	2	2
Eukaryota.Metazoa.Bryozoa.Gymnolaemata.Ctenostomatida	Ctenostomatida	Nodule	12	24.4898	1.17246	1937	2	2	3	4
Eukaryota.Metazoa.Porifera.Demospongiae.Suberitida	Suberitida	Nodule	13	26.5306	4.14082	13034	1	1	1	3
Eukaryota.Metazoa.Mollusca.Bivalvia.Mytiloida	Mytiloida	Nodule	15	30.6122	2.32414	4523	1	1	1	1
Eukaryota.Metazoa.Cnidaria.Scyphozoa.Unassigned	Unassigned	Nodule	18	36.7347	18.8315	85469	1	1	1	5
Eukaryota.Metazoa.Annelida.Clitellata.Haplotaxida	Haplotaxida	Sediment	1	3.0303	0.0381401	135	1	1	1	1
Eukaryota.Metazoa.Annelida.Clitellata.Unassigned	Unassigned	Sediment	1	3.0303	0.0037215	26	1	1	1	1
Eukaryota.Metazoa.Annelida.Polychaeta.Eunicida	Eunicida	Sediment	1	3.0303	0.124686	514	1	1	1	1
Eukaryota.Metazoa.Arthropoda.Collembola.Unassigned	Unassigned	Sediment	1	3.0303	0.00585032	36	1	1	1	1
Eukaryota.Metazoa.Arthropoda.Malacostraca.Decapoda	Decapoda	Sediment	1	3.0303	0.0384566	99	1	1	1	1
Eukaryota.Metazoa.Cnidaria.Scyphozoa.Semaeostomeae	Semaeostomeae	Sediment	1	3.0303	0.00738056	19	1	1	1	1
Eukaryota.Metazoa.Mollusca.Bivalvia.Lucinoida	Lucinoida	Sediment	1	3.0303	0.0145041	83	1	1	1	1
Eukaryota.Metazoa.Mollusca.Unassigned.Unassigned	Unassigned	Sediment	1	3.0303	2.49741	17448	1	1	1	1
Eukaryota.Metazoa.Nematoda.Enoplea.Mermithida	Mermithida	Sediment	1	3.0303	0.0538569	316	1	1	1	1
Eukaryota.Metazoa.Platyhelminthes.Unassigned.Proseriata	Proseriata	Sediment	1	3.0303	0.00815746	21	1	1	1	1
Eukaryota.Metazoa.Porifera.Calcarea.Leucosolenida	Leucosolenida	Sediment	1	3.0303	0.628263	4171	1	1	1	4
Eukaryota.Metazoa.Porifera.Demospongiae.Tetractinellida	Tetractinellida	Sediment	1	3.0303	0.05836	185	1	1	1	1
Eukaryota.Metazoa.Arthropoda.Malacostraca.Euphausiacea	Euphausiacea	Sediment	2	6.06061	0.0707205	133	1	2	2	4
Eukaryota.Metazoa.Nematoda.Chromadorea.Plectida	Plectida	Sediment	2	6.06061	0.0186246	38	2	2	2	2
Eukaryota.Metazoa.Kinorhyncha.Unassigned.Cyclorhagida	Cyclorhagida	Sediment	3	9.09091	1.97793	12341	2	2	2	5
Eukaryota.Metazoa.Gastrotricha.Unassigned.Chaetonotida	Chaetonotida	Sediment	4	12.1212	0.705946	4309	1	1	1	4
Eukaryota.Metazoa.Arthropoda.Unassigned.Unassigned	Unassigned	Sediment	10	30.303	1.40376	4947	1	1	1	11

## Sheet: Family
Table S5D. 18S taxa found to be specific to a sample/substrate type at Family level, based on analysis of 18S amplicons
ASV = Amplicon sequence variant, BBL = Benthic boundary layer
							Number of underlying taxa that show specificity
Comple taxonomy	Taxa	Specificity	Occurrence (nbr of samples)	Occurrence (% of samples)	Relative abundance within sample type (%)	Total read count within sample type	Genus	Species	ASV
Eukaryota.Metazoa.Annelida.Clitellata.Haplotaxida.Naididae	Naididae	Sediment	1	3.0303	0.0381401	135	1	1	1
Eukaryota.Metazoa.Annelida.Clitellata.Unassigned.Unassigned	Unassigned	Sediment	1	3.0303	0.0037215	26	1	1	1
Eukaryota.Metazoa.Annelida.Polychaeta.Capitellida.Capitellidae	Capitellidae	BBL	1	3.57143	0.0048539	14	1	1	1
Eukaryota.Metazoa.Annelida.Polychaeta.Capitellida.Scalibregmatidae	Scalibregmatidae	BBL	3	10.7143	1.04023	50	1	1	3
Eukaryota.Metazoa.Annelida.Polychaeta.Eunicida.Unassigned	Unassigned	Sediment	1	3.0303	0.124686	514	1	1	1
Eukaryota.Metazoa.Annelida.Polychaeta.Phyllodocida.Unassigned	Unassigned	Sediment	1	3.0303	0.00562075	39	1	1	1
Eukaryota.Metazoa.Annelida.Polychaeta.Sabellida.Serpulidae	Serpulidae	Nodule	3	6.12245	1.40679	6343	1	1	3
Eukaryota.Metazoa.Annelida.Polychaeta.Sabellida.Unassigned	Unassigned	Sediment	1	3.0303	0.212074	1305	1	1	1
Eukaryota.Metazoa.Annelida.Polychaeta.Spionida.Chaetopteridae	Chaetopteridae	BBL	1	3.57143	0.0197623	57	1	1	1
Eukaryota.Metazoa.Annelida.Polychaeta.Terebellida.Acrocirridae	Acrocirridae	Nodule	3	6.12245	0.0086344	40	1	1	1
Eukaryota.Metazoa.Annelida.Polychaeta.Terebellida.Trichobranchidae	Trichobranchidae	BBL	1	3.57143	0.0374317	17	1	1	1
Eukaryota.Metazoa.Annelida.Polychaeta.Unassigned.Paraonidae	Paraonidae	Sediment	3	9.09091	1.59973	21826	2	2	3
Eukaryota.Metazoa.Arthropoda.Collembola.Unassigned.Unassigned	Unassigned	Sediment	1	3.0303	0.00585032	36	1	1	1
Eukaryota.Metazoa.Arthropoda.Hexanauplia.Calanoida.Aetideidae	Aetideidae	Sediment	3	9.09091	0.0569087	271	1	1	3
Eukaryota.Metazoa.Arthropoda.Hexanauplia.Calanoida.Calanidae	Calanidae	Sediment	3	9.09091	0.0591728	326	2	2	3
Eukaryota.Metazoa.Arthropoda.Hexanauplia.Calanoida.Eucalanidae	Eucalanidae	Sediment	2	6.06061	0.00592563	17	2	2	2
Eukaryota.Metazoa.Arthropoda.Hexanauplia.Calanoida.Metridinidae	Metridinidae	Sediment	1	3.0303	0.00220921	9	1	1	1
Eukaryota.Metazoa.Arthropoda.Hexanauplia.Calanoida.Paracalanidae	Paracalanidae	BBL	1	3.57143	0.226757	12	1	1	1
Eukaryota.Metazoa.Arthropoda.Hexanauplia.Harpacticoida.Ameiridae	Ameiridae	Sediment	1	3.0303	0.00557318	37	1	1	1
Eukaryota.Metazoa.Arthropoda.Hexanauplia.Harpacticoida.Miraciidae	Miraciidae	Sediment	2	6.06061	0.0416359	188	2	2	3
Eukaryota.Metazoa.Arthropoda.Malacostraca.Decapoda.Pandalidae	Pandalidae	Sediment	1	3.0303	0.0384566	99	1	1	1
Eukaryota.Metazoa.Arthropoda.Malacostraca.Euphausiacea.Euphausiidae	Euphausiidae	Sediment	2	6.06061	0.0707205	133	2	2	4
Eukaryota.Metazoa.Arthropoda.Malacostraca.Lophogastrida.Lophogastridae	Lophogastridae	BBL	1	3.57143	0.10569	48	1	1	1
Eukaryota.Metazoa.Arthropoda.Ostracoda.Podocopida.Bythocytheridae	Bythocytheridae	Sediment	1	3.0303	0.17448	438	1	1	1
Eukaryota.Metazoa.Arthropoda.Unassigned.Unassigned.Unassigned	Unassigned	Sediment	10	30.303	1.40376	4947	1	1	11
Eukaryota.Metazoa.Brachiopoda.Rhynchonellata.Terebratulida.Unassigned	Unassigned	Nodule	5	10.2041	1.61612	12715	1	1	3
Eukaryota.Metazoa.Bryozoa.Gymnolaemata.Ctenostomatida.Nolellidae	Nolellidae	Nodule	6	12.2449	0.8244	827	1	1	1
Eukaryota.Metazoa.Bryozoa.Gymnolaemata.Ctenostomatida.Unassigned	Unassigned	Nodule	11	22.449	0.34806	1110	1	2	3
Eukaryota.Metazoa.Bryozoa.Stenolaemata.Cyclostomatida.Lichenoporidae	Lichenoporidae	Nodule	4	8.16327	0.0399984	54	1	1	2
Eukaryota.Metazoa.Chordata.Actinopteri.Gadiformes.Unassigned	Unassigned	BBL	1	3.57143	0.169593	17	1	1	1
Eukaryota.Metazoa.Chordata.Ascidiacea.Enterogona.Corellidae	Corellidae	BBL	3	10.7143	0.697855	91	1	1	3
Eukaryota.Metazoa.Chordata.Ascidiacea.Enterogona.Octacnemidae	Octacnemidae	BBL	2	7.14286	0.0937744	126	1	1	2
Eukaryota.Metazoa.Chordata.Ascidiacea.Stolidobranchia.Styelidae	Styelidae	Nodule	5	10.2041	0.538943	2419	1	1	1
Eukaryota.Metazoa.Chordata.Thaliacea.Salpida.Salpidae	Salpidae	BBL	3	10.7143	0.935184	43	1	1	1
Eukaryota.Metazoa.Cnidaria.Anthozoa.Actiniaria.Boloceroididae	Boloceroididae	Sediment	1	3.0303	0.0111163	20	1	1	1
Eukaryota.Metazoa.Cnidaria.Anthozoa.Actiniaria.Edwardsiidae	Edwardsiidae	BBL	1	3.57143	0.0606737	175	1	1	1
Eukaryota.Metazoa.Cnidaria.Anthozoa.Alcyonacea.Unassigned	Unassigned	Nodule	5	10.2041	0.413824	1213	1	2	4
Eukaryota.Metazoa.Cnidaria.Anthozoa.Pennatulacea.Umbellulidae	Umbellulidae	BBL	1	3.57143	0.389066	39	1	1	1
Eukaryota.Metazoa.Cnidaria.Anthozoa.Pennatulacea.Unassigned	Unassigned	Sediment	1	3.0303	0.0498259	236	1	1	2
Eukaryota.Metazoa.Cnidaria.Anthozoa.Unassigned.Unassigned	Unassigned	BBL	2	7.14286	2.09404	243	1	1	1
Eukaryota.Metazoa.Cnidaria.Hydrozoa.Anthoathecata.Ptilocodiidae	Ptilocodiidae	Nodule	6	12.2449	0.853055	4839	1	1	9
Eukaryota.Metazoa.Cnidaria.Hydrozoa.Leptothecata.Unassigned	Unassigned	BBL	2	7.14286	1.35993	22	1	2	2
Eukaryota.Metazoa.Cnidaria.Hydrozoa.Narcomedusae.Cuninidae	Cuninidae	BBL	3	10.7143	1.9536	149	2	2	2
Eukaryota.Metazoa.Cnidaria.Hydrozoa.Narcomedusae.Unassigned	Unassigned	BBL	2	7.14286	1.64666	62	1	1	2
Eukaryota.Metazoa.Cnidaria.Hydrozoa.Siphonophorae.Agalmatidae	Agalmatidae	BBL	1	3.57143	0.0555144	3	1	1	1
Eukaryota.Metazoa.Cnidaria.Hydrozoa.Trachymedusae.Geryoniidae	Geryoniidae	BBL	2	7.14286	0.661674	78	1	1	2
Eukaryota.Metazoa.Cnidaria.Hydrozoa.Trachymedusae.Rhopalonematidae	Rhopalonematidae	BBL	5	17.8571	6.1784	3974	2	2	6
Eukaryota.Metazoa.Cnidaria.Hydrozoa.Unassigned.Unassigned	Unassigned	BBL	6	21.4286	1.71149	78	1	1	8
Eukaryota.Metazoa.Cnidaria.Scyphozoa.Semaeostomeae.Unassigned	Unassigned	Sediment	1	3.0303	0.00738056	19	1	1	1
Eukaryota.Metazoa.Cnidaria.Scyphozoa.Unassigned.Unassigned	Unassigned	Nodule	18	36.7347	18.8315	85469	1	1	5
Eukaryota.Metazoa.Cnidaria.Unassigned.Unassigned.Unassigned	Unassigned	Nodule	1	2.04082	0.0121082	42	1	1	1
Eukaryota.Metazoa.Ctenophora.Tentaculata.Cydippida.Haeckeliidae	Haeckeliidae	BBL	1	3.57143	0.171429	18	1	1	1
Eukaryota.Metazoa.Ctenophora.Tentaculata.Unassigned.Unassigned	Unassigned	BBL	1	3.57143	0.430293	30	1	1	1
Eukaryota.Metazoa.Echinodermata.Asteroidea.Unassigned.Unassigned	Unassigned	BBL	2	7.14286	0.269956	586	1	1	3
Eukaryota.Metazoa.Echinodermata.Asteroidea.Velatida.Pterasteridae	Pterasteridae	BBL	1	3.57143	0.00728085	21	1	1	1
Eukaryota.Metazoa.Echinodermata.Crinoidea.Cyrtocrinida.Unassigned	Unassigned	BBL	3	10.7143	0.360108	70	1	1	2
Eukaryota.Metazoa.Echinodermata.Echinoidea.Echinothuroida.Aspidodiadematidae	Aspidodiadematidae	Nodule	1	2.04082	0.030012	17	1	1	1
Eukaryota.Metazoa.Echinodermata.Echinoidea.Spatangoida.Schizasteridae	Schizasteridae	BBL	1	3.57143	0.704762	74	1	1	1
Eukaryota.Metazoa.Echinodermata.Holothuroidea.Apodida.Chiridotidae	Chiridotidae	BBL	1	3.57143	0.363196	12	1	1	1
Eukaryota.Metazoa.Echinodermata.Holothuroidea.Elasipodida.Deimatidae	Deimatidae	Nodule	2	4.08163	0.00781394	46	1	1	2
Eukaryota.Metazoa.Echinodermata.Holothuroidea.Elasipodida.Pelagothuriidae	Pelagothuriidae	Nodule	2	4.08163	0.0921133	17	1	1	1
Eukaryota.Metazoa.Echinodermata.Ophiuroidea.Unassigned.Unassigned	Unassigned	BBL	1	3.57143	0.148038	8	1	1	1
Eukaryota.Metazoa.Entoprocta.Unassigned.Unassigned.Loxosomatidae	Loxosomatidae	Nodule	1	2.04082	0.00257505	15	1	1	1
Eukaryota.Metazoa.Gastrotricha.Unassigned.Chaetonotida.Chaetonotidae	Chaetonotidae	Sediment	4	12.1212	0.705946	4309	1	1	4
Eukaryota.Metazoa.Gastrotricha.Unassigned.Macrodasyida.Dactylopodolidae	Dactylopodolidae	Sediment	1	3.0303	0.00699211	18	1	1	1
Eukaryota.Metazoa.Gastrotricha.Unassigned.Macrodasyida.Lepidodasyidae	Lepidodasyidae	Sediment	1	3.0303	0.33548	1589	2	2	4
Eukaryota.Metazoa.Gastrotricha.Unassigned.Macrodasyida.Thaumastodermatidae	Thaumastodermatidae	Sediment	2	6.06061	0.0389503	116	1	2	2
Eukaryota.Metazoa.Gastrotricha.Unassigned.Macrodasyida.Unassigned	Unassigned	Sediment	3	9.09091	0.259613	777	1	2	5
Eukaryota.Metazoa.Hemichordata.Enteropneusta.Unassigned.Ptychoderidae	Ptychoderidae	BBL	3	10.7143	0.965041	1504	1	2	3
Eukaryota.Metazoa.Kinorhyncha.Unassigned.Cyclorhagida.Unassigned	Unassigned	Sediment	2	6.06061	0.151412	591	1	1	2
Eukaryota.Metazoa.Kinorhyncha.Unassigned.Cyclorhagida.Zelinkaderidae	Zelinkaderidae	Sediment	1	3.0303	1.82651	11750	1	1	3
Eukaryota.Metazoa.Mollusca.Bivalvia.Lucinoida.Thyasiridae	Thyasiridae	Sediment	1	3.0303	0.0145041	83	1	1	1
Eukaryota.Metazoa.Mollusca.Bivalvia.Mytiloida.Unassigned	Unassigned	Nodule	15	30.6122	2.32414	4523	1	1	1
Eukaryota.Metazoa.Mollusca.Bivalvia.Nuculanoida.Unassigned	Unassigned	BBL	1	3.57143	0.0984648	284	1	1	1
Eukaryota.Metazoa.Mollusca.Bivalvia.Pectinoida.Propeamussiidae	Propeamussiidae	Nodule	2	4.08163	0.0337784	104	1	1	2
Eukaryota.Metazoa.Mollusca.Bivalvia.Veneroida.Arcticidae	Arcticidae	Nodule	5	10.2041	0.309868	2945	1	1	1
Eukaryota.Metazoa.Mollusca.Bivalvia.Veneroida.Unassigned	Unassigned	Nodule	1	2.04082	0.000237959	3	1	1	1
Eukaryota.Metazoa.Mollusca.Unassigned.Unassigned.Unassigned	Unassigned	Sediment	1	3.0303	2.49741	17448	1	1	1
Eukaryota.Metazoa.Nematoda.Chromadorea.Araeolaimida.Comesomatidae	Comesomatidae	Sediment	14	42.4242	0.520411	1768	2	3	5
Eukaryota.Metazoa.Nematoda.Chromadorea.Chromadorida.Chromadoridae	Chromadoridae	Sediment	2	6.06061	0.0484594	299	2	2	2
Eukaryota.Metazoa.Nematoda.Chromadorea.Desmodorida.Unassigned	Unassigned	Sediment	5	15.1515	0.0419503	140	1	2	5
Eukaryota.Metazoa.Nematoda.Chromadorea.Monhysterida.Xyalidae	Xyalidae	Sediment	26	78.7879	2.06163	7260	3	3	54
Eukaryota.Metazoa.Nematoda.Chromadorea.Plectida.Plectidae	Plectidae	Sediment	1	3.0303	0.0153864	19	1	1	1
Eukaryota.Metazoa.Nematoda.Chromadorea.Plectida.Unassigned	Unassigned	Sediment	1	3.0303	0.00323823	19	1	1	1
Eukaryota.Metazoa.Nematoda.Chromadorea.Rhabditida.Unassigned	Unassigned	Nodule	2	4.08163	0.0890441	34	1	2	2
Eukaryota.Metazoa.Nematoda.Enoplea.Enoplida.Trischistomatidae	Trischistomatidae	Sediment	4	12.1212	0.430229	1684	1	1	4
Eukaryota.Metazoa.Nematoda.Enoplea.Mermithida.Unassigned	Unassigned	Sediment	1	3.0303	0.0538569	316	1	1	1
Eukaryota.Metazoa.Nemertea.Enopla.Polystilifera.Unassigned	Unassigned	Nodule	2	4.08163	0.013996	90	1	1	1
Eukaryota.Metazoa.Nemertea.Enopla.Unassigned.Unassigned	Unassigned	BBL	1	3.57143	0.868726	9	1	1	1
Eukaryota.Metazoa.Platyhelminthes.Unassigned.Macrostomida.Unassigned	Unassigned	Sediment	2	6.06061	0.187195	641	1	2	3
Eukaryota.Metazoa.Platyhelminthes.Unassigned.Proseriata.Unassigned	Unassigned	Sediment	1	3.0303	0.00815746	21	1	1	1
Eukaryota.Metazoa.Platyhelminthes.Unassigned.Rhabdocoela.Gnathorhynchidae	Gnathorhynchidae	Sediment	5	15.1515	1.28749	7850	2	2	15
Eukaryota.Metazoa.Platyhelminthes.Unassigned.Rhabdocoela.Graffillidae	Graffillidae	Nodule	1	2.04082	0.00150183	9	1	1	1
Eukaryota.Metazoa.Platyhelminthes.Unassigned.Rhabdocoela.Provorticidae	Provorticidae	Sediment	1	3.0303	0.00408852	23	1	1	1
Eukaryota.Metazoa.Platyhelminthes.Unassigned.Rhabdocoela.Trigonostomidae	Trigonostomidae	Nodule	4	8.16327	0.0434371	242	1	1	2
Eukaryota.Metazoa.Platyhelminthes.Unassigned.Rhabdocoela.Typhloplanidae	Typhloplanidae	Nodule	8	16.3265	0.437695	2477	1	1	2
Eukaryota.Metazoa.Platyhelminthes.Unassigned.Unassigned.Unassigned	Unassigned	Nodule	1	2.04082	0.00153445	5	1	1	1
Eukaryota.Metazoa.Porifera.Calcarea.Leucosolenida.Unassigned	Unassigned	Sediment	1	3.0303	0.628263	4171	1	1	4
Eukaryota.Metazoa.Porifera.Demospongiae.Poecilosclerida.Unassigned	Unassigned	Nodule	1	2.04082	0.00558145	14	1	1	1
Eukaryota.Metazoa.Porifera.Demospongiae.Polymastiida.Polymastiidae	Polymastiidae	Nodule	2	4.08163	0.0217459	102	1	1	1
Eukaryota.Metazoa.Porifera.Demospongiae.Suberitida.Unassigned	Unassigned	Nodule	13	26.5306	4.14082	13034	1	1	3
Eukaryota.Metazoa.Porifera.Demospongiae.Tetractinellida.Unassigned	Unassigned	Sediment	1	3.0303	0.05836	185	1	1	1
Eukaryota.Metazoa.Xenacoelomorpha.Acoela.Unassigned.Isodiametridae	Isodiametridae	Nodule	1	2.04082	0.000518526	5	1	1	1

## Sheet: Genus
Table S5E. 18S taxa found to be specific to a sample/substrate type at Genus level, based on analysis of 18S amplicons
ASV = Amplicon sequence variant, BBL = Benthic boundary layer
							Number of underlying taxa that show specificity
Comple taxonomy	Taxa	Specificity	Occurrence (nbr of samples)	Occurrence (% of samples)	Relative abundance within sample type (%)	Total read count within sample type	Species	ASV
Eukaryota.Metazoa.Annelida.Clitellata.Haplotaxida.Naididae.Unassigned	Unassigned	Sediment	1	3.0303	0.0381401	135	1	1
Eukaryota.Metazoa.Annelida.Clitellata.Unassigned.Unassigned.Unassigned	Unassigned	Sediment	1	3.0303	0.0037215	26	1	1
Eukaryota.Metazoa.Annelida.Polychaeta.Capitellida.Capitellidae.Notomastus	Notomastus	BBL	1	3.57143	0.0048539	14	1	1
Eukaryota.Metazoa.Annelida.Polychaeta.Capitellida.Scalibregmatidae.Unassigned	Unassigned	BBL	3	10.7143	1.04023	50	1	3
Eukaryota.Metazoa.Annelida.Polychaeta.Eunicida.Unassigned.Unassigned	Unassigned	Sediment	1	3.0303	0.124686	514	1	1
Eukaryota.Metazoa.Annelida.Polychaeta.Phyllodocida.Phyllodocidae.Lacydonia	Lacydonia	BBL	2	7.14286	0.59318	38	1	2
Eukaryota.Metazoa.Annelida.Polychaeta.Phyllodocida.Phyllodocidae.Unassigned	Unassigned	Nodule	5	10.2041	0.281213	1146	1	1
Eukaryota.Metazoa.Annelida.Polychaeta.Phyllodocida.Syllidae.Exogone	Exogone	Sediment	1	3.0303	0.45613	6634	1	2
Eukaryota.Metazoa.Annelida.Polychaeta.Phyllodocida.Syllidae.Unassigned	Unassigned	Nodule	5	10.2041	0.847798	5955	1	1
Eukaryota.Metazoa.Annelida.Polychaeta.Phyllodocida.Unassigned.Unassigned	Unassigned	Sediment	1	3.0303	0.00562075	39	1	1
Eukaryota.Metazoa.Annelida.Polychaeta.Sabellida.Serpulidae.Chitinopoma	Chitinopoma	Nodule	3	6.12245	1.40679	6343	1	3
Eukaryota.Metazoa.Annelida.Polychaeta.Sabellida.Unassigned.Unassigned	Unassigned	Sediment	1	3.0303	0.212074	1305	1	1
Eukaryota.Metazoa.Annelida.Polychaeta.Spionida.Chaetopteridae.Phyllochaetopterus	Phyllochaetopterus	BBL	1	3.57143	0.0197623	57	1	1
Eukaryota.Metazoa.Annelida.Polychaeta.Spionida.Cirratulidae.Dodecaceria	Dodecaceria	Nodule	3	6.12245	0.0451503	243	1	1
Eukaryota.Metazoa.Annelida.Polychaeta.Spionida.Spionidae.Aurospio	Aurospio	Sediment	1	3.0303	1.7554	9875	2	3
Eukaryota.Metazoa.Annelida.Polychaeta.Spionida.Spionidae.Unassigned	Unassigned	BBL	2	7.14286	0.433922	33	1	1
Eukaryota.Metazoa.Annelida.Polychaeta.Terebellida.Acrocirridae.Macrochaeta	Macrochaeta	Nodule	3	6.12245	0.0086344	40	1	1
Eukaryota.Metazoa.Annelida.Polychaeta.Terebellida.Trichobranchidae.Terebellides	Terebellides	BBL	1	3.57143	0.0374317	17	1	1
Eukaryota.Metazoa.Annelida.Polychaeta.Terebellida.Unassigned.Amphitrite	Amphitrite	BBL	3	10.7143	1.16863	393	1	2
Eukaryota.Metazoa.Annelida.Polychaeta.Unassigned.Nerillidae.Longipalpa	Longipalpa	Sediment	1	3.0303	0.00180045	25	1	1
Eukaryota.Metazoa.Annelida.Polychaeta.Unassigned.Opheliidae.Ophelina	Ophelina	BBL	2	7.14286	1.69544	581	1	1
Eukaryota.Metazoa.Annelida.Polychaeta.Unassigned.Paraonidae.Aricidea	Aricidea	Sediment	1	3.0303	1.55948	21654	1	2
Eukaryota.Metazoa.Annelida.Polychaeta.Unassigned.Paraonidae.Unassigned	Unassigned	Sediment	2	6.06061	0.0402482	172	1	1
Eukaryota.Metazoa.Arthropoda.Collembola.Unassigned.Unassigned.Unassigned	Unassigned	Sediment	1	3.0303	0.00585032	36	1	1
Eukaryota.Metazoa.Arthropoda.Hexanauplia.Calanoida.Aetideidae.Gaetanus	Gaetanus	Sediment	3	9.09091	0.0569087	271	1	3
Eukaryota.Metazoa.Arthropoda.Hexanauplia.Calanoida.Calanidae.Cosmocalanus	Cosmocalanus	Sediment	1	3.0303	0.00165689	11	1	1
Eukaryota.Metazoa.Arthropoda.Hexanauplia.Calanoida.Calanidae.Neocalanus	Neocalanus	Sediment	2	6.06061	0.0575159	315	1	2
Eukaryota.Metazoa.Arthropoda.Hexanauplia.Calanoida.Eucalanidae.Pareucalanus	Pareucalanus	Sediment	1	3.0303	0.00253539	5	1	1
Eukaryota.Metazoa.Arthropoda.Hexanauplia.Calanoida.Eucalanidae.Subeucalanus	Subeucalanus	Sediment	1	3.0303	0.00339023	12	1	1
Eukaryota.Metazoa.Arthropoda.Hexanauplia.Calanoida.Metridinidae.Pleuromamma	Pleuromamma	Sediment	1	3.0303	0.00220921	9	1	1
Eukaryota.Metazoa.Arthropoda.Hexanauplia.Calanoida.Paracalanidae.Paracalanus	Paracalanus	BBL	1	3.57143	0.226757	12	1	1
Eukaryota.Metazoa.Arthropoda.Hexanauplia.Harpacticoida.Ameiridae.Ameira	Ameira	Sediment	1	3.0303	0.00557318	37	1	1
Eukaryota.Metazoa.Arthropoda.Hexanauplia.Harpacticoida.Canthocamptidae.Itunella	Itunella	Sediment	7	21.2121	0.576237	3952	1	12
Eukaryota.Metazoa.Arthropoda.Hexanauplia.Harpacticoida.Dactylopusiidae.Unassigned	Unassigned	Sediment	1	3.0303	0.0312017	192	1	1
Eukaryota.Metazoa.Arthropoda.Hexanauplia.Harpacticoida.Miraciidae.Paramphiascella	Paramphiascella	Sediment	1	3.0303	0.0198827	132	1	1
Eukaryota.Metazoa.Arthropoda.Hexanauplia.Harpacticoida.Miraciidae.Typhlamphiascus	Typhlamphiascus	Sediment	1	3.0303	0.0217532	56	1	2
Eukaryota.Metazoa.Arthropoda.Malacostraca.Decapoda.Pandalidae.Pandalus	Pandalus	Sediment	1	3.0303	0.0384566	99	1	1
Eukaryota.Metazoa.Arthropoda.Malacostraca.Euphausiacea.Euphausiidae.Nematobrachion	Nematobrachion	Sediment	1	3.0303	0.0177861	32	1	1
Eukaryota.Metazoa.Arthropoda.Malacostraca.Euphausiacea.Euphausiidae.Unassigned	Unassigned	Sediment	2	6.06061	0.0529344	101	1	3
Eukaryota.Metazoa.Arthropoda.Malacostraca.Lophogastrida.Lophogastridae.Neognathophausia	Neognathophausia	BBL	1	3.57143	0.10569	48	1	1
Eukaryota.Metazoa.Arthropoda.Ostracoda.Podocopida.Bythocytheridae.Bythoceratina	Bythoceratina	Sediment	1	3.0303	0.17448	438	1	1
Eukaryota.Metazoa.Arthropoda.Unassigned.Unassigned.Unassigned.Unassigned	Unassigned	Sediment	10	30.303	1.40376	4947	1	11
Eukaryota.Metazoa.Brachiopoda.Rhynchonellata.Terebratulida.Unassigned.Unassigned	Unassigned	Nodule	5	10.2041	1.61612	12715	1	3
Eukaryota.Metazoa.Bryozoa.Gymnolaemata.Ctenostomatida.Nolellidae.Anguinella	Anguinella	Nodule	6	12.2449	0.8244	827	1	1
Eukaryota.Metazoa.Bryozoa.Gymnolaemata.Ctenostomatida.Unassigned.Unassigned	Unassigned	Nodule	11	22.449	0.34806	1110	2	3
Eukaryota.Metazoa.Bryozoa.Stenolaemata.Cyclostomatida.Lichenoporidae.Disporella	Disporella	Nodule	4	8.16327	0.0399984	54	1	2
Eukaryota.Metazoa.Chordata.Actinopteri.Gadiformes.Unassigned.Unassigned	Unassigned	BBL	1	3.57143	0.169593	17	1	1
Eukaryota.Metazoa.Chordata.Ascidiacea.Enterogona.Corellidae.Chelyosoma	Chelyosoma	BBL	3	10.7143	0.697855	91	1	3
Eukaryota.Metazoa.Chordata.Ascidiacea.Enterogona.Octacnemidae.Megalodicopia	Megalodicopia	BBL	2	7.14286	0.0937744	126	1	2
Eukaryota.Metazoa.Chordata.Ascidiacea.Stolidobranchia.Styelidae.Unassigned	Unassigned	Nodule	5	10.2041	0.538943	2419	1	1
Eukaryota.Metazoa.Chordata.Thaliacea.Salpida.Salpidae.Brooksia	Brooksia	BBL	3	10.7143	0.935184	43	1	1
Eukaryota.Metazoa.Cnidaria.Anthozoa.Actiniaria.Boloceroididae.Viatrix	Viatrix	Sediment	1	3.0303	0.0111163	20	1	1
Eukaryota.Metazoa.Cnidaria.Anthozoa.Actiniaria.Edwardsiidae.Edwardsiella	Edwardsiella	BBL	1	3.57143	0.0606737	175	1	1
Eukaryota.Metazoa.Cnidaria.Anthozoa.Alcyonacea.Unassigned.Unassigned	Unassigned	Nodule	5	10.2041	0.413824	1213	2	4
Eukaryota.Metazoa.Cnidaria.Anthozoa.Pennatulacea.Umbellulidae.Umbellula	Umbellula	BBL	1	3.57143	0.389066	39	1	1
Eukaryota.Metazoa.Cnidaria.Anthozoa.Pennatulacea.Unassigned.Unassigned	Unassigned	Sediment	1	3.0303	0.0498259	236	1	2
Eukaryota.Metazoa.Cnidaria.Anthozoa.Unassigned.Unassigned.Unassigned	Unassigned	BBL	2	7.14286	2.09404	243	1	1
Eukaryota.Metazoa.Cnidaria.Hydrozoa.Anthoathecata.Ptilocodiidae.Hydrichthella	Hydrichthella	Nodule	6	12.2449	0.853055	4839	1	9
Eukaryota.Metazoa.Cnidaria.Hydrozoa.Leptothecata.Unassigned.Unassigned	Unassigned	BBL	2	7.14286	1.35993	22	2	2
Eukaryota.Metazoa.Cnidaria.Hydrozoa.Narcomedusae.Cuninidae.Solmissus	Solmissus	BBL	1	3.57143	1.8739	85	1	1
Eukaryota.Metazoa.Cnidaria.Hydrozoa.Narcomedusae.Cuninidae.Unassigned	Unassigned	BBL	2	7.14286	0.0796992	64	1	1
Eukaryota.Metazoa.Cnidaria.Hydrozoa.Narcomedusae.Unassigned.Unassigned	Unassigned	BBL	2	7.14286	1.64666	62	1	2
Eukaryota.Metazoa.Cnidaria.Hydrozoa.Siphonophorae.Agalmatidae.Nanomia	Nanomia	BBL	1	3.57143	0.0555144	3	1	1
Eukaryota.Metazoa.Cnidaria.Hydrozoa.Trachymedusae.Geryoniidae.Liriope	Liriope	BBL	2	7.14286	0.661674	78	1	2
Eukaryota.Metazoa.Cnidaria.Hydrozoa.Trachymedusae.Rhopalonematidae.Pantachogon	Pantachogon	BBL	4	14.2857	5.89253	3938	1	4
Eukaryota.Metazoa.Cnidaria.Hydrozoa.Trachymedusae.Rhopalonematidae.Unassigned	Unassigned	BBL	2	7.14286	0.285877	36	1	2
Eukaryota.Metazoa.Cnidaria.Hydrozoa.Unassigned.Unassigned.Unassigned	Unassigned	BBL	6	21.4286	1.71149	78	1	8
Eukaryota.Metazoa.Cnidaria.Scyphozoa.Semaeostomeae.Unassigned.Unassigned	Unassigned	Sediment	1	3.0303	0.00738056	19	1	1
Eukaryota.Metazoa.Cnidaria.Scyphozoa.Unassigned.Unassigned.Unassigned	Unassigned	Nodule	18	36.7347	18.8315	85469	1	5
Eukaryota.Metazoa.Cnidaria.Unassigned.Unassigned.Unassigned.Unassigned	Unassigned	Nodule	1	2.04082	0.0121082	42	1	1
Eukaryota.Metazoa.Ctenophora.Tentaculata.Cydippida.Haeckeliidae.Haeckelia	Haeckelia	BBL	1	3.57143	0.171429	18	1	1
Eukaryota.Metazoa.Ctenophora.Tentaculata.Unassigned.Unassigned.Unassigned	Unassigned	BBL	1	3.57143	0.430293	30	1	1
Eukaryota.Metazoa.Echinodermata.Asteroidea.Unassigned.Unassigned.Unassigned	Unassigned	BBL	2	7.14286	0.269956	586	1	3
Eukaryota.Metazoa.Echinodermata.Asteroidea.Velatida.Pterasteridae.Unassigned	Unassigned	BBL	1	3.57143	0.00728085	21	1	1
Eukaryota.Metazoa.Echinodermata.Crinoidea.Cyrtocrinida.Unassigned.Unassigned	Unassigned	BBL	3	10.7143	0.360108	70	1	2
Eukaryota.Metazoa.Echinodermata.Echinoidea.Echinothuroida.Aspidodiadematidae.Aspidodiadema	Aspidodiadema	Nodule	1	2.04082	0.030012	17	1	1
Eukaryota.Metazoa.Echinodermata.Echinoidea.Spatangoida.Schizasteridae.Abatus	Abatus	BBL	1	3.57143	0.704762	74	1	1
Eukaryota.Metazoa.Echinodermata.Holothuroidea.Apodida.Chiridotidae.Sigmodota	Sigmodota	BBL	1	3.57143	0.363196	12	1	1
Eukaryota.Metazoa.Echinodermata.Holothuroidea.Aspidochirotida.Synallactidae.Zygothuria	Zygothuria	BBL	1	3.57143	0.0204557	59	1	1
Eukaryota.Metazoa.Echinodermata.Holothuroidea.Elasipodida.Deimatidae.Oneirophanta	Oneirophanta	Nodule	2	4.08163	0.00781394	46	1	2
Eukaryota.Metazoa.Echinodermata.Holothuroidea.Elasipodida.Pelagothuriidae.Enypniastes	Enypniastes	Nodule	2	4.08163	0.0921133	17	1	1
Eukaryota.Metazoa.Echinodermata.Ophiuroidea.Unassigned.Unassigned.Unassigned	Unassigned	BBL	1	3.57143	0.148038	8	1	1
Eukaryota.Metazoa.Entoprocta.Unassigned.Unassigned.Loxosomatidae.Loxosomella	Loxosomella	Nodule	1	2.04082	0.00257505	15	1	1
Eukaryota.Metazoa.Gastrotricha.Unassigned.Chaetonotida.Chaetonotidae.Musellifer	Musellifer	Sediment	4	12.1212	0.705946	4309	1	4
Eukaryota.Metazoa.Gastrotricha.Unassigned.Macrodasyida.Dactylopodolidae.Dactylopodola	Dactylopodola	Sediment	1	3.0303	0.00699211	18	1	1
Eukaryota.Metazoa.Gastrotricha.Unassigned.Macrodasyida.Lepidodasyidae.Cephalodasys	Cephalodasys	Sediment	1	3.0303	0.188325	892	1	2
Eukaryota.Metazoa.Gastrotricha.Unassigned.Macrodasyida.Lepidodasyidae.Lepidodasys	Lepidodasys	Sediment	1	3.0303	0.147155	697	1	2
Eukaryota.Metazoa.Gastrotricha.Unassigned.Macrodasyida.Thaumastodermatidae.Thaumastoderma	Thaumastoderma	Sediment	2	6.06061	0.0389503	116	2	2
Eukaryota.Metazoa.Gastrotricha.Unassigned.Macrodasyida.Unassigned.Unassigned	Unassigned	Sediment	3	9.09091	0.259613	777	2	5
Eukaryota.Metazoa.Hemichordata.Enteropneusta.Unassigned.Ptychoderidae.Unassigned	Unassigned	BBL	3	10.7143	0.965041	1504	2	3
Eukaryota.Metazoa.Kinorhyncha.Unassigned.Cyclorhagida.Unassigned.Unassigned	Unassigned	Sediment	2	6.06061	0.151412	591	1	2
Eukaryota.Metazoa.Kinorhyncha.Unassigned.Cyclorhagida.Zelinkaderidae.Unassigned	Unassigned	Sediment	1	3.0303	1.82651	11750	1	3
Eukaryota.Metazoa.Mollusca.Bivalvia.Lucinoida.Thyasiridae.Unassigned	Unassigned	Sediment	1	3.0303	0.0145041	83	1	1
Eukaryota.Metazoa.Mollusca.Bivalvia.Mytiloida.Unassigned.Unassigned	Unassigned	Nodule	15	30.6122	2.32414	4523	1	1
Eukaryota.Metazoa.Mollusca.Bivalvia.Nuculanoida.Unassigned.Unassigned	Unassigned	BBL	1	3.57143	0.0984648	284	1	1
Eukaryota.Metazoa.Mollusca.Bivalvia.Pectinoida.Propeamussiidae.Bathypecten	Bathypecten	Nodule	2	4.08163	0.0337784	104	1	2
Eukaryota.Metazoa.Mollusca.Bivalvia.Veneroida.Arcticidae.Arctica	Arctica	Nodule	5	10.2041	0.309868	2945	1	1
Eukaryota.Metazoa.Mollusca.Bivalvia.Veneroida.Unassigned.Unassigned	Unassigned	Nodule	1	2.04082	0.000237959	3	1	1
Eukaryota.Metazoa.Mollusca.Unassigned.Unassigned.Unassigned.Unassigned	Unassigned	Sediment	1	3.0303	2.49741	17448	1	1
Eukaryota.Metazoa.Nematoda.Chromadorea.Araeolaimida.Comesomatidae.Sabatieria	Sabatieria	Sediment	13	39.3939	0.420077	1557	2	2
Eukaryota.Metazoa.Nematoda.Chromadorea.Araeolaimida.Comesomatidae.Unassigned	Unassigned	Sediment	3	9.09091	0.100334	211	1	3
Eukaryota.Metazoa.Nematoda.Chromadorea.Chromadorida.Chromadoridae.Chromadorita	Chromadorita	Sediment	1	3.0303	0.00165689	11	1	1
Eukaryota.Metazoa.Nematoda.Chromadorea.Chromadorida.Chromadoridae.Unassigned	Unassigned	Sediment	1	3.0303	0.0468026	288	1	1
Eukaryota.Metazoa.Nematoda.Chromadorea.Chromadorida.Cyatholaimidae.Paracyatholaimus	Paracyatholaimus	Sediment	2	6.06061	0.147728	770	1	2
Eukaryota.Metazoa.Nematoda.Chromadorea.Desmodorida.Microlaimidae.Molgolaimus	Molgolaimus	Sediment	1	3.0303	0.0121882	75	1	1
Eukaryota.Metazoa.Nematoda.Chromadorea.Desmodorida.Unassigned.Unassigned	Unassigned	Sediment	5	15.1515	0.0419503	140	2	5
Eukaryota.Metazoa.Nematoda.Chromadorea.Monhysterida.Monhysteridae.Monhystera	Monhystera	Sediment	1	3.0303	0.00122431	17	1	1
Eukaryota.Metazoa.Nematoda.Chromadorea.Monhysterida.Xyalidae.Daptonema	Daptonema	Sediment	8	24.2424	0.293641	1557	1	5
Eukaryota.Metazoa.Nematoda.Chromadorea.Monhysterida.Xyalidae.Theristus	Theristus	Sediment	23	69.697	1.45276	4955	1	42
Eukaryota.Metazoa.Nematoda.Chromadorea.Monhysterida.Xyalidae.Unassigned	Unassigned	Sediment	8	24.2424	0.315229	748	1	7
Eukaryota.Metazoa.Nematoda.Chromadorea.Plectida.Plectidae.Anaplectus	Anaplectus	Sediment	1	3.0303	0.0153864	19	1	1
Eukaryota.Metazoa.Nematoda.Chromadorea.Plectida.Unassigned.Unassigned	Unassigned	Sediment	1	3.0303	0.00323823	19	1	1
Eukaryota.Metazoa.Nematoda.Chromadorea.Rhabditida.Unassigned.Unassigned	Unassigned	Nodule	2	4.08163	0.0890441	34	2	2
Eukaryota.Metazoa.Nematoda.Enoplea.Enoplida.Trischistomatidae.Trischistoma	Trischistoma	Sediment	4	12.1212	0.430229	1684	1	4
Eukaryota.Metazoa.Nematoda.Enoplea.Mermithida.Unassigned.Unassigned	Unassigned	Sediment	1	3.0303	0.0538569	316	1	1
Eukaryota.Metazoa.Nemertea.Enopla.Polystilifera.Unassigned.Unassigned	Unassigned	Nodule	2	4.08163	0.013996	90	1	1
Eukaryota.Metazoa.Nemertea.Enopla.Unassigned.Unassigned.Unassigned	Unassigned	BBL	1	3.57143	0.868726	9	1	1
Eukaryota.Metazoa.Platyhelminthes.Catenulida.Unassigned.Catenulidae.Catenula	Catenula	Sediment	15	45.4545	2.1277	5763	3	17
Eukaryota.Metazoa.Platyhelminthes.Unassigned.Macrostomida.Dolichomacrostomidae.Dolichomacrostomum	Dolichomacrostomum	Nodule	2	4.08163	0.0315684	186	1	1
Eukaryota.Metazoa.Platyhelminthes.Unassigned.Macrostomida.Dolichomacrostomidae.Myozonaria	Myozonaria	Sediment	1	3.0303	0.297421	1702	1	1
Eukaryota.Metazoa.Platyhelminthes.Unassigned.Macrostomida.Unassigned.Unassigned	Unassigned	Sediment	2	6.06061	0.187195	641	2	3
Eukaryota.Metazoa.Platyhelminthes.Unassigned.Proseriata.Unassigned.Unassigned	Unassigned	Sediment	1	3.0303	0.00815746	21	1	1
Eukaryota.Metazoa.Platyhelminthes.Unassigned.Rhabdocoela.Gnathorhynchidae.Gnathorhynchus	Gnathorhynchus	Sediment	4	12.1212	1.12007	6066	1	6
Eukaryota.Metazoa.Platyhelminthes.Unassigned.Rhabdocoela.Gnathorhynchidae.Unassigned	Unassigned	Sediment	2	6.06061	0.167416	1784	1	9
Eukaryota.Metazoa.Platyhelminthes.Unassigned.Rhabdocoela.Graffillidae.Graffilla	Graffilla	Nodule	1	2.04082	0.00150183	9	1	1
Eukaryota.Metazoa.Platyhelminthes.Unassigned.Rhabdocoela.Promesostomidae.Einarella	Einarella	Sediment	2	6.06061	0.0184129	110	1	2
Eukaryota.Metazoa.Platyhelminthes.Unassigned.Rhabdocoela.Promesostomidae.Unassigned	Unassigned	Sediment	1	3.0303	0.0747389	354	1	1
Eukaryota.Metazoa.Platyhelminthes.Unassigned.Rhabdocoela.Provorticidae.Baicalellia	Baicalellia	Sediment	1	3.0303	0.00408852	23	1	1
Eukaryota.Metazoa.Platyhelminthes.Unassigned.Rhabdocoela.Trigonostomidae.Unassigned	Unassigned	Nodule	4	8.16327	0.0434371	242	1	2
Eukaryota.Metazoa.Platyhelminthes.Unassigned.Rhabdocoela.Typhloplanidae.Styloplanella	Styloplanella	Nodule	8	16.3265	0.437695	2477	1	2
Eukaryota.Metazoa.Platyhelminthes.Unassigned.Unassigned.Unassigned.Unassigned	Unassigned	Nodule	1	2.04082	0.00153445	5	1	1
Eukaryota.Metazoa.Porifera.Calcarea.Leucosolenida.Unassigned.Unassigned	Unassigned	Sediment	1	3.0303	0.628263	4171	1	4
Eukaryota.Metazoa.Porifera.Demospongiae.Poecilosclerida.Cladorhizidae.Unassigned	Unassigned	Nodule	6	12.2449	2.99003	12866	1	6
Eukaryota.Metazoa.Porifera.Demospongiae.Poecilosclerida.Unassigned.Unassigned	Unassigned	Nodule	1	2.04082	0.00558145	14	1	1
Eukaryota.Metazoa.Porifera.Demospongiae.Polymastiida.Polymastiidae.Atergia	Atergia	Nodule	2	4.08163	0.0217459	102	1	1
Eukaryota.Metazoa.Porifera.Demospongiae.Suberitida.Unassigned.Unassigned	Unassigned	Nodule	13	26.5306	4.14082	13034	1	3
Eukaryota.Metazoa.Porifera.Demospongiae.Tetractinellida.Unassigned.Lamellomorpha	Lamellomorpha	Sediment	1	3.0303	0.05836	185	1	1
Eukaryota.Metazoa.Xenacoelomorpha.Acoela.Unassigned.Isodiametridae.Unassigned	Unassigned	Nodule	1	2.04082	0.000518526	5	1	1

## Sheet: Species
Table S5F. 18S taxa found to be specific to a sample/substrate type at Species level, based on analysis of 18S amplicons
ASV = Amplicon sequence variant, BBL = Benthic boundary layer
							Number of underlying taxa that show specificity
Comple taxonomy	Taxa	Specificity	Occurrence (nbr of samples)	Occurrence (% of samples)	Relative abundance within sample type (%)	Total read count within sample type	ASV
Eukaryota.Metazoa.Annelida.Polychaeta.Capitellida.Capitellidae.Notomastus.Notomastus latericeus	Notomastus latericeus	BBL	1	3.57143	0.0048539	14	1
Eukaryota.Metazoa.Annelida.Polychaeta.Capitellida.Scalibregmatidae.Unassigned.Unassigned	Unassigned	BBL	3	10.7143	1.04023	50	3
Eukaryota.Metazoa.Annelida.Polychaeta.Phyllodocida.Phyllodocidae.Lacydonia.Lacydonia laureci	Lacydonia laureci	BBL	2	7.14286	0.59318	38	2
Eukaryota.Metazoa.Annelida.Polychaeta.Spionida.Chaetopteridae.Phyllochaetopterus.Phyllochaetopterus gigas	Phyllochaetopterus gigas	BBL	1	3.57143	0.0197623	57	1
Eukaryota.Metazoa.Annelida.Polychaeta.Spionida.Spionidae.Unassigned.Unassigned	Unassigned	BBL	2	7.14286	0.433922	33	1
Eukaryota.Metazoa.Annelida.Polychaeta.Terebellida.Trichobranchidae.Terebellides.Terebellides stroemii	Terebellides stroemii	BBL	1	3.57143	0.0374317	17	1
Eukaryota.Metazoa.Annelida.Polychaeta.Terebellida.Unassigned.Amphitrite.Amphitrite ornata	Amphitrite ornata	BBL	3	10.7143	1.16863	393	2
Eukaryota.Metazoa.Annelida.Polychaeta.Terebellida.Unassigned.Unassigned.Flabelligena sp.	Flabelligena sp	BBL	1	3.57143	0.0052006	15	1
Eukaryota.Metazoa.Annelida.Polychaeta.Unassigned.Opheliidae.Ophelina.Ophelina acuminata	Ophelina acuminata	BBL	2	7.14286	1.69544	581	1
Eukaryota.Metazoa.Arthropoda.Hexanauplia.Calanoida.Paracalanidae.Paracalanus.Paracalanus parvus	Paracalanus parvus	BBL	1	3.57143	0.226757	12	1
Eukaryota.Metazoa.Arthropoda.Malacostraca.Lophogastrida.Lophogastridae.Neognathophausia.Unassigned	Unassigned	BBL	1	3.57143	0.10569	48	1
Eukaryota.Metazoa.Chordata.Actinopteri.Gadiformes.Unassigned.Unassigned.Unassigned	Unassigned	BBL	1	3.57143	0.169593	17	1
Eukaryota.Metazoa.Chordata.Ascidiacea.Enterogona.Corellidae.Chelyosoma.Chelyosoma siboja	Chelyosoma siboja	BBL	3	10.7143	0.697855	91	3
Eukaryota.Metazoa.Chordata.Ascidiacea.Enterogona.Octacnemidae.Megalodicopia.Megalodicopia hians	Megalodicopia hians	BBL	2	7.14286	0.0937744	126	2
Eukaryota.Metazoa.Chordata.Thaliacea.Salpida.Salpidae.Brooksia.Brooksia rostrata	Brooksia rostrata	BBL	3	10.7143	0.935184	43	1
Eukaryota.Metazoa.Cnidaria.Anthozoa.Actiniaria.Edwardsiidae.Edwardsiella.Edwardsiella lineata	Edwardsiella lineata	BBL	1	3.57143	0.0606737	175	1
Eukaryota.Metazoa.Cnidaria.Anthozoa.Pennatulacea.Umbellulidae.Umbellula.Umbellula sp.	Umbellula sp	BBL	1	3.57143	0.389066	39	1
Eukaryota.Metazoa.Cnidaria.Anthozoa.Unassigned.Unassigned.Unassigned.Cnidaria environmental	Cnidaria environmental	BBL	2	7.14286	2.09404	243	1
Eukaryota.Metazoa.Cnidaria.Hydrozoa.Leptothecata.Unassigned.Unassigned.Obeliida sp.	Obeliida sp	BBL	1	3.57143	0.00858259	8	1
Eukaryota.Metazoa.Cnidaria.Hydrozoa.Leptothecata.Unassigned.Unassigned.Unassigned	Unassigned	BBL	1	3.57143	1.35135	14	1
Eukaryota.Metazoa.Cnidaria.Hydrozoa.Narcomedusae.Cuninidae.Solmissus.Solmissus marshalli	Solmissus marshalli	BBL	1	3.57143	1.8739	85	1
Eukaryota.Metazoa.Cnidaria.Hydrozoa.Narcomedusae.Cuninidae.Unassigned.Unassigned	Unassigned	BBL	2	7.14286	0.0796992	64	1
Eukaryota.Metazoa.Cnidaria.Hydrozoa.Narcomedusae.Unassigned.Unassigned.Unassigned	Unassigned	BBL	2	7.14286	1.64666	62	2
Eukaryota.Metazoa.Cnidaria.Hydrozoa.Siphonophorae.Agalmatidae.Nanomia.Nanomia bijuga	Nanomia bijuga	BBL	1	3.57143	0.0555144	3	1
Eukaryota.Metazoa.Cnidaria.Hydrozoa.Siphonophorae.Unassigned.Unassigned.Siphonophorae sp.	Siphonophorae sp	BBL	1	3.57143	2.78865	57	1
Eukaryota.Metazoa.Cnidaria.Hydrozoa.Trachymedusae.Geryoniidae.Liriope.Liriope tetraphylla	Liriope tetraphylla	BBL	2	7.14286	0.661674	78	2
Eukaryota.Metazoa.Cnidaria.Hydrozoa.Trachymedusae.Rhopalonematidae.Pantachogon.Pantachogon haeckeli	Pantachogon haeckeli	BBL	4	14.2857	5.89253	3938	4
Eukaryota.Metazoa.Cnidaria.Hydrozoa.Trachymedusae.Rhopalonematidae.Unassigned.Unassigned	Unassigned	BBL	2	7.14286	0.285877	36	2
Eukaryota.Metazoa.Cnidaria.Hydrozoa.Unassigned.Unassigned.Unassigned.Unassigned	Unassigned	BBL	6	21.4286	1.71149	78	8
Eukaryota.Metazoa.Ctenophora.Tentaculata.Cydippida.Haeckeliidae.Haeckelia.Haeckelia rubra	Haeckelia rubra	BBL	1	3.57143	0.171429	18	1
Eukaryota.Metazoa.Ctenophora.Tentaculata.Cydippida.Unassigned.Unassigned.Unassigned	Unassigned	BBL	1	3.57143	1.19135	456	1
Eukaryota.Metazoa.Ctenophora.Tentaculata.Unassigned.Unassigned.Unassigned.Unassigned	Unassigned	BBL	1	3.57143	0.430293	30	1
Eukaryota.Metazoa.Echinodermata.Asteroidea.Unassigned.Unassigned.Unassigned.Unassigned	Unassigned	BBL	2	7.14286	0.269956	586	3
Eukaryota.Metazoa.Echinodermata.Asteroidea.Velatida.Pterasteridae.Unassigned.Unassigned	Unassigned	BBL	1	3.57143	0.00728085	21	1
Eukaryota.Metazoa.Echinodermata.Crinoidea.Cyrtocrinida.Unassigned.Unassigned.Unassigned	Unassigned	BBL	3	10.7143	0.360108	70	2
Eukaryota.Metazoa.Echinodermata.Echinoidea.Spatangoida.Schizasteridae.Abatus.Abatus cavernosus	Abatus cavernosus	BBL	1	3.57143	0.704762	74	1
Eukaryota.Metazoa.Echinodermata.Holothuroidea.Apodida.Chiridotidae.Sigmodota.Sigmodota contorta	Sigmodota contorta	BBL	1	3.57143	0.363196	12	1
Eukaryota.Metazoa.Echinodermata.Holothuroidea.Aspidochirotida.Synallactidae.Zygothuria.Zygothuria oxysclera	Zygothuria oxysclera	BBL	1	3.57143	0.0204557	59	1
Eukaryota.Metazoa.Echinodermata.Holothuroidea.Unassigned.Unassigned.Unassigned.Myriotrochus sp.	Myriotrochus sp	BBL	1	3.57143	0.0357108	103	1
Eukaryota.Metazoa.Echinodermata.Holothuroidea.Unassigned.Unassigned.Unassigned.Peniagone sp.	Peniagone sp	BBL	2	7.14286	0.244927	22	2
Eukaryota.Metazoa.Echinodermata.Ophiuroidea.Unassigned.Unassigned.Unassigned.Ophiomusium cf.	Ophiomusium cf	BBL	1	3.57143	0.148038	8	1
Eukaryota.Metazoa.Hemichordata.Enteropneusta.Unassigned.Ptychoderidae.Unassigned.Enteropneusta sp.	Enteropneusta sp	BBL	1	3.57143	0.463201	1336	2
Eukaryota.Metazoa.Hemichordata.Enteropneusta.Unassigned.Ptychoderidae.Unassigned.Ptychoderidae sp.	Ptychoderidae sp	BBL	3	10.7143	0.501841	168	1
Eukaryota.Metazoa.Mollusca.Bivalvia.Nuculanoida.Unassigned.Unassigned.Unassigned	Unassigned	BBL	1	3.57143	0.0984648	284	1
Eukaryota.Metazoa.Nemertea.Enopla.Unassigned.Unassigned.Unassigned.Baseodiscus sp.	Baseodiscus sp	BBL	1	3.57143	0.868726	9	1
Eukaryota.Metazoa.Annelida.Polychaeta.Phyllodocida.Nereididae.Ceratocephale.Ceratocephale loveni	Ceratocephale loveni	Nodule	1	2.04082	0.021496	33	1
Eukaryota.Metazoa.Annelida.Polychaeta.Phyllodocida.Phyllodocidae.Unassigned.Unassigned	Unassigned	Nodule	5	10.2041	0.281213	1146	1
Eukaryota.Metazoa.Annelida.Polychaeta.Phyllodocida.Syllidae.Unassigned.Unassigned	Unassigned	Nodule	5	10.2041	0.847798	5955	1
Eukaryota.Metazoa.Annelida.Polychaeta.Sabellida.Serpulidae.Chitinopoma.Chitinopoma serrula	Chitinopoma serrula	Nodule	3	6.12245	1.40679	6343	3
Eukaryota.Metazoa.Annelida.Polychaeta.Spionida.Cirratulidae.Dodecaceria.Unassigned	Unassigned	Nodule	3	6.12245	0.0451503	243	1
Eukaryota.Metazoa.Annelida.Polychaeta.Terebellida.Acrocirridae.Macrochaeta.Macrochaeta clavicornis	Macrochaeta clavicornis	Nodule	3	6.12245	0.0086344	40	1
Eukaryota.Metazoa.Arthropoda.Hexanauplia.Siphonostomatoida.Unassigned.Unassigned.Cancerillidae sp.	Cancerillidae sp	Nodule	1	2.04082	0.00318358	23	1
Eukaryota.Metazoa.Arthropoda.Ostracoda.Podocopida.Unassigned.Unassigned.Membranipora sp.	Membranipora sp	Nodule	1	2.04082	0.505729	3334	1
Eukaryota.Metazoa.Brachiopoda.Rhynchonellata.Terebratulida.Unassigned.Unassigned.Unassigned	Unassigned	Nodule	5	10.2041	1.61612	12715	3
Eukaryota.Metazoa.Bryozoa.Gymnolaemata.Ctenostomatida.Nolellidae.Anguinella.Anguinella palmata	Anguinella palmata	Nodule	6	12.2449	0.8244	827	1
Eukaryota.Metazoa.Bryozoa.Gymnolaemata.Ctenostomatida.Unassigned.Unassigned.Paludicella sp.	Paludicella sp	Nodule	10	20.4082	0.337754	1057	2
Eukaryota.Metazoa.Bryozoa.Gymnolaemata.Ctenostomatida.Unassigned.Unassigned.Unassigned	Unassigned	Nodule	1	2.04082	0.0103062	53	1
Eukaryota.Metazoa.Bryozoa.Stenolaemata.Cyclostomatida.Lichenoporidae.Disporella.Disporella hispida	Disporella hispida	Nodule	4	8.16327	0.0399984	54	2
Eukaryota.Metazoa.Chordata.Ascidiacea.Stolidobranchia.Styelidae.Unassigned.Unassigned	Unassigned	Nodule	5	10.2041	0.538943	2419	1
Eukaryota.Metazoa.Cnidaria.Anthozoa.Alcyonacea.Unassigned.Unassigned.Isididae sp.	Isididae sp	Nodule	5	10.2041	0.410018	1199	2
Eukaryota.Metazoa.Cnidaria.Anthozoa.Alcyonacea.Unassigned.Unassigned.Unassigned	Unassigned	Nodule	2	4.08163	0.00380594	14	2
Eukaryota.Metazoa.Cnidaria.Hydrozoa.Anthoathecata.Ptilocodiidae.Hydrichthella.Hydrichthella epigorgia	Hydrichthella epigorgia	Nodule	6	12.2449	0.853055	4839	9
Eukaryota.Metazoa.Cnidaria.Scyphozoa.Unassigned.Unassigned.Unassigned.Unassigned	Unassigned	Nodule	18	36.7347	18.8315	85469	5
Eukaryota.Metazoa.Cnidaria.Unassigned.Unassigned.Unassigned.Unassigned.Unassigned	Unassigned	Nodule	1	2.04082	0.0121082	42	1
Eukaryota.Metazoa.Echinodermata.Echinoidea.Echinothuroida.Aspidodiadematidae.Aspidodiadema.Aspidodiadema jacobi	Aspidodiadema jacobi	Nodule	1	2.04082	0.030012	17	1
Eukaryota.Metazoa.Echinodermata.Holothuroidea.Elasipodida.Deimatidae.Oneirophanta.Oneirophanta setigera	Oneirophanta setigera	Nodule	2	4.08163	0.00781394	46	2
Eukaryota.Metazoa.Echinodermata.Holothuroidea.Elasipodida.Pelagothuriidae.Enypniastes.Enypniastes eximia	Enypniastes eximia	Nodule	2	4.08163	0.0921133	17	1
Eukaryota.Metazoa.Echinodermata.Holothuroidea.Unassigned.Unassigned.Unassigned.Unassigned	Unassigned	Nodule	1	2.04082	0.00350426	21	1
Eukaryota.Metazoa.Entoprocta.Unassigned.Unassigned.Loxosomatidae.Loxosomella.Loxosomella profundorum	Loxosomella profundorum	Nodule	1	2.04082	0.00257505	15	1
Eukaryota.Metazoa.Loricifera.Unassigned.Unassigned.Unassigned.Unassigned.Unassigned	Unassigned	Nodule	2	4.08163	3.00941	22413	2
Eukaryota.Metazoa.Mollusca.Bivalvia.Mytiloida.Unassigned.Unassigned.Unassigned	Unassigned	Nodule	15	30.6122	2.32414	4523	1
Eukaryota.Metazoa.Mollusca.Bivalvia.Pectinoida.Propeamussiidae.Bathypecten.Bathypecten vulcani	Bathypecten vulcani	Nodule	2	4.08163	0.0337784	104	2
Eukaryota.Metazoa.Mollusca.Bivalvia.Veneroida.Arcticidae.Arctica.Arctica islandica	Arctica islandica	Nodule	5	10.2041	0.309868	2945	1
Eukaryota.Metazoa.Mollusca.Bivalvia.Veneroida.Unassigned.Unassigned.Unassigned	Unassigned	Nodule	1	2.04082	0.000237959	3	1
Eukaryota.Metazoa.Nematoda.Chromadorea.Araeolaimida.Unassigned.Unassigned.Anguinoides sp.	Anguinoides sp	Nodule	4	8.16327	0.331003	1779	1
Eukaryota.Metazoa.Nematoda.Chromadorea.Araeolaimida.Unassigned.Unassigned.Onchium sp.	Onchium sp	Nodule	1	2.04082	0.000727564	4	1
Eukaryota.Metazoa.Nematoda.Chromadorea.Rhabditida.Unassigned.Unassigned.Halicephalobus cf.	Halicephalobus cf	Nodule	1	2.04082	0.0734107	10	1
Eukaryota.Metazoa.Nematoda.Chromadorea.Rhabditida.Unassigned.Unassigned.Unassigned	Unassigned	Nodule	1	2.04082	0.0156334	24	1
Eukaryota.Metazoa.Nematoda.Chromadorea.Unassigned.Unassigned.Unassigned.Criconema sp.	Criconema sp	Nodule	1	2.04082	0.00564139	33	1
Eukaryota.Metazoa.Nematoda.Enoplea.Enoplida.Unassigned.Unassigned.Pareurystomina sp.	Pareurystomina sp	Nodule	1	2.04082	0.012683	11	1
Eukaryota.Metazoa.Nematoda.Enoplea.Enoplida.Unassigned.Unassigned.Phanodermopsis sp.	Phanodermopsis sp	Nodule	1	2.04082	0.0488287	88	1
Eukaryota.Metazoa.Nemertea.Enopla.Polystilifera.Unassigned.Unassigned.Reptantia sp.	Reptantia sp	Nodule	2	4.08163	0.013996	90	1
Eukaryota.Metazoa.Platyhelminthes.Unassigned.Macrostomida.Dolichomacrostomidae.Dolichomacrostomum.Dolichomacrostomum uniporum	Dolichomacrostomum uniporum	Nodule	2	4.08163	0.0315684	186	1
Eukaryota.Metazoa.Platyhelminthes.Unassigned.Rhabdocoela.Graffillidae.Graffilla.Graffilla buccinicola	Graffilla buccinicola	Nodule	1	2.04082	0.00150183	9	1
Eukaryota.Metazoa.Platyhelminthes.Unassigned.Rhabdocoela.Trigonostomidae.Unassigned.Unassigned	Unassigned	Nodule	4	8.16327	0.0434371	242	2
Eukaryota.Metazoa.Platyhelminthes.Unassigned.Rhabdocoela.Typhloplanidae.Styloplanella.Styloplanella strongylostomoides	Styloplanella strongylostomoides	Nodule	8	16.3265	0.437695	2477	2
Eukaryota.Metazoa.Platyhelminthes.Unassigned.Unassigned.Unassigned.Unassigned.Unassigned	Unassigned	Nodule	1	2.04082	0.00153445	5	1
Eukaryota.Metazoa.Porifera.Demospongiae.Poecilosclerida.Cladorhizidae.Asbestopluma.Unassigned	Unassigned	Nodule	3	6.12245	0.0135853	98	2
Eukaryota.Metazoa.Porifera.Demospongiae.Poecilosclerida.Cladorhizidae.Unassigned.Unassigned	Unassigned	Nodule	6	12.2449	2.99003	12866	6
Eukaryota.Metazoa.Porifera.Demospongiae.Poecilosclerida.Unassigned.Unassigned.Unassigned	Unassigned	Nodule	1	2.04082	0.00558145	14	1
Eukaryota.Metazoa.Porifera.Demospongiae.Polymastiida.Polymastiidae.Atergia.Atergia corticata	Atergia corticata	Nodule	2	4.08163	0.0217459	102	1
Eukaryota.Metazoa.Porifera.Demospongiae.Suberitida.Unassigned.Unassigned.Unassigned	Unassigned	Nodule	13	26.5306	4.14082	13034	3
Eukaryota.Metazoa.Xenacoelomorpha.Acoela.Unassigned.Isodiametridae.Unassigned.Unassigned	Unassigned	Nodule	1	2.04082	0.000518526	5	1
Eukaryota.Metazoa.Xenacoelomorpha.Nemertodermatida.Unassigned.Nemertodermatidae.Nemertoderma.Nemertoderma bathycola	Nemertoderma bathycola	Nodule	1	2.04082	0.0156334	24	1
Eukaryota.Metazoa.Annelida.Clitellata.Haplotaxida.Naididae.Unassigned.Unassigned	Unassigned	Sediment	1	3.0303	0.0381401	135	1
Eukaryota.Metazoa.Annelida.Clitellata.Unassigned.Unassigned.Unassigned.Unassigned	Unassigned	Sediment	1	3.0303	0.0037215	26	1
Eukaryota.Metazoa.Annelida.Polychaeta.Eunicida.Unassigned.Unassigned.Unassigned	Unassigned	Sediment	1	3.0303	0.124686	514	1
Eukaryota.Metazoa.Annelida.Polychaeta.Phyllodocida.Syllidae.Exogone.Exogone aristata	Exogone aristata	Sediment	1	3.0303	0.45613	6634	2
Eukaryota.Metazoa.Annelida.Polychaeta.Phyllodocida.Unassigned.Unassigned.Unassigned	Unassigned	Sediment	1	3.0303	0.00562075	39	1
Eukaryota.Metazoa.Annelida.Polychaeta.Sabellida.Unassigned.Unassigned.Myriochele sp.	Myriochele sp	Sediment	1	3.0303	0.212074	1305	1
Eukaryota.Metazoa.Annelida.Polychaeta.Spionida.Spionidae.Aurospio.Aurospio dibranchiata	Aurospio dibranchiata	Sediment	1	3.0303	1.75415	9868	2
Eukaryota.Metazoa.Annelida.Polychaeta.Spionida.Spionidae.Aurospio.Unassigned	Unassigned	Sediment	1	3.0303	0.00124433	7	1
Eukaryota.Metazoa.Annelida.Polychaeta.Unassigned.Nerillidae.Longipalpa.Longipalpa saltatrix	Longipalpa saltatrix	Sediment	1	3.0303	0.00180045	25	1
Eukaryota.Metazoa.Annelida.Polychaeta.Unassigned.Paraonidae.Aricidea.Aricidea wassi	Aricidea wassi	Sediment	1	3.0303	1.55948	21654	2
Eukaryota.Metazoa.Annelida.Polychaeta.Unassigned.Paraonidae.Unassigned.Aricidea sp.	Aricidea sp	Sediment	2	6.06061	0.0402482	172	1
Eukaryota.Metazoa.Annelida.Polychaeta.Unassigned.Unassigned.Unassigned.Nerillidium sp.	Nerillidium sp	Sediment	2	6.06061	0.241113	2986	2
Eukaryota.Metazoa.Arthropoda.Collembola.Unassigned.Unassigned.Unassigned.Sminthuridae environmental	Sminthuridae environmental	Sediment	1	3.0303	0.00585032	36	1
Eukaryota.Metazoa.Arthropoda.Hexanauplia.Calanoida.Aetideidae.Gaetanus.Gaetanus variabilis	Gaetanus variabilis	Sediment	3	9.09091	0.0569087	271	3
Eukaryota.Metazoa.Arthropoda.Hexanauplia.Calanoida.Calanidae.Cosmocalanus.Cosmocalanus darwinii	Cosmocalanus darwinii	Sediment	1	3.0303	0.00165689	11	1
Eukaryota.Metazoa.Arthropoda.Hexanauplia.Calanoida.Calanidae.Neocalanus.Neocalanus robustior	Neocalanus robustior	Sediment	2	6.06061	0.0575159	315	2
Eukaryota.Metazoa.Arthropoda.Hexanauplia.Calanoida.Eucalanidae.Pareucalanus.Pareucalanus attenuatus	Pareucalanus attenuatus	Sediment	1	3.0303	0.00253539	5	1
Eukaryota.Metazoa.Arthropoda.Hexanauplia.Calanoida.Eucalanidae.Subeucalanus.Subeucalanus subtenuis	Subeucalanus subtenuis	Sediment	1	3.0303	0.00339023	12	1
Eukaryota.Metazoa.Arthropoda.Hexanauplia.Calanoida.Metridinidae.Pleuromamma.Pleuromamma borealis	Pleuromamma borealis	Sediment	1	3.0303	0.00220921	9	1
Eukaryota.Metazoa.Arthropoda.Hexanauplia.Cyclopoida.Unassigned.Unassigned.Oithona sp.	Oithona sp	Sediment	1	3.0303	0.00422254	20	1
Eukaryota.Metazoa.Arthropoda.Hexanauplia.Harpacticoida.Ameiridae.Ameira.Ameira scotti	Ameira scotti	Sediment	1	3.0303	0.00557318	37	1
Eukaryota.Metazoa.Arthropoda.Hexanauplia.Harpacticoida.Canthocamptidae.Itunella.Itunella muelleri	Itunella muelleri	Sediment	7	21.2121	0.576237	3952	12
Eukaryota.Metazoa.Arthropoda.Hexanauplia.Harpacticoida.Dactylopusiidae.Unassigned.Unassigned	Unassigned	Sediment	1	3.0303	0.0312017	192	1
Eukaryota.Metazoa.Arthropoda.Hexanauplia.Harpacticoida.Miraciidae.Paramphiascella.Paramphiascella fulvofasciata	Paramphiascella fulvofasciata	Sediment	1	3.0303	0.0198827	132	1
Eukaryota.Metazoa.Arthropoda.Hexanauplia.Harpacticoida.Miraciidae.Typhlamphiascus.Typhlamphiascus typhlops	Typhlamphiascus typhlops	Sediment	1	3.0303	0.0217532	56	2
Eukaryota.Metazoa.Arthropoda.Hexanauplia.Harpacticoida.Unassigned.Unassigned.Argestigens sp.	Argestigens sp	Sediment	1	3.0303	0.00361503	24	1
Eukaryota.Metazoa.Arthropoda.Hexanauplia.Harpacticoida.Unassigned.Unassigned.Bradya sp.	Bradya sp	Sediment	7	21.2121	0.708711	3334	6
Eukaryota.Metazoa.Arthropoda.Hexanauplia.Harpacticoida.Unassigned.Unassigned.Diarthrodes sp.	Diarthrodes sp	Sediment	2	6.06061	0.168411	432	2
Eukaryota.Metazoa.Arthropoda.Hexanauplia.Harpacticoida.Unassigned.Unassigned.Stenhelia sp.	Stenhelia sp	Sediment	1	3.0303	0.0106119	43	1
Eukaryota.Metazoa.Arthropoda.Hexanauplia.Siphonostomatoida.Unassigned.Unassigned.Unassigned	Unassigned	Sediment	1	3.0303	0.00295653	43	1
Eukaryota.Metazoa.Arthropoda.Malacostraca.Decapoda.Pandalidae.Pandalus.Pandalus montagui	Pandalus montagui	Sediment	1	3.0303	0.0384566	99	1
Eukaryota.Metazoa.Arthropoda.Malacostraca.Euphausiacea.Euphausiidae.Nematobrachion.Nematobrachion flexipes	Nematobrachion flexipes	Sediment	1	3.0303	0.0177861	32	1
Eukaryota.Metazoa.Arthropoda.Malacostraca.Euphausiacea.Euphausiidae.Unassigned.Unassigned	Unassigned	Sediment	2	6.06061	0.0529344	101	3
Eukaryota.Metazoa.Arthropoda.Ostracoda.Podocopida.Bythocytheridae.Bythoceratina.Bythoceratina hanejiensis	Bythoceratina hanejiensis	Sediment	1	3.0303	0.17448	438	1
Eukaryota.Metazoa.Arthropoda.Unassigned.Unassigned.Unassigned.Unassigned.Unassigned	Unassigned	Sediment	10	30.303	1.40376	4947	11
Eukaryota.Metazoa.Cnidaria.Anthozoa.Actiniaria.Boloceroididae.Viatrix.Viatrix globulifera	Viatrix globulifera	Sediment	1	3.0303	0.0111163	20	1
Eukaryota.Metazoa.Cnidaria.Anthozoa.Pennatulacea.Unassigned.Unassigned.Unassigned	Unassigned	Sediment	1	3.0303	0.0498259	236	2
Eukaryota.Metazoa.Cnidaria.Hydrozoa.Siphonophorae.Unassigned.Unassigned.marine Unassigned	marine Unassigned	Sediment	3	9.09091	0.0108265	63	3
Eukaryota.Metazoa.Cnidaria.Scyphozoa.Semaeostomeae.Unassigned.Unassigned.Aurelia sp.	Aurelia sp	Sediment	1	3.0303	0.00738056	19	1
Eukaryota.Metazoa.Gastrotricha.Unassigned.Chaetonotida.Chaetonotidae.Musellifer.Musellifer delamarei	Musellifer delamarei	Sediment	4	12.1212	0.705946	4309	4
Eukaryota.Metazoa.Gastrotricha.Unassigned.Macrodasyida.Dactylopodolidae.Dactylopodola.Unassigned	Unassigned	Sediment	1	3.0303	0.00699211	18	1
Eukaryota.Metazoa.Gastrotricha.Unassigned.Macrodasyida.Lepidodasyidae.Cephalodasys.Cephalodasys turbanelloides	Cephalodasys turbanelloides	Sediment	1	3.0303	0.188325	892	2
Eukaryota.Metazoa.Gastrotricha.Unassigned.Macrodasyida.Lepidodasyidae.Lepidodasys.Lepidodasys unicarenatus	Lepidodasys unicarenatus	Sediment	1	3.0303	0.147155	697	2
Eukaryota.Metazoa.Gastrotricha.Unassigned.Macrodasyida.Thaumastodermatidae.Thaumastoderma.Thaumastoderma ramuliferum	Thaumastoderma ramuliferum	Sediment	1	3.0303	0.00515509	29	1
Eukaryota.Metazoa.Gastrotricha.Unassigned.Macrodasyida.Thaumastodermatidae.Thaumastoderma.Unassigned	Unassigned	Sediment	1	3.0303	0.0337952	87	1
Eukaryota.Metazoa.Gastrotricha.Unassigned.Macrodasyida.Unassigned.Unassigned.Unassigned	Unassigned	Sediment	3	9.09091	0.0820906	320	4
Eukaryota.Metazoa.Gastrotricha.Unassigned.Macrodasyida.Unassigned.Unassigned.Urodasys sp.	Urodasys sp	Sediment	1	3.0303	0.177522	457	1
Eukaryota.Metazoa.Kinorhyncha.Unassigned.Cyclorhagida.Unassigned.Unassigned.Echinoderes sp.	Echinoderes sp	Sediment	2	6.06061	0.151412	591	2
Eukaryota.Metazoa.Kinorhyncha.Unassigned.Cyclorhagida.Zelinkaderidae.Unassigned.Zelinkaderes sp.	Zelinkaderes sp	Sediment	1	3.0303	1.82651	11750	3
Eukaryota.Metazoa.Mollusca.Bivalvia.Lucinoida.Thyasiridae.Unassigned.Unassigned	Unassigned	Sediment	1	3.0303	0.0145041	83	1
Eukaryota.Metazoa.Mollusca.Unassigned.Unassigned.Unassigned.Unassigned.Unassigned	Unassigned	Sediment	1	3.0303	2.49741	17448	1
Eukaryota.Metazoa.Nematoda.Chromadorea.Araeolaimida.Comesomatidae.Sabatieria.Sabatieria punctata	Sabatieria punctata	Sediment	4	12.1212	0.0337176	144	1
Eukaryota.Metazoa.Nematoda.Chromadorea.Araeolaimida.Comesomatidae.Sabatieria.Unassigned	Unassigned	Sediment	9	27.2727	0.386359	1413	1
Eukaryota.Metazoa.Nematoda.Chromadorea.Araeolaimida.Comesomatidae.Unassigned.Unassigned	Unassigned	Sediment	3	9.09091	0.100334	211	3
Eukaryota.Metazoa.Nematoda.Chromadorea.Chromadorida.Chromadoridae.Chromadorita.Unassigned	Unassigned	Sediment	1	3.0303	0.00165689	11	1
Eukaryota.Metazoa.Nematoda.Chromadorea.Chromadorida.Chromadoridae.Unassigned.Unassigned	Unassigned	Sediment	1	3.0303	0.0468026	288	1
Eukaryota.Metazoa.Nematoda.Chromadorea.Chromadorida.Cyatholaimidae.Paracyatholaimus.Paracyatholaimus intermedius	Paracyatholaimus intermedius	Sediment	2	6.06061	0.147728	770	2
Eukaryota.Metazoa.Nematoda.Chromadorea.Chromadorida.Unassigned.Unassigned.Achromadora cf	Achromadora cf	Sediment	4	12.1212	0.0411649	87	2
Eukaryota.Metazoa.Nematoda.Chromadorea.Desmodorida.Microlaimidae.Molgolaimus.Molgolaimus demani	Molgolaimus demani	Sediment	1	3.0303	0.0121882	75	1
Eukaryota.Metazoa.Nematoda.Chromadorea.Desmodorida.Unassigned.Unassigned.Desmodora sp.	Desmodora sp	Sediment	1	3.0303	0.00115297	8	1
Eukaryota.Metazoa.Nematoda.Chromadorea.Desmodorida.Unassigned.Unassigned.Prochaetosoma sp.	Prochaetosoma sp	Sediment	4	12.1212	0.0407973	132	4
Eukaryota.Metazoa.Nematoda.Chromadorea.Monhysterida.Monhysteridae.Monhystera.Monhystera paludicola	Monhystera paludicola	Sediment	1	3.0303	0.00122431	17	1
Eukaryota.Metazoa.Nematoda.Chromadorea.Monhysterida.Unassigned.Unassigned.Comesomatidae sp.	Comesomatidae sp	Sediment	7	21.2121	0.397813	983	6
Eukaryota.Metazoa.Nematoda.Chromadorea.Monhysterida.Unassigned.Unassigned.Diplopeltula sp.	Diplopeltula sp	Sediment	1	3.0303	0.0025565	15	1
Eukaryota.Metazoa.Nematoda.Chromadorea.Monhysterida.Unassigned.Unassigned.Monhysteridae environmental	Monhysteridae environmental	Sediment	1	3.0303	0.0167034	43	1
Eukaryota.Metazoa.Nematoda.Chromadorea.Monhysterida.Unassigned.Unassigned.Theristus sp.	Theristus sp	Sediment	7	21.2121	0.159793	699	2
Eukaryota.Metazoa.Nematoda.Chromadorea.Monhysterida.Xyalidae.Daptonema.Daptonema normandicum	Daptonema normandicum	Sediment	8	24.2424	0.293641	1557	5
Eukaryota.Metazoa.Nematoda.Chromadorea.Monhysterida.Xyalidae.Theristus.Theristus agilis	Theristus agilis	Sediment	23	69.697	1.45276	4955	42
Eukaryota.Metazoa.Nematoda.Chromadorea.Monhysterida.Xyalidae.Unassigned.Unassigned	Unassigned	Sediment	8	24.2424	0.315229	748	7
Eukaryota.Metazoa.Nematoda.Chromadorea.Plectida.Plectidae.Anaplectus.Unassigned	Unassigned	Sediment	1	3.0303	0.0153864	19	1
Eukaryota.Metazoa.Nematoda.Chromadorea.Plectida.Unassigned.Unassigned.Unassigned	Unassigned	Sediment	1	3.0303	0.00323823	19	1
Eukaryota.Metazoa.Nematoda.Chromadorea.Unassigned.Unassigned.Unassigned.Tarvaia sp.	Tarvaia sp	Sediment	1	3.0303	0.00295653	43	1
Eukaryota.Metazoa.Nematoda.Enoplea.Enoplida.Trischistomatidae.Trischistoma.Unassigned	Unassigned	Sediment	4	12.1212	0.430229	1684	4
Eukaryota.Metazoa.Nematoda.Enoplea.Enoplida.Unassigned.Unassigned.Bathyeurystomina sp.	Bathyeurystomina sp	Sediment	3	9.09091	0.414919	2127	4
Eukaryota.Metazoa.Nematoda.Enoplea.Enoplida.Unassigned.Unassigned.Bathylaimus sp.	Bathylaimus sp	Sediment	1	3.0303	0.00617568	41	1
Eukaryota.Metazoa.Nematoda.Enoplea.Enoplida.Unassigned.Unassigned.Chaetonema sp.	Chaetonema sp	Sediment	1	3.0303	0.061347	154	1
Eukaryota.Metazoa.Nematoda.Enoplea.Enoplida.Unassigned.Unassigned.Litinium sp.	Litinium sp	Sediment	5	15.1515	0.292744	527	6
Eukaryota.Metazoa.Nematoda.Enoplea.Enoplida.Unassigned.Unassigned.Oxystomina sp.	Oxystomina sp	Sediment	6	18.1818	0.434223	1081	4
Eukaryota.Metazoa.Nematoda.Enoplea.Enoplida.Unassigned.Unassigned.Thalassoalaimus sp.	Thalassoalaimus sp	Sediment	3	9.09091	0.05836	174	2
Eukaryota.Metazoa.Nematoda.Enoplea.Mermithida.Unassigned.Unassigned.Unassigned	Unassigned	Sediment	1	3.0303	0.0538569	316	1
Eukaryota.Metazoa.Nematoda.Enoplea.Unassigned.Unassigned.Unassigned.Trefusia sp.	Trefusia sp	Sediment	2	6.06061	0.109445	418	1
Eukaryota.Metazoa.Platyhelminthes.Catenulida.Unassigned.Catenulidae.Catenula.Catenula lemnae	Catenula lemnae	Sediment	12	36.3636	1.96768	5365	14
Eukaryota.Metazoa.Platyhelminthes.Catenulida.Unassigned.Catenulidae.Catenula.Catenula turgida	Catenula turgida	Sediment	1	3.0303	0.114224	136	1
Eukaryota.Metazoa.Platyhelminthes.Catenulida.Unassigned.Catenulidae.Catenula.Unassigned	Unassigned	Sediment	3	9.09091	0.0457905	262	2
Eukaryota.Metazoa.Platyhelminthes.Catenulida.Unassigned.Catenulidae.Unassigned.Catenula sp.	Catenula sp	Sediment	1	3.0303	0.0215349	102	1
Eukaryota.Metazoa.Platyhelminthes.Unassigned.Macrostomida.Dolichomacrostomidae.Myozonaria.Myozonaria fissipara	Myozonaria fissipara	Sediment	1	3.0303	0.297421	1702	1
Eukaryota.Metazoa.Platyhelminthes.Unassigned.Macrostomida.Unassigned.Unassigned.Myozonariinae sp.	Myozonariinae sp	Sediment	1	3.0303	0.110345	277	2
Eukaryota.Metazoa.Platyhelminthes.Unassigned.Macrostomida.Unassigned.Unassigned.Unassigned	Unassigned	Sediment	1	3.0303	0.0768502	364	1
Eukaryota.Metazoa.Platyhelminthes.Unassigned.Proseriata.Unassigned.Unassigned.Monotoplana cf.	Monotoplana cf	Sediment	1	3.0303	0.00815746	21	1
Eukaryota.Metazoa.Platyhelminthes.Unassigned.Rhabdocoela.Gnathorhynchidae.Gnathorhynchus.Gnathorhynchus inermis	Gnathorhynchus inermis	Sediment	4	12.1212	1.12007	6066	6
Eukaryota.Metazoa.Platyhelminthes.Unassigned.Rhabdocoela.Gnathorhynchidae.Unassigned.Unassigned	Unassigned	Sediment	2	6.06061	0.167416	1784	9
Eukaryota.Metazoa.Platyhelminthes.Unassigned.Rhabdocoela.Promesostomidae.Einarella.Einarella argillophyla	Einarella argillophyla	Sediment	2	6.06061	0.0184129	110	2
Eukaryota.Metazoa.Platyhelminthes.Unassigned.Rhabdocoela.Promesostomidae.Promesostoma.Promesostoma cochleare	Promesostoma cochleare	Sediment	1	3.0303	0.0252826	14	1
Eukaryota.Metazoa.Platyhelminthes.Unassigned.Rhabdocoela.Promesostomidae.Unassigned.Unassigned	Unassigned	Sediment	1	3.0303	0.0747389	354	1
Eukaryota.Metazoa.Platyhelminthes.Unassigned.Rhabdocoela.Provorticidae.Baicalellia.Baicalellia canadensis	Baicalellia canadensis	Sediment	1	3.0303	0.00408852	23	1
Eukaryota.Metazoa.Platyhelminthes.Unassigned.Rhabdocoela.Unassigned.Unassigned.Carcharodorhynchus sp.	Carcharodorhynchus sp	Sediment	1	3.0303	0.0634073	201	1
Eukaryota.Metazoa.Platyhelminthes.Unassigned.Rhabdocoela.Unassigned.Unassigned.Typhlopolycystis sp.	Typhlopolycystis sp	Sediment	1	3.0303	0.0634137	421	1
Eukaryota.Metazoa.Porifera.Calcarea.Leucosolenida.Unassigned.Unassigned.Aphroceras sp.	Aphroceras sp	Sediment	1	3.0303	0.628263	4171	4
Eukaryota.Metazoa.Porifera.Demospongiae.Tetractinellida.Unassigned.Lamellomorpha.Lamellomorpha strongylata	Lamellomorpha strongylata	Sediment	1	3.0303	0.05836	185	1
Eukaryota.Metazoa.Xenacoelomorpha.Nemertodermatida.Unassigned.Nemertodermatidae.Nemertoderma.Unassigned	Unassigned	Sediment	1	3.0303	0.00279597	16	1
	sediment-associated	100
	nodule-associated	49
	BBL seawater-associated	45
