# Supplementary material for: Environmental DNA surveys detect distinct metazoan communities across abyssal plains and seamounts in the western Clarion Clipperton Zone
Source: Mol Ecol. 2020 Jun 14;29(23):4588–604. doi: 10.1111/mec.15484 (PMC7754508; doi:10.1111/mec.15484)
Supplement: Supplementary file 7 — Table S6 [file MEC-29-4588-s007.xlsx]

## Sheet: Phylum
Table S6A. COI taxa found to be specific to a sample/substrate type at Phylum level, based on analysis of COI amplicons
ASV = Amplicon sequence variant, BBL = Benthic boundary layer, OTU = Operational taxonomic unit
							Number of underlying taxa that show specificity
Comple taxonomy	Taxa	Specificity	Occurrence (nbr of samples)	Occurrence (% of samples)	Relative abundance within sample type (%)	Total read count within sample type	Class	Order	Family	Genus	Species	OTU	ASV
Eukaryota.Metazoa.Gastrotricha	Gastrotricha	Sediment	1	3.0303	0.00790842	86	1	1	2	2	2	2	2
Eukaryota.Metazoa.Hemichordata	Hemichordata	Sediment	1	3.0303	0.00164705	12	1	1	1	1	1	1	1
Eukaryota.Metazoa.Kinorhyncha	Kinorhyncha	Sediment	2	6.06061	0.563302	6538	1	2	2	2	2	5	7
Eukaryota.Metazoa.Tardigrada	Tardigrada	Sediment	1	3.0303	0.0167219	262	1	1	1	1	1	1	1
Eukaryota.Metazoa.Xenacoelomorpha	Xenacoelomorpha	Sediment	3	9.09091	0.00722653	75	1	1	1	1	1	3	3

## Sheet: Class
Table S6B. COI taxa found to be specific to a sample/substrate type at Class level, based on analysis of COI amplicons
ASV = Amplicon sequence variant, BBL = Benthic boundary layer, OTU = Operational taxonomic unit
							Number of underlying taxa that show specificity
Comple taxonomy	Taxa	Specificity	Occurrence (nbr of samples)	Occurrence (% of samples)	Relative abundance within sample type (%)	Total read count within sample type	Order	Family	Genus	Species	OTU	ASV
Eukaryota.Metazoa.Chordata.Mammalia	Mammalia	BBL	8	30.7692	1.07172	320	1	3	6	9	9	10
Eukaryota.Metazoa.Ctenophora.Tentaculata	Tentaculata	BBL	3	11.5385	0.376802	38	3	3	3	3	3	3
Eukaryota.Metazoa.Echinodermata.Crinoidea	Crinoidea	BBL	3	11.5385	0.0699074	34	2	2	2	2	3	3
Eukaryota.Metazoa.Echinodermata.Unassigned	Unassigned	BBL	2	7.69231	0.114203	56	1	1	1	1	2	2
Eukaryota.Metazoa.Chaetogtha.Unassigned	Unassigned	Nodule	1	2	0.00625112	87	1	1	1	1	1	1
Eukaryota.Metazoa.Porifera.Hexactinellida	Hexactinellida	Nodule	9	18	0.0455819	448	2	2	2	2	3	4
Eukaryota.Metazoa.Gastrotricha.Unassigned	Unassigned	Sediment	1	3.0303	0.00790842	86	1	2	2	2	2	2
Eukaryota.Metazoa.Hemichordata.Unassigned	Unassigned	Sediment	1	3.0303	0.00164705	12	1	1	1	1	1	1
Eukaryota.Metazoa.Nemertea.Palaeonemertea	Palaeonemertea	Sediment	1	3.0303	0.0596191	325	1	1	1	1	1	1
Eukaryota.Metazoa.Tardigrada.Unassigned	Unassigned	Sediment	1	3.0303	0.0167219	262	1	1	1	1	1	1
Eukaryota.Metazoa.Annelida.Clitellata	Clitellata	Sediment	2	6.06061	0.414783	4746	2	2	2	2	4	6
Eukaryota.Metazoa.Chaetogtha.Sagittoidea	Sagittoidea	Sediment	2	6.06061	0.302952	5438	1	1	2	2	3	4
Eukaryota.Metazoa.Kinorhyncha.Unassigned	Unassigned	Sediment	2	6.06061	0.563302	6538	2	2	2	2	5	7
Eukaryota.Metazoa.Xenacoelomorpha.Unassigned	Unassigned	Sediment	3	9.09091	0.00722653	75	1	1	1	1	3	3
Eukaryota.Metazoa.Rotifera.Monogononta	Monogononta	Sediment	4	12.1212	0.0597794	655	1	1	1	1	1	1
Eukaryota.Metazoa.Nematoda.Chromadorea	Chromadorea	Sediment	5	15.1515	0.11046	809	3	3	3	3	4	6

## Sheet: Order
Table S6C. COI taxa found to be specific to a sample/substrate type at Order level, based on analysis of COI amplicons
ASV = Amplicon sequence variant, BBL = Benthic boundary layer, OTU = Operational taxonomic unit
							Number of underlying taxa that show specificity
Comple taxonomy	Taxa	Specificity	Occurrence (nbr of samples)	Occurrence (% of samples)	Relative abundance within sample type (%)	Total read count within sample type	Family	Genus	Species	OTU	ASV
Eukaryota.Metazoa.Annelida.Polychaeta.Capitellida	Capitellida	BBL	1	3.84615	0.00137455	8	1	1	2	2	2
Eukaryota.Metazoa.Annelida.Polychaeta.Flabelligerida	Flabelligerida	BBL	1	3.84615	0.0913859	23	1	1	1	1	1
Eukaryota.Metazoa.Arthropoda.Malacostraca.Decapoda	Decapoda	BBL	1	3.84615	0.0556262	14	1	1	1	1	1
Eukaryota.Metazoa.Chordata.Actinopteri.Alepocephaliformes	Alepocephaliformes	BBL	1	3.84615	0.118866	14	1	2	2	2	2
Eukaryota.Metazoa.Chordata.Actinopteri.Anguilliformes	Anguilliformes	BBL	1	3.84615	0.0135428	26	1	1	1	1	1
Eukaryota.Metazoa.Chordata.Actinopteri.Beloniformes	Beloniformes	BBL	2	7.69231	0.0381559	26	1	1	2	2	2
Eukaryota.Metazoa.Chordata.Actinopteri.Scombriformes	Scombriformes	BBL	5	19.2308	2.23299	321	1	3	3	3	4
Eukaryota.Metazoa.Chordata.Actinopteri.Unassigned	Unassigned	BBL	1	3.84615	0.00625052	12	1	1	1	1	1
Eukaryota.Metazoa.Chordata.Mammalia.Cetacea	Cetacea	BBL	8	30.7692	1.07172	320	3	6	9	9	10
Eukaryota.Metazoa.Ctenophora.Tentaculata.Cestida	Cestida	BBL	1	3.84615	0.14985	9	1	1	1	1	1
Eukaryota.Metazoa.Ctenophora.Tentaculata.Platyctenida	Platyctenida	BBL	1	3.84615	0.0470958	3	1	1	1	1	1
Eukaryota.Metazoa.Ctenophora.Tentaculata.Unassigned	Unassigned	BBL	1	3.84615	0.179856	26	1	1	1	1	1
Eukaryota.Metazoa.Echinodermata.Asteroidea.Paxillosida	Paxillosida	BBL	3	11.5385	0.0519533	97	1	3	3	3	3
Eukaryota.Metazoa.Echinodermata.Asteroidea.Unassigned	Unassigned	BBL	1	3.84615	0.0866074	66	1	1	1	1	1
Eukaryota.Metazoa.Echinodermata.Crinoidea.Comatulida	Comatulida	BBL	2	7.69231	0.0693919	31	1	1	1	2	2
Eukaryota.Metazoa.Echinodermata.Crinoidea.Unassigned	Unassigned	BBL	1	3.84615	0.000515455	3	1	1	1	1	1
Eukaryota.Metazoa.Echinodermata.Echinoidea.Spatangoida	Spatangoida	BBL	4	15.3846	0.383659	166	2	2	2	4	4
Eukaryota.Metazoa.Echinodermata.Unassigned.Unassigned	Unassigned	BBL	2	7.69231	0.114203	56	1	1	1	2	2
Eukaryota.Metazoa.Annelida.Polychaeta.Spionida	Spionida	Nodule	1	2	0.000476223	7	1	1	1	1	1
Eukaryota.Metazoa.Arthropoda.Hexauplia.Harpacticoida	Harpacticoida	Nodule	1	2	0.00420382	33	1	1	1	1	1
Eukaryota.Metazoa.Chaetogtha.Unassigned.Unassigned	Unassigned	Nodule	1	2	0.00625112	87	1	1	1	1	1
Eukaryota.Metazoa.Cnidaria.Anthozoa.Actiniaria	Actiniaria	Nodule	2	4	0.00495328	30	1	1	1	1	1
Eukaryota.Metazoa.Echinodermata.Asteroidea.Brisingida	Brisingida	Nodule	3	6	0.0324342	255	1	1	1	1	2
Eukaryota.Metazoa.Echinodermata.Echinoidea.Unassigned	Unassigned	Nodule	7	14	0.16853	1791	1	1	1	1	1
Eukaryota.Metazoa.Echinodermata.Holothuroidea.Unassigned	Unassigned	Nodule	3	6	0.00784699	46	1	1	1	1	1
Eukaryota.Metazoa.Mollusca.Bivalvia.Veneroida	Veneroida	Nodule	2	4	0.0603713	445	1	1	1	2	3
Eukaryota.Metazoa.Porifera.Demospongiae.Suberitida	Suberitida	Nodule	11	22	0.22379	2433	1	1	1	1	2
Eukaryota.Metazoa.Porifera.Hexactinellida.Lyssacinosida	Lyssacinosida	Nodule	6	12	0.0349206	279	1	1	1	2	3
Eukaryota.Metazoa.Porifera.Hexactinellida.Unassigned	Unassigned	Nodule	3	6	0.0106613	169	1	1	1	1	1
Eukaryota.Metazoa.Annelida.Clitellata.Haplotaxida	Haplotaxida	Sediment	2	6.06061	0.390781	4485	1	1	1	3	4
Eukaryota.Metazoa.Annelida.Clitellata.Unassigned	Unassigned	Sediment	1	3.0303	0.0240011	261	1	1	1	1	2
Eukaryota.Metazoa.Chaetogtha.Sagittoidea.Aphragmophora	Aphragmophora	Sediment	2	6.06061	0.302952	5438	1	2	2	3	4
Eukaryota.Metazoa.Gastrotricha.Unassigned.Chaetonotida	Chaetonotida	Sediment	1	3.0303	0.00790842	86	2	2	2	2	2
Eukaryota.Metazoa.Hemichordata.Unassigned.Unassigned	Unassigned	Sediment	1	3.0303	0.00164705	12	1	1	1	1	1
Eukaryota.Metazoa.Kinorhyncha.Unassigned.Cyclorhagida	Cyclorhagida	Sediment	1	3.0303	0.0233015	314	1	1	1	1	1
Eukaryota.Metazoa.Kinorhyncha.Unassigned.Unassigned	Unassigned	Sediment	1	3.0303	0.540001	6224	1	1	1	4	6
Eukaryota.Metazoa.Mollusca.Bivalvia.Lucinoida	Lucinoida	Sediment	1	3.0303	0.00164705	12	1	1	1	1	1
Eukaryota.Metazoa.Nematoda.Chromadorea.Desmodorida	Desmodorida	Sediment	4	12.1212	0.0909056	606	1	1	1	2	3
Eukaryota.Metazoa.Nematoda.Chromadorea.Monhysterida	Monhysterida	Sediment	1	3.0303	0.0172882	188	1	1	1	1	2
Eukaryota.Metazoa.Nematoda.Chromadorea.Unassigned	Unassigned	Sediment	1	3.0303	0.00226627	15	1	1	1	1	1
Eukaryota.Metazoa.Nemertea.Palaeonemertea.Unassigned	Unassigned	Sediment	1	3.0303	0.0596191	325	1	1	1	1	1
Eukaryota.Metazoa.Platyhelminthes.Rhabditophora.Unassigned	Unassigned	Sediment	1	3.0303	0.0681877	1221	1	1	1	1	1
Eukaryota.Metazoa.Porifera.Demospongiae.Axinellida	Axinellida	Sediment	1	3.0303	0.00306421	46	1	1	1	1	1
Eukaryota.Metazoa.Rotifera.Monogononta.Ploima	Ploima	Sediment	4	12.1212	0.0597794	655	1	1	1	1	1
Eukaryota.Metazoa.Tardigrada.Unassigned.Unassigned	Unassigned	Sediment	1	3.0303	0.0167219	262	1	1	1	1	1
Eukaryota.Metazoa.Xenacoelomorpha.Unassigned.Acoela	Acoela	Sediment	3	9.09091	0.00722653	75	1	1	1	3	3

## Sheet: Family
Table S6D. COI taxa found to be specific to a sample/substrate type at Family level, based on analysis of COI amplicons
ASV = Amplicon sequence variant, BBL = Benthic boundary layer, OTU = Operational taxonomic unit
							Number of underlying taxa that show specificity
Comple taxonomy	Taxa	Specificity	Occurrence (nbr of samples)	Occurrence (% of samples)	Relative abundance within sample type (%)	Total read count within sample type	Genus	Species	OTU	ASV
Eukaryota.Metazoa.Annelida.Polychaeta.Capitellida.Maldanidae	Maldanidae	BBL	1	3.84615	0.00137455	8	1	2	2	2
Eukaryota.Metazoa.Annelida.Polychaeta.Flabelligerida.Flabelligeridae	Flabelligeridae	BBL	1	3.84615	0.0913859	23	1	1	1	1
Eukaryota.Metazoa.Annelida.Polychaeta.Phyllodocida.Goniadidae	Goniadidae	BBL	1	3.84615	0.0350075	15	1	1	1	1
Eukaryota.Metazoa.Annelida.Polychaeta.Phyllodocida.Pholoidae	Pholoidae	BBL	1	3.84615	0.118101	90	1	1	1	1
Eukaryota.Metazoa.Annelida.Polychaeta.Unassigned.Opheliidae	Opheliidae	BBL	1	3.84615	0.0446159	34	1	1	1	1
Eukaryota.Metazoa.Arthropoda.Hexauplia.Calanoida.Acartiidae	Acartiidae	BBL	1	3.84615	0.0362417	8	1	1	1	1
Eukaryota.Metazoa.Arthropoda.Hexauplia.Calanoida.Aetideidae	Aetideidae	BBL	1	3.84615	0.172939	25	1	1	1	1
Eukaryota.Metazoa.Arthropoda.Hexauplia.Calanoida.Clausocalanidae	Clausocalanidae	BBL	1	3.84615	0.21978	14	1	1	1	1
Eukaryota.Metazoa.Arthropoda.Hexauplia.Calanoida.Metridinidae	Metridinidae	BBL	1	3.84615	0.0276702	4	1	1	1	1
Eukaryota.Metazoa.Arthropoda.Malacostraca.Decapoda.Unassigned	Unassigned	BBL	1	3.84615	0.0556262	14	1	1	1	1
Eukaryota.Metazoa.Chordata.Actinopteri.Alepocephaliformes.Alepocephalidae	Alepocephalidae	BBL	1	3.84615	0.118866	14	2	2	2	2
Eukaryota.Metazoa.Chordata.Actinopteri.Anguilliformes.Monogthidae	Monogthidae	BBL	1	3.84615	0.0135428	26	1	1	1	1
Eukaryota.Metazoa.Chordata.Actinopteri.Beloniformes.Exocoetidae	Exocoetidae	BBL	2	7.69231	0.0381559	26	1	2	2	2
Eukaryota.Metazoa.Chordata.Actinopteri.Scombriformes.Scombridae	Scombridae	BBL	5	19.2308	2.23299	321	3	3	3	4
Eukaryota.Metazoa.Chordata.Actinopteri.Stomiiformes.Gonostomatidae	Gonostomatidae	BBL	1	3.84615	0.318207	46	1	1	1	1
Eukaryota.Metazoa.Chordata.Actinopteri.Stomiiformes.Phosichthyidae	Phosichthyidae	BBL	1	3.84615	0.347578	61	1	1	1	1
Eukaryota.Metazoa.Chordata.Actinopteri.Stomiiformes.Sternoptychidae	Sternoptychidae	BBL	1	3.84615	0.0788955	12	1	1	1	1
Eukaryota.Metazoa.Chordata.Actinopteri.Unassigned.Unassigned	Unassigned	BBL	1	3.84615	0.00625052	12	1	1	1	1
Eukaryota.Metazoa.Chordata.Mammalia.Cetacea.Delphinidae	Delphinidae	BBL	5	19.2308	0.162592	57	3	5	5	5
Eukaryota.Metazoa.Chordata.Mammalia.Cetacea.Physeteridae	Physeteridae	BBL	4	15.3846	0.908436	259	2	3	3	4
Eukaryota.Metazoa.Chordata.Mammalia.Cetacea.Ziphiidae	Ziphiidae	BBL	1	3.84615	0.000687273	4	1	1	1	1
Eukaryota.Metazoa.Cnidaria.Hydrozoa.Anthoathecata.Pandeidae	Pandeidae	BBL	2	7.69231	0.0990789	21	1	1	2	2
Eukaryota.Metazoa.Cnidaria.Hydrozoa.Siphonophorae.Abylidae	Abylidae	BBL	1	3.84615	0.0968456	14	1	1	1	1
Eukaryota.Metazoa.Cnidaria.Hydrozoa.Siphonophorae.Agalmatidae	Agalmatidae	BBL	3	11.5385	2.06386	440	1	1	2	2
Eukaryota.Metazoa.Cnidaria.Hydrozoa.Siphonophorae.Apolemiidae	Apolemiidae	BBL	6	23.0769	0.638958	282	2	4	5	6
Eukaryota.Metazoa.Cnidaria.Hydrozoa.Siphonophorae.Athorybiidae	Athorybiidae	BBL	1	3.84615	0.076093	11	1	1	1	1
Eukaryota.Metazoa.Cnidaria.Hydrozoa.Siphonophorae.Diphyidae	Diphyidae	BBL	11	42.3077	1.8921	529	4	4	8	9
Eukaryota.Metazoa.Cnidaria.Hydrozoa.Siphonophorae.Forskaliidae	Forskaliidae	BBL	7	26.9231	0.594032	165	2	2	4	4
Eukaryota.Metazoa.Cnidaria.Hydrozoa.Siphonophorae.Prayidae	Prayidae	BBL	1	3.84615	0.0933945	11	1	1	1	1
Eukaryota.Metazoa.Cnidaria.Hydrozoa.Siphonophorae.Rhizophysidae	Rhizophysidae	BBL	1	3.84615	0.051742	9	1	1	1	1
Eukaryota.Metazoa.Cnidaria.Hydrozoa.Siphonophorae.Sphaeronectidae	Sphaeronectidae	BBL	10	38.4615	1.38614	261	2	3	8	8
Eukaryota.Metazoa.Ctenophora.Tentaculata.Cestida.Cestidae	Cestidae	BBL	1	3.84615	0.14985	9	1	1	1	1
Eukaryota.Metazoa.Ctenophora.Tentaculata.Platyctenida.Unassigned	Unassigned	BBL	1	3.84615	0.0470958	3	1	1	1	1
Eukaryota.Metazoa.Ctenophora.Tentaculata.Unassigned.Unassigned	Unassigned	BBL	1	3.84615	0.179856	26	1	1	1	1
Eukaryota.Metazoa.Echinodermata.Asteroidea.Paxillosida.Porcellasteridae	Porcellasteridae	BBL	3	11.5385	0.0519533	97	3	3	3	3
Eukaryota.Metazoa.Echinodermata.Asteroidea.Unassigned.Unassigned	Unassigned	BBL	1	3.84615	0.0866074	66	1	1	1	1
Eukaryota.Metazoa.Echinodermata.Crinoidea.Comatulida.Unassigned	Unassigned	BBL	2	7.69231	0.0693919	31	1	1	2	2
Eukaryota.Metazoa.Echinodermata.Crinoidea.Unassigned.Unassigned	Unassigned	BBL	1	3.84615	0.000515455	3	1	1	1	1
Eukaryota.Metazoa.Echinodermata.Echinoidea.Spatangoida.Schizasteridae	Schizasteridae	BBL	2	7.69231	0.160822	51	1	1	2	2
Eukaryota.Metazoa.Echinodermata.Echinoidea.Spatangoida.Unassigned	Unassigned	BBL	2	7.69231	0.222837	115	1	1	2	2
Eukaryota.Metazoa.Echinodermata.Holothuroidea.Elasipodida.Elpidiidae	Elpidiidae	BBL	2	7.69231	0.148069	62	1	1	1	2
Eukaryota.Metazoa.Echinodermata.Unassigned.Unassigned.Unassigned	Unassigned	BBL	2	7.69231	0.114203	56	1	1	2	2
Eukaryota.Metazoa.Mollusca.Cephalopoda.Teuthida.Ommastrephidae	Ommastrephidae	BBL	3	11.5385	0.0857894	23	1	1	2	3
Eukaryota.Metazoa.Annelida.Polychaeta.Spionida.Unassigned	Unassigned	Nodule	1	2	0.000476223	7	1	1	1	1
Eukaryota.Metazoa.Annelida.Polychaeta.Terebellida.Terebellidae	Terebellidae	Nodule	10	20	0.121315	1282	1	1	1	1
Eukaryota.Metazoa.Arthropoda.Hexauplia.Harpacticoida.Aegisthidae	Aegisthidae	Nodule	1	2	0.00420382	33	1	1	1	1
Eukaryota.Metazoa.Chaetogtha.Unassigned.Unassigned.Unassigned	Unassigned	Nodule	1	2	0.00625112	87	1	1	1	1
Eukaryota.Metazoa.Chordata.Actinopteri.Stomiiformes.Unassigned	Unassigned	Nodule	1	2	0.00685622	85	1	1	1	1
Eukaryota.Metazoa.Cnidaria.Anthozoa.Actiniaria.Unassigned	Unassigned	Nodule	2	4	0.00495328	30	1	1	1	1
Eukaryota.Metazoa.Cnidaria.Anthozoa.Alcyocea.Isididae	Isididae	Nodule	4	8	0.00928861	129	1	1	1	1
Eukaryota.Metazoa.Echinodermata.Asteroidea.Brisingida.Brisingidae	Brisingidae	Nodule	3	6	0.0324342	255	1	1	1	2
Eukaryota.Metazoa.Echinodermata.Echinoidea.Unassigned.Unassigned	Unassigned	Nodule	7	14	0.16853	1791	1	1	1	1
Eukaryota.Metazoa.Echinodermata.Holothuroidea.Elasipodida.Psychropotidae	Psychropotidae	Nodule	1	2	0.000344387	7	1	1	1	1
Eukaryota.Metazoa.Echinodermata.Holothuroidea.Elasipodida.Unassigned	Unassigned	Nodule	8	16	0.0123932	138	1	1	2	3
Eukaryota.Metazoa.Echinodermata.Holothuroidea.Unassigned.Unassigned	Unassigned	Nodule	3	6	0.00784699	46	1	1	1	1
Eukaryota.Metazoa.Mollusca.Bivalvia.Veneroida.Vesicomyidae	Vesicomyidae	Nodule	2	4	0.0603713	445	1	1	2	3
Eukaryota.Metazoa.Porifera.Demospongiae.Poecilosclerida.Cladorhizidae	Cladorhizidae	Nodule	15	30	0.243906	3448	2	3	4	5
Eukaryota.Metazoa.Porifera.Demospongiae.Suberitida.Suberitidae	Suberitidae	Nodule	11	22	0.22379	2433	1	1	1	2
Eukaryota.Metazoa.Porifera.Hexactinellida.Lyssacinosida.Euplectellidae	Euplectellidae	Nodule	6	12	0.0349206	279	1	1	2	3
Eukaryota.Metazoa.Porifera.Hexactinellida.Unassigned.Unassigned	Unassigned	Nodule	3	6	0.0106613	169	1	1	1	1
Eukaryota.Metazoa.Annelida.Clitellata.Haplotaxida.Unassigned	Unassigned	Sediment	2	6.06061	0.390781	4485	1	1	3	4
Eukaryota.Metazoa.Annelida.Clitellata.Unassigned.Unassigned	Unassigned	Sediment	1	3.0303	0.0240011	261	1	1	1	2
Eukaryota.Metazoa.Annelida.Polychaeta.Phyllodocida.Glyceridae	Glyceridae	Sediment	1	3.0303	0.000890502	12	1	1	1	1
Eukaryota.Metazoa.Arthropoda.Hexauplia.Calanoida.Calanidae	Calanidae	Sediment	1	3.0303	0.0949239	1425	1	1	1	2
Eukaryota.Metazoa.Chaetogtha.Sagittoidea.Aphragmophora.Sagittidae	Sagittidae	Sediment	2	6.06061	0.302952	5438	2	2	3	4
Eukaryota.Metazoa.Cnidaria.Anthozoa.Alcyocea.Unassigned	Unassigned	Sediment	1	3.0303	0.00242173	27	1	1	1	1
Eukaryota.Metazoa.Gastrotricha.Unassigned.Chaetonotida.Chaetonotidae	Chaetonotidae	Sediment	1	3.0303	0.00266679	29	1	1	1	1
Eukaryota.Metazoa.Gastrotricha.Unassigned.Chaetonotida.Unassigned	Unassigned	Sediment	1	3.0303	0.00524163	57	1	1	1	1
Eukaryota.Metazoa.Hemichordata.Unassigned.Unassigned.Unassigned	Unassigned	Sediment	1	3.0303	0.00164705	12	1	1	1	1
Eukaryota.Metazoa.Kinorhyncha.Unassigned.Cyclorhagida.Unassigned	Unassigned	Sediment	1	3.0303	0.0233015	314	1	1	1	1
Eukaryota.Metazoa.Kinorhyncha.Unassigned.Unassigned.Unassigned	Unassigned	Sediment	1	3.0303	0.540001	6224	1	1	4	6
Eukaryota.Metazoa.Mollusca.Bivalvia.Lucinoida.Thyasiridae	Thyasiridae	Sediment	1	3.0303	0.00164705	12	1	1	1	1
Eukaryota.Metazoa.Mollusca.Cephalopoda.Teuthida.Unassigned	Unassigned	Sediment	2	6.06061	0.00105654	11	1	1	2	2
Eukaryota.Metazoa.Mollusca.Gastropoda.Pteropoda.Unassigned	Unassigned	Sediment	2	6.06061	0.0147008	226	1	1	1	2
Eukaryota.Metazoa.Nematoda.Chromadorea.Desmodorida.Unassigned	Unassigned	Sediment	4	12.1212	0.0909056	606	1	1	2	3
Eukaryota.Metazoa.Nematoda.Chromadorea.Monhysterida.Unassigned	Unassigned	Sediment	1	3.0303	0.0172882	188	1	1	1	2
Eukaryota.Metazoa.Nematoda.Chromadorea.Unassigned.Unassigned	Unassigned	Sediment	1	3.0303	0.00226627	15	1	1	1	1
Eukaryota.Metazoa.Nemertea.Palaeonemertea.Unassigned.Unassigned	Unassigned	Sediment	1	3.0303	0.0596191	325	1	1	1	1
Eukaryota.Metazoa.Platyhelminthes.Rhabditophora.Unassigned.Unassigned	Unassigned	Sediment	1	3.0303	0.0681877	1221	1	1	1	1
Eukaryota.Metazoa.Porifera.Demospongiae.Axinellida.Unassigned	Unassigned	Sediment	1	3.0303	0.00306421	46	1	1	1	1
Eukaryota.Metazoa.Rotifera.Monogononta.Ploima.Unassigned	Unassigned	Sediment	4	12.1212	0.0597794	655	1	1	1	1
Eukaryota.Metazoa.Tardigrada.Unassigned.Unassigned.Unassigned	Unassigned	Sediment	1	3.0303	0.0167219	262	1	1	1	1
Eukaryota.Metazoa.Xenacoelomorpha.Unassigned.Acoela.Unassigned	Unassigned	Sediment	3	9.09091	0.00722653	75	1	1	3	3

## Sheet: Genus
Table S6E. COI taxa found to be specific to a sample/substrate type at Genus level, based on analysis of COI amplicons
ASV = Amplicon sequence variant, BBL = Benthic boundary layer, OTU = Operational taxonomic unit
							Number of underlying taxa that show specificity
Comple taxonomy	Taxa	Specificity	Occurrence (nbr of samples)	Occurrence (% of samples)	Relative abundance within sample type (%)	Total read count within sample type	Species	OTU	ASV
Eukaryota.Metazoa.Annelida.Polychaeta.Capitellida.Maldanidae.Unassigned	Unassigned	BBL	1	3.84615	0.00137455	8	2	2	2
Eukaryota.Metazoa.Annelida.Polychaeta.Flabelligerida.Flabelligeridae.Unassigned	Unassigned	BBL	1	3.84615	0.0913859	23	1	1	1
Eukaryota.Metazoa.Annelida.Polychaeta.Phyllodocida.Goniadidae.Progoniada	Progoniada	BBL	1	3.84615	0.0350075	15	1	1	1
Eukaryota.Metazoa.Annelida.Polychaeta.Phyllodocida.Pholoidae.Unassigned	Unassigned	BBL	1	3.84615	0.118101	90	1	1	1
Eukaryota.Metazoa.Annelida.Polychaeta.Unassigned.Opheliidae.Opheli	Opheli	BBL	1	3.84615	0.0446159	34	1	1	1
Eukaryota.Metazoa.Arthropoda.Hexauplia.Calanoida.Acartiidae.Acartia	Acartia	BBL	1	3.84615	0.0362417	8	1	1	1
Eukaryota.Metazoa.Arthropoda.Hexauplia.Calanoida.Aetideidae.Unassigned	Unassigned	BBL	1	3.84615	0.172939	25	1	1	1
Eukaryota.Metazoa.Arthropoda.Hexauplia.Calanoida.Clausocalanidae.Clausocalanus	Clausocalanus	BBL	1	3.84615	0.21978	14	1	1	1
Eukaryota.Metazoa.Arthropoda.Hexauplia.Calanoida.Metridinidae.Pleuromamma	Pleuromamma	BBL	1	3.84615	0.0276702	4	1	1	1
Eukaryota.Metazoa.Arthropoda.Malacostraca.Decapoda.Unassigned.Unassigned	Unassigned	BBL	1	3.84615	0.0556262	14	1	1	1
Eukaryota.Metazoa.Arthropoda.Malacostraca.Euphausiacea.Euphausiidae.Thysanoessa	Thysanoessa	BBL	1	3.84615	0.017094	3	1	1	1
Eukaryota.Metazoa.Arthropoda.Ostracoda.Halocyprida.Halocyprididae.Discoconchoecia	Discoconchoecia	BBL	1	3.84615	0.144337	17	1	1	1
Eukaryota.Metazoa.Chordata.Actinopteri.Alepocephaliformes.Alepocephalidae.Bathytroctes	Bathytroctes	BBL	1	3.84615	0.0679232	8	1	1	1
Eukaryota.Metazoa.Chordata.Actinopteri.Alepocephaliformes.Alepocephalidae.Unassigned	Unassigned	BBL	1	3.84615	0.0509424	6	1	1	1
Eukaryota.Metazoa.Chordata.Actinopteri.Anguilliformes.Monogthidae.Monogthus	Monogthus	BBL	1	3.84615	0.0135428	26	1	1	1
Eukaryota.Metazoa.Chordata.Actinopteri.Beloniformes.Exocoetidae.Hirundichthys	Hirundichthys	BBL	2	7.69231	0.0381559	26	2	2	2
Eukaryota.Metazoa.Chordata.Actinopteri.Scombriformes.Scombridae.Auxis	Auxis	BBL	1	3.84615	0.0362845	2	1	1	1
Eukaryota.Metazoa.Chordata.Actinopteri.Scombriformes.Scombridae.Katsuwonus	Katsuwonus	BBL	1	3.84615	0.0626665	8	1	1	1
Eukaryota.Metazoa.Chordata.Actinopteri.Scombriformes.Scombridae.Thunnus	Thunnus	BBL	4	15.3846	2.13404	311	1	1	2
Eukaryota.Metazoa.Chordata.Actinopteri.Stomiiformes.Gonostomatidae.Cyclothone	Cyclothone	BBL	1	3.84615	0.318207	46	1	1	1
Eukaryota.Metazoa.Chordata.Actinopteri.Stomiiformes.Phosichthyidae.Vinciguerria	Vinciguerria	BBL	1	3.84615	0.347578	61	1	1	1
Eukaryota.Metazoa.Chordata.Actinopteri.Stomiiformes.Sternoptychidae.Daphos	Daphos	BBL	1	3.84615	0.0788955	12	1	1	1
Eukaryota.Metazoa.Chordata.Actinopteri.Unassigned.Unassigned.Unassigned	Unassigned	BBL	1	3.84615	0.00625052	12	1	1	1
Eukaryota.Metazoa.Chordata.Mammalia.Cetacea.Delphinidae.Globicephala	Globicephala	BBL	1	3.84615	0.0415053	12	1	1	1
Eukaryota.Metazoa.Chordata.Mammalia.Cetacea.Delphinidae.Stenella	Stenella	BBL	3	11.5385	0.119713	37	3	3	3
Eukaryota.Metazoa.Chordata.Mammalia.Cetacea.Delphinidae.Steno	Steno	BBL	1	3.84615	0.00137455	8	1	1	1
Eukaryota.Metazoa.Chordata.Mammalia.Cetacea.Physeteridae.Kogia	Kogia	BBL	3	11.5385	0.894893	233	2	2	3
Eukaryota.Metazoa.Chordata.Mammalia.Cetacea.Physeteridae.Physeter	Physeter	BBL	1	3.84615	0.0135428	26	1	1	1
Eukaryota.Metazoa.Chordata.Mammalia.Cetacea.Ziphiidae.Ziphius	Ziphius	BBL	1	3.84615	0.000687273	4	1	1	1
Eukaryota.Metazoa.Cnidaria.Hydrozoa.Anthoathecata.Pandeidae.Unassigned	Unassigned	BBL	2	7.69231	0.0990789	21	1	2	2
Eukaryota.Metazoa.Cnidaria.Hydrozoa.Siphonophorae.Abylidae.Abylopsis	Abylopsis	BBL	1	3.84615	0.0968456	14	1	1	1
Eukaryota.Metazoa.Cnidaria.Hydrozoa.Siphonophorae.Agalmatidae.Marrus	Marrus	BBL	3	11.5385	2.06386	440	1	2	2
Eukaryota.Metazoa.Cnidaria.Hydrozoa.Siphonophorae.Apolemiidae.Apolemia	Apolemia	BBL	2	7.69231	0.0890355	30	3	3	3
Eukaryota.Metazoa.Cnidaria.Hydrozoa.Siphonophorae.Apolemiidae.Unassigned	Unassigned	BBL	4	15.3846	0.549923	252	1	2	3
Eukaryota.Metazoa.Cnidaria.Hydrozoa.Siphonophorae.Athorybiidae.Athorybia	Athorybia	BBL	1	3.84615	0.076093	11	1	1	1
Eukaryota.Metazoa.Cnidaria.Hydrozoa.Siphonophorae.Diphyidae.Diphyes	Diphyes	BBL	4	15.3846	0.358657	78	1	1	1
Eukaryota.Metazoa.Cnidaria.Hydrozoa.Siphonophorae.Diphyidae.Eudoxoides	Eudoxoides	BBL	1	3.84615	0.12943	81	1	1	1
Eukaryota.Metazoa.Cnidaria.Hydrozoa.Siphonophorae.Diphyidae.Lensia	Lensia	BBL	1	3.84615	0.353669	88	1	1	1
Eukaryota.Metazoa.Cnidaria.Hydrozoa.Siphonophorae.Diphyidae.Unassigned	Unassigned	BBL	8	30.7692	1.05034	282	1	5	6
Eukaryota.Metazoa.Cnidaria.Hydrozoa.Siphonophorae.Forskaliidae.Forskalia	Forskalia	BBL	1	3.84615	0.0344947	6	1	1	1
Eukaryota.Metazoa.Cnidaria.Hydrozoa.Siphonophorae.Forskaliidae.Unassigned	Unassigned	BBL	6	23.0769	0.559537	159	1	3	3
Eukaryota.Metazoa.Cnidaria.Hydrozoa.Siphonophorae.Prayidae.Praya	Praya	BBL	1	3.84615	0.0933945	11	1	1	1
Eukaryota.Metazoa.Cnidaria.Hydrozoa.Siphonophorae.Rhizophysidae.Unassigned	Unassigned	BBL	1	3.84615	0.051742	9	1	1	1
Eukaryota.Metazoa.Cnidaria.Hydrozoa.Siphonophorae.Sphaeronectidae.Sphaeronectes	Sphaeronectes	BBL	3	11.5385	0.614667	117	2	3	3
Eukaryota.Metazoa.Cnidaria.Hydrozoa.Siphonophorae.Sphaeronectidae.Unassigned	Unassigned	BBL	9	34.6154	0.771469	144	1	5	5
Eukaryota.Metazoa.Ctenophora.Tentaculata.Cestida.Cestidae.Unassigned	Unassigned	BBL	1	3.84615	0.14985	9	1	1	1
Eukaryota.Metazoa.Ctenophora.Tentaculata.Platyctenida.Unassigned.Unassigned	Unassigned	BBL	1	3.84615	0.0470958	3	1	1	1
Eukaryota.Metazoa.Ctenophora.Tentaculata.Unassigned.Unassigned.Unassigned	Unassigned	BBL	1	3.84615	0.179856	26	1	1	1
Eukaryota.Metazoa.Echinodermata.Asteroidea.Paxillosida.Porcellasteridae.Hyphalaster	Hyphalaster	BBL	1	3.84615	0.00395182	23	1	1	1
Eukaryota.Metazoa.Echinodermata.Asteroidea.Paxillosida.Porcellasteridae.Porcellaster	Porcellaster	BBL	2	7.69231	0.0375206	13	1	1	1
Eukaryota.Metazoa.Echinodermata.Asteroidea.Paxillosida.Porcellasteridae.Unassigned	Unassigned	BBL	1	3.84615	0.0104809	61	1	1	1
Eukaryota.Metazoa.Echinodermata.Asteroidea.Unassigned.Unassigned.Unassigned	Unassigned	BBL	1	3.84615	0.0866074	66	1	1	1
Eukaryota.Metazoa.Echinodermata.Crinoidea.Comatulida.Unassigned.Unassigned	Unassigned	BBL	2	7.69231	0.0693919	31	1	2	2
Eukaryota.Metazoa.Echinodermata.Crinoidea.Unassigned.Unassigned.Unassigned	Unassigned	BBL	1	3.84615	0.000515455	3	1	1	1
Eukaryota.Metazoa.Echinodermata.Echinoidea.Spatangoida.Schizasteridae.Unassigned	Unassigned	BBL	2	7.69231	0.160822	51	1	2	2
Eukaryota.Metazoa.Echinodermata.Echinoidea.Spatangoida.Unassigned.Unassigned	Unassigned	BBL	2	7.69231	0.222837	115	1	2	2
Eukaryota.Metazoa.Echinodermata.Holothuroidea.Aspidochirotida.Syllactidae.Molpadiodemas	Molpadiodemas	BBL	2	7.69231	0.376454	306	1	2	2
Eukaryota.Metazoa.Echinodermata.Holothuroidea.Elasipodida.Elpidiidae.Unassigned	Unassigned	BBL	2	7.69231	0.148069	62	1	1	2
Eukaryota.Metazoa.Echinodermata.Unassigned.Unassigned.Unassigned.Unassigned	Unassigned	BBL	2	7.69231	0.114203	56	1	2	2
Eukaryota.Metazoa.Mollusca.Cephalopoda.Teuthida.Ommastrephidae.Sthenoteuthis	Sthenoteuthis	BBL	3	11.5385	0.0857894	23	1	2	3
Eukaryota.Metazoa.Mollusca.Gastropoda.Pteropoda.Cavoliniidae.Diacria	Diacria	BBL	1	3.84615	0.00729227	14	1	1	1
Eukaryota.Metazoa.Annelida.Polychaeta.Spionida.Unassigned.Unassigned	Unassigned	Nodule	1	2	0.000476223	7	1	1	1
Eukaryota.Metazoa.Arthropoda.Hexauplia.Harpacticoida.Aegisthidae.Pontostratiotes	Pontostratiotes	Nodule	1	2	0.00420382	33	1	1	1
Eukaryota.Metazoa.Chaetogtha.Unassigned.Unassigned.Unassigned.Unassigned	Unassigned	Nodule	1	2	0.00625112	87	1	1	1
Eukaryota.Metazoa.Chordata.Actinopteri.Stomiiformes.Unassigned.Unassigned	Unassigned	Nodule	1	2	0.00685622	85	1	1	1
Eukaryota.Metazoa.Echinodermata.Holothuroidea.Elasipodida.Psychropotidae.Unassigned	Unassigned	Nodule	1	2	0.000344387	7	1	1	1
Eukaryota.Metazoa.Cnidaria.Anthozoa.Actiniaria.Unassigned.Unassigned	Unassigned	Nodule	2	4	0.00495328	30	1	1	1
Eukaryota.Metazoa.Mollusca.Bivalvia.Veneroida.Vesicomyidae.Vesicomya	Vesicomya	Nodule	2	4	0.0603713	445	1	2	3
Eukaryota.Metazoa.Echinodermata.Asteroidea.Brisingida.Brisingidae.Freyastera	Freyastera	Nodule	3	6	0.0324342	255	1	1	2
Eukaryota.Metazoa.Echinodermata.Holothuroidea.Unassigned.Unassigned.Unassigned	Unassigned	Nodule	3	6	0.00784699	46	1	1	1
Eukaryota.Metazoa.Porifera.Hexactinellida.Unassigned.Unassigned.Unassigned	Unassigned	Nodule	3	6	0.0106613	169	1	1	1
Eukaryota.Metazoa.Cnidaria.Anthozoa.Alcyocea.Isididae.Unassigned	Unassigned	Nodule	4	8	0.00928861	129	1	1	1
Eukaryota.Metazoa.Echinodermata.Holothuroidea.Aspidochirotida.Syllactidae.Unassigned	Unassigned	Nodule	4	8	0.0244566	203	1	1	1
Eukaryota.Metazoa.Porifera.Hexactinellida.Lyssacinosida.Euplectellidae.Unassigned	Unassigned	Nodule	6	12	0.0349206	279	1	2	3
Eukaryota.Metazoa.Echinodermata.Echinoidea.Unassigned.Unassigned.Unassigned	Unassigned	Nodule	7	14	0.16853	1791	1	1	1
Eukaryota.Metazoa.Echinodermata.Holothuroidea.Elasipodida.Unassigned.Unassigned	Unassigned	Nodule	8	16	0.0123932	138	1	2	3
Eukaryota.Metazoa.Annelida.Polychaeta.Terebellida.Terebellidae.Unassigned	Unassigned	Nodule	10	20	0.121315	1282	1	1	1
Eukaryota.Metazoa.Porifera.Demospongiae.Poecilosclerida.Cladorhizidae.Asbestopluma	Asbestopluma	Nodule	10	20	0.0190082	249	2	2	3
Eukaryota.Metazoa.Porifera.Demospongiae.Poecilosclerida.Cladorhizidae.Unassigned	Unassigned	Nodule	10	20	0.224897	3199	1	2	2
Eukaryota.Metazoa.Porifera.Demospongiae.Suberitida.Suberitidae.Protosuberites	Protosuberites	Nodule	11	22	0.22379	2433	1	1	2
Eukaryota.Metazoa.Annelida.Clitellata.Haplotaxida.Unassigned.Unassigned	Unassigned	Sediment	2	6.06061	0.390781	4485	1	3	4
Eukaryota.Metazoa.Annelida.Clitellata.Unassigned.Unassigned.Unassigned	Unassigned	Sediment	1	3.0303	0.0240011	261	1	1	2
Eukaryota.Metazoa.Annelida.Polychaeta.Phyllodocida.Glyceridae.Unassigned	Unassigned	Sediment	1	3.0303	0.000890502	12	1	1	1
Eukaryota.Metazoa.Arthropoda.Hexauplia.Calanoida.Calanidae.nocalanus	nocalanus	Sediment	1	3.0303	0.0949239	1425	1	1	2
Eukaryota.Metazoa.Arthropoda.Malacostraca.Euphausiacea.Euphausiidae.Unassigned	Unassigned	Sediment	1	3.0303	0.00632826	95	1	1	1
Eukaryota.Metazoa.Arthropoda.Ostracoda.Halocyprida.Halocyprididae.Porroecia	Porroecia	Sediment	1	3.0303	0.0417659	440	1	1	2
Eukaryota.Metazoa.Arthropoda.Ostracoda.Halocyprida.Halocyprididae.Unassigned	Unassigned	Sediment	1	3.0303	0.0306481	413	1	1	2
Eukaryota.Metazoa.Chaetogtha.Sagittoidea.Aphragmophora.Sagittidae.Sagitta	Sagitta	Sediment	1	3.0303	0.297379	5325	1	2	3
Eukaryota.Metazoa.Chaetogtha.Sagittoidea.Aphragmophora.Sagittidae.Unassigned	Unassigned	Sediment	1	3.0303	0.00557331	113	1	1	1
Eukaryota.Metazoa.Cnidaria.Anthozoa.Alcyocea.Unassigned.Unassigned	Unassigned	Sediment	1	3.0303	0.00242173	27	1	1	1
Eukaryota.Metazoa.Gastrotricha.Unassigned.Chaetonotida.Chaetonotidae.Unassigned	Unassigned	Sediment	1	3.0303	0.00266679	29	1	1	1
Eukaryota.Metazoa.Gastrotricha.Unassigned.Chaetonotida.Unassigned.Unassigned	Unassigned	Sediment	1	3.0303	0.00524163	57	1	1	1
Eukaryota.Metazoa.Hemichordata.Unassigned.Unassigned.Unassigned.Unassigned	Unassigned	Sediment	1	3.0303	0.00164705	12	1	1	1
Eukaryota.Metazoa.Kinorhyncha.Unassigned.Cyclorhagida.Unassigned.Unassigned	Unassigned	Sediment	1	3.0303	0.0233015	314	1	1	1
Eukaryota.Metazoa.Kinorhyncha.Unassigned.Unassigned.Unassigned.Unassigned	Unassigned	Sediment	1	3.0303	0.540001	6224	1	4	6
Eukaryota.Metazoa.Mollusca.Bivalvia.Lucinoida.Thyasiridae.Thyasira	Thyasira	Sediment	1	3.0303	0.00164705	12	1	1	1
Eukaryota.Metazoa.Mollusca.Cephalopoda.Teuthida.Unassigned.Unassigned	Unassigned	Sediment	2	6.06061	0.00105654	11	1	2	2
Eukaryota.Metazoa.Mollusca.Gastropoda.Pteropoda.Unassigned.Unassigned	Unassigned	Sediment	2	6.06061	0.0147008	226	1	1	2
Eukaryota.Metazoa.Nematoda.Chromadorea.Desmodorida.Unassigned.Unassigned	Unassigned	Sediment	4	12.1212	0.0909056	606	1	2	3
Eukaryota.Metazoa.Nematoda.Chromadorea.Monhysterida.Unassigned.Unassigned	Unassigned	Sediment	1	3.0303	0.0172882	188	1	1	2
Eukaryota.Metazoa.Nematoda.Chromadorea.Unassigned.Unassigned.Unassigned	Unassigned	Sediment	1	3.0303	0.00226627	15	1	1	1
Eukaryota.Metazoa.Nemertea.Palaeonemertea.Unassigned.Unassigned.Unassigned	Unassigned	Sediment	1	3.0303	0.0596191	325	1	1	1
Eukaryota.Metazoa.Platyhelminthes.Rhabditophora.Unassigned.Unassigned.Unassigned	Unassigned	Sediment	1	3.0303	0.0681877	1221	1	1	1
Eukaryota.Metazoa.Porifera.Demospongiae.Axinellida.Unassigned.Unassigned	Unassigned	Sediment	1	3.0303	0.00306421	46	1	1	1
Eukaryota.Metazoa.Rotifera.Monogononta.Ploima.Unassigned.Unassigned	Unassigned	Sediment	4	12.1212	0.0597794	655	1	1	1
Eukaryota.Metazoa.Tardigrada.Unassigned.Unassigned.Unassigned.Unassigned	Unassigned	Sediment	1	3.0303	0.0167219	262	1	1	1
Eukaryota.Metazoa.Xenacoelomorpha.Unassigned.Acoela.Unassigned.Unassigned	Unassigned	Sediment	3	9.09091	0.00722653	75	1	3	3

## Sheet: Species
Table S6F. COI taxa found to be specific to a sample/substrate type at Species level, based on analysis of COI amplicons
ASV = Amplicon sequence variant, BBL = Benthic boundary layer, OTU = Operational taxonomic unit
							Number of underlying taxa that show specificity
Comple taxonomy	Taxa	Specificity	Occurrence (nbr of samples)	Occurrence (% of samples)	Relative abundance within sample type (%)	Total read count within sample type	OTU	ASV
Eukaryota.Metazoa.Annelida.Polychaeta.Capitellida.Maldanidae.Unassigned.Euclymenie sp. 4 GK-2017	4 GK-2017	BBL	1	3.84615	0.000687273	4	1	1
Eukaryota.Metazoa.Annelida.Polychaeta.Capitellida.Maldanidae.Unassigned.Unassigned	Unassigned	BBL	1	3.84615	0.000687273	4	1	1
Eukaryota.Metazoa.Annelida.Polychaeta.Flabelligerida.Flabelligeridae.Unassigned.Unassigned	Unassigned	BBL	1	3.84615	0.0913859	23	1	1
Eukaryota.Metazoa.Annelida.Polychaeta.Phyllodocida.Goniadidae.Progoniada.Progoniada regularis	Progoniada regularis	BBL	1	3.84615	0.0350075	15	1	1
Eukaryota.Metazoa.Annelida.Polychaeta.Phyllodocida.Pholoidae.Unassigned.Pholoidae sp. NB-Po290	NB-Po290	BBL	1	3.84615	0.118101	90	1	1
Eukaryota.Metazoa.Annelida.Polychaeta.Unassigned.Opheliidae.Opheli.Opheli sp. EBS12o-Po64	EBS12o-Po64	BBL	1	3.84615	0.0446159	34	1	1
Eukaryota.Metazoa.Annelida.Polychaeta.Unassigned.Unassigned.Unassigned.Polychaeta sp. NB-Po528	NB-Po528	BBL	1	3.84615	0.197239	68	1	1
Eukaryota.Metazoa.Annelida.Polychaeta.Unassigned.Unassigned.Unassigned.Polychaeta sp. NB-Po587	NB-Po587	BBL	1	3.84615	0.00343637	20	1	1
Eukaryota.Metazoa.Arthropoda.Hexauplia.Calanoida.Acartiidae.Acartia.Acartia clausii	Acartia clausii	BBL	1	3.84615	0.0362417	8	1	1
Eukaryota.Metazoa.Arthropoda.Hexauplia.Calanoida.Aetideidae.Unassigned.Unassigned	Unassigned	BBL	1	3.84615	0.172939	25	1	1
Eukaryota.Metazoa.Arthropoda.Hexauplia.Calanoida.Clausocalanidae.Clausocalanus.Clausocalanus jobei	Clausocalanus jobei	BBL	1	3.84615	0.21978	14	1	1
Eukaryota.Metazoa.Arthropoda.Hexauplia.Calanoida.Metridinidae.Pleuromamma.Pleuromamma borealis	Pleuromamma borealis	BBL	1	3.84615	0.0276702	4	1	1
Eukaryota.Metazoa.Arthropoda.Malacostraca.Decapoda.Unassigned.Unassigned.Unassigned	Unassigned	BBL	1	3.84615	0.0556262	14	1	1
Eukaryota.Metazoa.Arthropoda.Malacostraca.Euphausiacea.Euphausiidae.Euphausia.Euphausia brevis	Euphausia brevis	BBL	1	3.84615	0.0788955	12	1	1
Eukaryota.Metazoa.Arthropoda.Malacostraca.Euphausiacea.Euphausiidae.Euphausia.Euphausia tenera	Euphausia tenera	BBL	1	3.84615	0.156595	98	1	1
Eukaryota.Metazoa.Arthropoda.Malacostraca.Euphausiacea.Euphausiidae.Thysanoessa.Thysanoessa gregaria	Thysanoessa gregaria	BBL	1	3.84615	0.017094	3	1	1
Eukaryota.Metazoa.Arthropoda.Ostracoda.Halocyprida.Halocyprididae.Discoconchoecia.Discoconchoecia aff. elegans CMARA05509_Os109.1.3	3	BBL	1	3.84615	0.144337	17	1	1
Eukaryota.Metazoa.Chordata.Actinopteri.Alepocephaliformes.Alepocephalidae.Bathytroctes.Bathytroctes macrolepis	Bathytroctes macrolepis	BBL	1	3.84615	0.0679232	8	1	1
Eukaryota.Metazoa.Chordata.Actinopteri.Alepocephaliformes.Alepocephalidae.Unassigned.Unassigned	Unassigned	BBL	1	3.84615	0.0509424	6	1	1
Eukaryota.Metazoa.Chordata.Actinopteri.Anguilliformes.Monogthidae.Monogthus.Monogthus jesperseni	Monogthus jesperseni	BBL	1	3.84615	0.0135428	26	1	1
Eukaryota.Metazoa.Chordata.Actinopteri.Beloniformes.Exocoetidae.Hirundichthys.Hirundichthys affinis	Hirundichthys affinis	BBL	1	3.84615	0.0357505	12	1	1
Eukaryota.Metazoa.Chordata.Actinopteri.Beloniformes.Exocoetidae.Hirundichthys.Hirundichthys coromandelensis	Hirundichthys coromandelensis	BBL	1	3.84615	0.00240546	14	1	1
Eukaryota.Metazoa.Chordata.Actinopteri.Scombriformes.Scombridae.Auxis.Auxis rochei	Auxis rochei	BBL	1	3.84615	0.0362845	2	1	1
Eukaryota.Metazoa.Chordata.Actinopteri.Scombriformes.Scombridae.Katsuwonus.Katsuwonus pelamis	Katsuwonus pelamis	BBL	1	3.84615	0.0626665	8	1	1
Eukaryota.Metazoa.Chordata.Actinopteri.Stomiiformes.Gonostomatidae.Cyclothone.Cyclothone pacifica	Cyclothone pacifica	BBL	1	3.84615	0.318207	46	1	1
Eukaryota.Metazoa.Chordata.Actinopteri.Stomiiformes.Phosichthyidae.Vinciguerria.Vinciguerria nimbaria	Vinciguerria nimbaria	BBL	1	3.84615	0.347578	61	1	1
Eukaryota.Metazoa.Chordata.Actinopteri.Stomiiformes.Sternoptychidae.Daphos.Daphos oculatus	Daphos oculatus	BBL	1	3.84615	0.0788955	12	1	1
Eukaryota.Metazoa.Chordata.Actinopteri.Unassigned.Unassigned.Unassigned.Unassigned	Unassigned	BBL	1	3.84615	0.00625052	12	1	1
Eukaryota.Metazoa.Chordata.Mammalia.Cetacea.Delphinidae.Globicephala.Globicephala macrorhynchus	Globicephala macrorhynchus	BBL	1	3.84615	0.0415053	12	1	1
Eukaryota.Metazoa.Chordata.Mammalia.Cetacea.Delphinidae.Stenella.Stenella attenuata	Stenella attenuata	BBL	1	3.84615	0.00933532	4	1	1
Eukaryota.Metazoa.Chordata.Mammalia.Cetacea.Delphinidae.Stenella.Stenella clymene	Stenella clymene	BBL	1	3.84615	0.00781315	15	1	1
Eukaryota.Metazoa.Chordata.Mammalia.Cetacea.Delphinidae.Stenella.Stenella longirostris	Stenella longirostris	BBL	1	3.84615	0.102564	18	1	1
Eukaryota.Metazoa.Chordata.Mammalia.Cetacea.Delphinidae.Steno.Steno bredanensis	Steno bredanensis	BBL	1	3.84615	0.00137455	8	1	1
Eukaryota.Metazoa.Chordata.Mammalia.Cetacea.Physeteridae.Kogia.Kogia breviceps	Kogia breviceps	BBL	1	3.84615	0.333843	48	1	1
Eukaryota.Metazoa.Chordata.Mammalia.Cetacea.Physeteridae.Physeter.Physeter catodon	Physeter catodon	BBL	1	3.84615	0.0135428	26	1	1
Eukaryota.Metazoa.Chordata.Mammalia.Cetacea.Ziphiidae.Ziphius.Ziphius cavirostris	Ziphius cavirostris	BBL	1	3.84615	0.000687273	4	1	1
Eukaryota.Metazoa.Cnidaria.Hydrozoa.Siphonophorae.Abylidae.Abylopsis.Abylopsis eschscholtzii	Abylopsis eschscholtzii	BBL	1	3.84615	0.0968456	14	1	1
Eukaryota.Metazoa.Cnidaria.Hydrozoa.Siphonophorae.Apolemiidae.Apolemia.Apolemia sp. 1 YPM 35035	1 YPM 35035	BBL	1	3.84615	0.0317864	8	1	1
Eukaryota.Metazoa.Cnidaria.Hydrozoa.Siphonophorae.Apolemiidae.Apolemia.Apolemia sp. BO-2009	BO-2009	BBL	1	3.84615	0.0135428	11	1	1
Eukaryota.Metazoa.Cnidaria.Hydrozoa.Siphonophorae.Apolemiidae.Apolemia.Unassigned	Unassigned	BBL	1	3.84615	0.0437063	11	1	1
Eukaryota.Metazoa.Cnidaria.Hydrozoa.Siphonophorae.Athorybiidae.Athorybia.Athorybia rosacea	Athorybia rosacea	BBL	1	3.84615	0.076093	11	1	1
Eukaryota.Metazoa.Cnidaria.Hydrozoa.Siphonophorae.Diphyidae.Eudoxoides.Eudoxoides mitra	Eudoxoides mitra	BBL	1	3.84615	0.12943	81	1	1
Eukaryota.Metazoa.Cnidaria.Hydrozoa.Siphonophorae.Diphyidae.Lensia.Lensia campanella	Lensia campanella	BBL	1	3.84615	0.353669	88	1	1
Eukaryota.Metazoa.Cnidaria.Hydrozoa.Siphonophorae.Forskaliidae.Forskalia.Forskalia tholoides	Forskalia tholoides	BBL	1	3.84615	0.0344947	6	1	1
Eukaryota.Metazoa.Cnidaria.Hydrozoa.Siphonophorae.Prayidae.Praya.Praya reticulata	Praya reticulata	BBL	1	3.84615	0.0933945	11	1	1
Eukaryota.Metazoa.Cnidaria.Hydrozoa.Siphonophorae.Rhizophysidae.Unassigned.Unassigned	Unassigned	BBL	1	3.84615	0.051742	9	1	1
Eukaryota.Metazoa.Cnidaria.Hydrozoa.Siphonophorae.Sphaeronectidae.Sphaeronectes.Unassigned	Unassigned	BBL	1	3.84615	0.103763	30	1	1
Eukaryota.Metazoa.Cnidaria.Hydrozoa.Siphonophorae.Unassigned.Unassigned.Siphonophorae sp. NHM_339	NHM_339	BBL	1	3.84615	0.0402739	6	1	1
Eukaryota.Metazoa.Ctenophora.Tentaculata.Cestida.Cestidae.Unassigned.Unassigned	Unassigned	BBL	1	3.84615	0.14985	9	1	1
Eukaryota.Metazoa.Ctenophora.Tentaculata.Platyctenida.Unassigned.Unassigned.Unassigned	Unassigned	BBL	1	3.84615	0.0470958	3	1	1
Eukaryota.Metazoa.Ctenophora.Tentaculata.Unassigned.Unassigned.Unassigned.Unassigned	Unassigned	BBL	1	3.84615	0.179856	26	1	1
Eukaryota.Metazoa.Echinodermata.Asteroidea.Paxillosida.Porcellasteridae.Hyphalaster.Hyphalaster inermis	Hyphalaster inermis	BBL	1	3.84615	0.00395182	23	1	1
Eukaryota.Metazoa.Echinodermata.Asteroidea.Paxillosida.Porcellasteridae.Unassigned.Unassigned	Unassigned	BBL	1	3.84615	0.0104809	61	1	1
Eukaryota.Metazoa.Echinodermata.Asteroidea.Unassigned.Unassigned.Unassigned.Unassigned	Unassigned	BBL	1	3.84615	0.0866074	66	1	1
Eukaryota.Metazoa.Echinodermata.Crinoidea.Unassigned.Unassigned.Unassigned.Unassigned	Unassigned	BBL	1	3.84615	0.000515455	3	1	1
Eukaryota.Metazoa.Mollusca.Gastropoda.Pteropoda.Cavoliniidae.Cavolinia.Cavolinia sp. 284	284	BBL	1	3.84615	0.0657462	10	1	1
Eukaryota.Metazoa.Mollusca.Gastropoda.Pteropoda.Cavoliniidae.Diacria.Diacria quadridentata	Diacria quadridentata	BBL	1	3.84615	0.00729227	14	1	1
Eukaryota.Metazoa.Annelida.Polychaeta.Unassigned.Unassigned.Unassigned.Polychaeta sp. NB-Po614	NB-Po614	BBL	2	7.69231	0.253095	509	2	2
Eukaryota.Metazoa.Arthropoda.Malacostraca.Euphausiacea.Euphausiidae.Stylocheiron.Stylocheiron caritum	Stylocheiron caritum	BBL	2	7.69231	0.183828	24	2	2
Eukaryota.Metazoa.Chordata.Mammalia.Cetacea.Physeteridae.Kogia.Kogia sima	Kogia sima	BBL	2	7.69231	0.56105	185	1	2
Eukaryota.Metazoa.Cnidaria.Hydrozoa.Anthoathecata.Pandeidae.Unassigned.Unassigned	Unassigned	BBL	2	7.69231	0.0990789	21	2	2
Eukaryota.Metazoa.Cnidaria.Hydrozoa.Siphonophorae.Sphaeronectidae.Sphaeronectes.Sphaeronectes gracilis	Sphaeronectes gracilis	BBL	2	7.69231	0.510904	87	2	2
Eukaryota.Metazoa.Echinodermata.Asteroidea.Paxillosida.Porcellasteridae.Porcellaster.Porcellaster cf. pedunculatus NP-2018	pedunculatus NP-2018	BBL	2	7.69231	0.0375206	13	1	1
Eukaryota.Metazoa.Echinodermata.Crinoidea.Comatulida.Unassigned.Unassigned.Unassigned	Unassigned	BBL	2	7.69231	0.0693919	31	2	2
Eukaryota.Metazoa.Echinodermata.Echinoidea.Spatangoida.Schizasteridae.Unassigned.Unassigned	Unassigned	BBL	2	7.69231	0.160822	51	2	2
Eukaryota.Metazoa.Echinodermata.Echinoidea.Spatangoida.Unassigned.Unassigned.Unassigned	Unassigned	BBL	2	7.69231	0.222837	115	2	2
Eukaryota.Metazoa.Echinodermata.Holothuroidea.Aspidochirotida.Syllactidae.Molpadiodemas.Unassigned	Unassigned	BBL	2	7.69231	0.376454	306	2	2
Eukaryota.Metazoa.Echinodermata.Holothuroidea.Elasipodida.Elpidiidae.Unassigned.Unassigned	Unassigned	BBL	2	7.69231	0.148069	62	1	2
Eukaryota.Metazoa.Echinodermata.Unassigned.Unassigned.Unassigned.Unassigned.Unassigned	Unassigned	BBL	2	7.69231	0.114203	56	2	2
Eukaryota.Metazoa.Cnidaria.Hydrozoa.Siphonophorae.Agalmatidae.Marrus.Marrus orthocan	Marrus orthocan	BBL	3	11.5385	2.06386	440	2	2
Eukaryota.Metazoa.Mollusca.Cephalopoda.Teuthida.Ommastrephidae.Sthenoteuthis.Sthenoteuthis oualaniensis	Sthenoteuthis oualaniensis	BBL	3	11.5385	0.0857894	23	2	3
Eukaryota.Metazoa.Chordata.Actinopteri.Scombriformes.Scombridae.Thunnus.Thunnus obesus	Thunnus obesus	BBL	4	15.3846	2.13404	311	1	2
Eukaryota.Metazoa.Cnidaria.Hydrozoa.Siphonophorae.Apolemiidae.Unassigned.Unassigned	Unassigned	BBL	4	15.3846	0.549923	252	2	3
Eukaryota.Metazoa.Cnidaria.Hydrozoa.Siphonophorae.Diphyidae.Diphyes.Diphyes dispar	Diphyes dispar	BBL	4	15.3846	0.358657	78	1	1
Eukaryota.Metazoa.Cnidaria.Hydrozoa.Siphonophorae.Forskaliidae.Unassigned.Unassigned	Unassigned	BBL	6	23.0769	0.559537	159	3	3
Eukaryota.Metazoa.Cnidaria.Hydrozoa.Siphonophorae.Diphyidae.Unassigned.Unassigned	Unassigned	BBL	8	30.7692	1.05034	282	5	6
Eukaryota.Metazoa.Cnidaria.Hydrozoa.Siphonophorae.Sphaeronectidae.Unassigned.Unassigned	Unassigned	BBL	9	34.6154	0.771469	144	5	5
Eukaryota.Metazoa.Annelida.Polychaeta.Spionida.Unassigned.Unassigned.Unassigned	Unassigned	Nodule	1	2	0.000476223	7	1	1
Eukaryota.Metazoa.Annelida.Polychaeta.Unassigned.Unassigned.Unassigned.Polychaeta sp. NB-Po493	NB-Po493	Nodule	1	2	0.000416441	5	1	1
Eukaryota.Metazoa.Arthropoda.Hexauplia.Harpacticoida.Aegisthidae.Pontostratiotes.Pontostratiotes sp. DZMB517	DZMB517	Nodule	1	2	0.00420382	33	1	1
Eukaryota.Metazoa.Chaetogtha.Unassigned.Unassigned.Unassigned.Unassigned.Unassigned	Unassigned	Nodule	1	2	0.00625112	87	1	1
Eukaryota.Metazoa.Chordata.Actinopteri.Stomiiformes.Unassigned.Unassigned.Unassigned	Unassigned	Nodule	1	2	0.00685622	85	1	1
Eukaryota.Metazoa.Echinodermata.Holothuroidea.Elasipodida.Psychropotidae.Unassigned.Unassigned	Unassigned	Nodule	1	2	0.000344387	7	1	1
Eukaryota.Metazoa.Mollusca.Gastropoda.Pteropoda.Cavoliniidae.Cavolinia.Cavolinia sp. 215	215	Nodule	1	2	0.00716372	65	1	1
Eukaryota.Metazoa.Cnidaria.Anthozoa.Actiniaria.Unassigned.Unassigned.Unassigned	Unassigned	Nodule	2	4	0.00495328	30	1	1
Eukaryota.Metazoa.Mollusca.Bivalvia.Veneroida.Vesicomyidae.Vesicomya.Vesicomya galatheae	Vesicomya galatheae	Nodule	2	4	0.0603713	445	2	3
Eukaryota.Metazoa.Echinodermata.Asteroidea.Brisingida.Brisingidae.Freyastera.Freyastera cf. benthophila NHM_413	benthophila NHM_413	Nodule	3	6	0.0324342	255	1	2
Eukaryota.Metazoa.Echinodermata.Holothuroidea.Unassigned.Unassigned.Unassigned.Unassigned	Unassigned	Nodule	3	6	0.00784699	46	1	1
Eukaryota.Metazoa.Porifera.Demospongiae.Poecilosclerida.Cladorhizidae.Asbestopluma.Unassigned	Unassigned	Nodule	3	6	0.003343	34	1	2
Eukaryota.Metazoa.Porifera.Hexactinellida.Unassigned.Unassigned.Unassigned.Unassigned	Unassigned	Nodule	3	6	0.0106613	169	1	1
Eukaryota.Metazoa.Cnidaria.Anthozoa.Alcyocea.Isididae.Unassigned.Isididae sp. NHM_203	NHM_203	Nodule	4	8	0.00928861	129	1	1
Eukaryota.Metazoa.Echinodermata.Holothuroidea.Aspidochirotida.Syllactidae.Unassigned.Unassigned	Unassigned	Nodule	4	8	0.0244566	203	1	1
Eukaryota.Metazoa.Porifera.Hexactinellida.Lyssacinosida.Euplectellidae.Unassigned.Unassigned	Unassigned	Nodule	6	12	0.0349206	279	2	3
Eukaryota.Metazoa.Echinodermata.Echinoidea.Unassigned.Unassigned.Unassigned.Unassigned	Unassigned	Nodule	7	14	0.16853	1791	1	1
Eukaryota.Metazoa.Porifera.Demospongiae.Poecilosclerida.Cladorhizidae.Asbestopluma.Asbestopluma lycopodium	Asbestopluma lycopodium	Nodule	7	14	0.0156652	215	1	1
Eukaryota.Metazoa.Echinodermata.Holothuroidea.Elasipodida.Unassigned.Unassigned.Unassigned	Unassigned	Nodule	8	16	0.0123932	138	2	3
Eukaryota.Metazoa.Annelida.Polychaeta.Terebellida.Terebellidae.Unassigned.Unassigned	Unassigned	Nodule	10	20	0.121315	1282	1	1
Eukaryota.Metazoa.Porifera.Demospongiae.Poecilosclerida.Cladorhizidae.Unassigned.Unassigned	Unassigned	Nodule	10	20	0.224897	3199	2	2
Eukaryota.Metazoa.Porifera.Demospongiae.Suberitida.Suberitidae.Protosuberites.Protosuberites ectyoninus	Protosuberites ectyoninus	Nodule	11	22	0.22379	2433	1	2
Eukaryota.Metazoa.Annelida.Clitellata.Unassigned.Unassigned.Unassigned.Unassigned	Unassigned	Sediment	1	3.0303	0.0240011	261	1	2
Eukaryota.Metazoa.Annelida.Polychaeta.Phyllodocida.Glyceridae.Unassigned.Unassigned	Unassigned	Sediment	1	3.0303	0.000890502	12	1	1
Eukaryota.Metazoa.Arthropoda.Hexauplia.Calanoida.Calanidae.nocalanus.nocalanus minor	nocalanus minor	Sediment	1	3.0303	0.0949239	1425	1	2
Eukaryota.Metazoa.Arthropoda.Malacostraca.Euphausiacea.Euphausiidae.Euphausia.Euphausia pacifica	Euphausia pacifica	Sediment	1	3.0303	0.0831637	1037	1	2
Eukaryota.Metazoa.Arthropoda.Malacostraca.Euphausiacea.Euphausiidae.Stylocheiron.Stylocheiron suhmi	Stylocheiron suhmi	Sediment	1	3.0303	0.0960547	1720	1	2
Eukaryota.Metazoa.Arthropoda.Malacostraca.Euphausiacea.Euphausiidae.Unassigned.Unassigned	Unassigned	Sediment	1	3.0303	0.00632826	95	1	1
Eukaryota.Metazoa.Arthropoda.Ostracoda.Halocyprida.Halocyprididae.Porroecia.Porroecia spinirostris	Porroecia spinirostris	Sediment	1	3.0303	0.0417659	440	1	2
Eukaryota.Metazoa.Arthropoda.Ostracoda.Halocyprida.Halocyprididae.Unassigned.Unassigned	Unassigned	Sediment	1	3.0303	0.0306481	413	1	2
Eukaryota.Metazoa.Chaetogtha.Sagittoidea.Aphragmophora.Sagittidae.Sagitta.Sagitta sp. BCAS118-15	BCAS118-15	Sediment	1	3.0303	0.297379	5325	2	3
Eukaryota.Metazoa.Chaetogtha.Sagittoidea.Aphragmophora.Sagittidae.Unassigned.Unassigned	Unassigned	Sediment	1	3.0303	0.00557331	113	1	1
Eukaryota.Metazoa.Cnidaria.Anthozoa.Alcyocea.Unassigned.Unassigned.Unassigned	Unassigned	Sediment	1	3.0303	0.00242173	27	1	1
Eukaryota.Metazoa.Gastrotricha.Unassigned.Chaetonotida.Chaetonotidae.Unassigned.Unassigned	Unassigned	Sediment	1	3.0303	0.00266679	29	1	1
Eukaryota.Metazoa.Gastrotricha.Unassigned.Chaetonotida.Unassigned.Unassigned.Unassigned	Unassigned	Sediment	1	3.0303	0.00524163	57	1	1
Eukaryota.Metazoa.Hemichordata.Unassigned.Unassigned.Unassigned.Unassigned.Unassigned	Unassigned	Sediment	1	3.0303	0.00164705	12	1	1
Eukaryota.Metazoa.Kinorhyncha.Unassigned.Cyclorhagida.Unassigned.Unassigned.Unassigned	Unassigned	Sediment	1	3.0303	0.0233015	314	1	1
Eukaryota.Metazoa.Kinorhyncha.Unassigned.Unassigned.Unassigned.Unassigned.Unassigned	Unassigned	Sediment	1	3.0303	0.540001	6224	4	6
Eukaryota.Metazoa.Mollusca.Bivalvia.Lucinoida.Thyasiridae.Thyasira.Thyasira sp. NHMUK 20170038	NHMUK 20170038	Sediment	1	3.0303	0.00164705	12	1	1
Eukaryota.Metazoa.Nematoda.Chromadorea.Monhysterida.Unassigned.Unassigned.Unassigned	Unassigned	Sediment	1	3.0303	0.0172882	188	1	2
Eukaryota.Metazoa.Nematoda.Chromadorea.Unassigned.Unassigned.Unassigned.Unassigned	Unassigned	Sediment	1	3.0303	0.00226627	15	1	1
Eukaryota.Metazoa.Nemertea.Palaeonemertea.Unassigned.Unassigned.Unassigned.Unassigned	Unassigned	Sediment	1	3.0303	0.0596191	325	1	1
Eukaryota.Metazoa.Platyhelminthes.Rhabditophora.Unassigned.Unassigned.Unassigned.Unassigned	Unassigned	Sediment	1	3.0303	0.0681877	1221	1	1
Eukaryota.Metazoa.Porifera.Demospongiae.Axinellida.Unassigned.Unassigned.Unassigned	Unassigned	Sediment	1	3.0303	0.00306421	46	1	1
Eukaryota.Metazoa.Tardigrada.Unassigned.Unassigned.Unassigned.Unassigned.Unassigned	Unassigned	Sediment	1	3.0303	0.0167219	262	1	1
Eukaryota.Metazoa.Annelida.Clitellata.Haplotaxida.Unassigned.Unassigned.Unassigned	Unassigned	Sediment	2	6.06061	0.390781	4485	3	4
Eukaryota.Metazoa.Mollusca.Cephalopoda.Teuthida.Unassigned.Unassigned.Unassigned	Unassigned	Sediment	2	6.06061	0.00105654	11	2	2
Eukaryota.Metazoa.Mollusca.Gastropoda.Pteropoda.Unassigned.Unassigned.Unassigned	Unassigned	Sediment	2	6.06061	0.0147008	226	1	2
Eukaryota.Metazoa.Xenacoelomorpha.Unassigned.Acoela.Unassigned.Unassigned.Unassigned	Unassigned	Sediment	3	9.09091	0.00722653	75	3	3
Eukaryota.Metazoa.Nematoda.Chromadorea.Desmodorida.Unassigned.Unassigned.Unassigned	Unassigned	Sediment	4	12.1212	0.0909056	606	2	3
Eukaryota.Metazoa.Rotifera.Monogononta.Ploima.Unassigned.Unassigned.Unassigned	Unassigned	Sediment	4	12.1212	0.0597794	655	1	1

## Sheet: OTU
Table S6G. COI taxa found to be specific to a sample/substrate type at Operational Taxonomic (OTU) level, based on analysis of COI amplicons
ASV = Amplicon sequence variant, BBL = Benthic boundary layer, OTU = Operational taxonomic unit
							Number of underlying taxa that show specificity
Comple taxonomy	Taxa	Specificity	Occurrence (nbr of samples)	Occurrence (% of samples)	Relative abundance within sample type (%)	Total read count within sample type	ASV
Eukaryota.Metazoa.Annelida.Clitellata.Haplotaxida.Unassigned.Unassigned.Unassigned.4ec8f86fe45a01fc2570191db3648775	4ec8f86fe45a01fc2570191db3648775	Sediment	1	3.0303	0.0234494	255	2
Eukaryota.Metazoa.Annelida.Clitellata.Haplotaxida.Unassigned.Unassigned.Unassigned.b045904a2f925144ba11881e112ef67e	b045904a2f925144ba11881e112ef67e	Sediment	1	3.0303	0.360895	4160	1
Eukaryota.Metazoa.Annelida.Clitellata.Haplotaxida.Unassigned.Unassigned.Unassigned.b19b74017105eb8f4a8698348d517cc6	b19b74017105eb8f4a8698348d517cc6	Sediment	1	3.0303	0.00643708	70	1
Eukaryota.Metazoa.Annelida.Clitellata.Unassigned.Unassigned.Unassigned.Unassigned.5e07b5fc9d3f1b9dd57bab062bffb7e6	5e07b5fc9d3f1b9dd57bab062bffb7e6	Sediment	1	3.0303	0.0240011	261	2
Eukaryota.Metazoa.Annelida.Polychaeta.Capitellida.Maldanidae.Unassigned.Euclymenie sp. 4 GK-2017.1dc6798981079b873db32169ba179135	1dc6798981079b873db32169ba179135	BBL	1	3.84615	0.000687273	4	1
Eukaryota.Metazoa.Annelida.Polychaeta.Capitellida.Maldanidae.Unassigned.Unassigned.85d73d5d54f76a3b417f7f8ba145da74	85d73d5d54f76a3b417f7f8ba145da74	BBL	1	3.84615	0.000687273	4	1
Eukaryota.Metazoa.Annelida.Polychaeta.Flabelligerida.Flabelligeridae.Unassigned.Unassigned.fd7d8355e08029e87614390a16d510ac	fd7d8355e08029e87614390a16d510ac	BBL	1	3.84615	0.0913859	23	1
Eukaryota.Metazoa.Annelida.Polychaeta.Phyllodocida.Glyceridae.Unassigned.Unassigned.4ad29c46b658d690f77c0c18890c6921	4ad29c46b658d690f77c0c18890c6921	Sediment	1	3.0303	0.000890502	12	1
Eukaryota.Metazoa.Annelida.Polychaeta.Phyllodocida.Goniadidae.Progoniada.Progoniada regularis.c5ca71e780b3eeb5cea316ab0debe0ba	c5ca71e780b3eeb5cea316ab0debe0ba	BBL	1	3.84615	0.0350075	15	1
Eukaryota.Metazoa.Annelida.Polychaeta.Phyllodocida.Pholoidae.Unassigned.Pholoidae sp. NB-Po290.0e9cf638adba9d974b36fdbcad3dde8e	0e9cf638adba9d974b36fdbcad3dde8e	BBL	1	3.84615	0.118101	90	1
Eukaryota.Metazoa.Annelida.Polychaeta.Spionida.Unassigned.Unassigned.Unassigned.785f7c6a1ef199096776f838668c2bc0	785f7c6a1ef199096776f838668c2bc0	Nodule	1	2	0.000476223	7	1
Eukaryota.Metazoa.Annelida.Polychaeta.Terebellida.Ampharetidae.Unassigned.Unassigned.3901755c5cb2b73501d291d8c3601db3	3901755c5cb2b73501d291d8c3601db3	Nodule	1	2	0.00237112	33	1
Eukaryota.Metazoa.Annelida.Polychaeta.Terebellida.Ampharetidae.Unassigned.Unassigned.68284bf44eec631f6b9187ec5ae84ba9	68284bf44eec631f6b9187ec5ae84ba9	BBL	1	3.84615	0.00958742	6	1
Eukaryota.Metazoa.Annelida.Polychaeta.Terebellida.Terebellidae.Unassigned.Unassigned.6483c2d244ff47bc12a0536ed65643ea	6483c2d244ff47bc12a0536ed65643ea	Nodule	10	20	0.121315	1282	1
Eukaryota.Metazoa.Annelida.Polychaeta.Terebellida.Unassigned.Unassigned.Unassigned.116bc9d0747a1d23a836ef134bbe3437	116bc9d0747a1d23a836ef134bbe3437	BBL	2	7.69231	0.779556	117	1
Eukaryota.Metazoa.Annelida.Polychaeta.Terebellida.Unassigned.Unassigned.Unassigned.7b1e03af0e08b7000d467d6d2f8d294e	7b1e03af0e08b7000d467d6d2f8d294e	Nodule	4	8	0.00574917	43	1
Eukaryota.Metazoa.Annelida.Polychaeta.Terebellida.Unassigned.Unassigned.Unassigned.c12f530e5d52cd49e6415af406c24e45	c12f530e5d52cd49e6415af406c24e45	BBL	1	3.84615	0.0435085	15	1
Eukaryota.Metazoa.Annelida.Polychaeta.Terebellida.Unassigned.Unassigned.Unassigned.c7cc24a34868eae2a53730194b185ae6	c7cc24a34868eae2a53730194b185ae6	BBL	1	3.84615	0.229081	57	1
Eukaryota.Metazoa.Annelida.Polychaeta.Unassigned.Opheliidae.Opheli.Opheli sp. EBS12o-Po64.18ab091ede4e36312efdd7af423ede93	18ab091ede4e36312efdd7af423ede93	BBL	1	3.84615	0.0446159	34	1
Eukaryota.Metazoa.Annelida.Polychaeta.Unassigned.Unassigned.Unassigned.Polychaeta sp. NB-Po493.e2ac22514c51b0c9b5ca80fc786062be	e2ac22514c51b0c9b5ca80fc786062be	Nodule	1	2	0.000416441	5	1
Eukaryota.Metazoa.Annelida.Polychaeta.Unassigned.Unassigned.Unassigned.Polychaeta sp. NB-Po528.93c569c7f95ceacceda9473fd2847d33	93c569c7f95ceacceda9473fd2847d33	BBL	1	3.84615	0.197239	68	1
Eukaryota.Metazoa.Annelida.Polychaeta.Unassigned.Unassigned.Unassigned.Polychaeta sp. NB-Po587.8a13b2c3fbaa962f99e11c839c432fc3	8a13b2c3fbaa962f99e11c839c432fc3	BBL	1	3.84615	0.00343637	20	1
Eukaryota.Metazoa.Annelida.Polychaeta.Unassigned.Unassigned.Unassigned.Polychaeta sp. NB-Po614.93c569c7f95ceacceda9473fd2847d33	93c569c7f95ceacceda9473fd2847d33	BBL	1	3.84615	0.251721	501	1
Eukaryota.Metazoa.Annelida.Polychaeta.Unassigned.Unassigned.Unassigned.Polychaeta sp. NB-Po614.c6e4ac6a6f91730f253ff004db7fcae3	c6e4ac6a6f91730f253ff004db7fcae3	BBL	1	3.84615	0.00137455	8	1
Eukaryota.Metazoa.Annelida.Polychaeta.Unassigned.Unassigned.Unassigned.Unassigned.179fbf23c7120e36eac683519dc3384e	179fbf23c7120e36eac683519dc3384e	Nodule	4	8	0.224808	3129	1
Eukaryota.Metazoa.Annelida.Polychaeta.Unassigned.Unassigned.Unassigned.Unassigned.180091ed0af20c45653d0157395e0260	180091ed0af20c45653d0157395e0260	Nodule	1	2	0.000672043	11	1
Eukaryota.Metazoa.Annelida.Polychaeta.Unassigned.Unassigned.Unassigned.Unassigned.2bf80d8f799439ae920540e8092ddbae	2bf80d8f799439ae920540e8092ddbae	Sediment	1	3.0303	0.00248288	27	1
Eukaryota.Metazoa.Annelida.Polychaeta.Unassigned.Unassigned.Unassigned.Unassigned.472c665807153c8c6e2e1aafb68ad333	472c665807153c8c6e2e1aafb68ad333	BBL	1	3.84615	0.118101	90	1
Eukaryota.Metazoa.Annelida.Polychaeta.Unassigned.Unassigned.Unassigned.Unassigned.5e72253c0e06b0b1eab3a400e793eb48	5e72253c0e06b0b1eab3a400e793eb48	BBL	1	3.84615	0.123172	31	1
Eukaryota.Metazoa.Annelida.Polychaeta.Unassigned.Unassigned.Unassigned.Unassigned.6d7438afa34d3ad6d5554b37c8f9761f	6d7438afa34d3ad6d5554b37c8f9761f	Sediment	1	3.0303	0.254685	2211	2
Eukaryota.Metazoa.Annelida.Polychaeta.Unassigned.Unassigned.Unassigned.Unassigned.73cc589cde14dbe3e67c7ac9d65dc3db	73cc589cde14dbe3e67c7ac9d65dc3db	Nodule	1	2	0.000826532	16	1
Eukaryota.Metazoa.Annelida.Polychaeta.Unassigned.Unassigned.Unassigned.Unassigned.7fb814fbe05e2f75a3dad51c58077e3c	7fb814fbe05e2f75a3dad51c58077e3c	Sediment	1	3.0303	2.24191	48106	1
Eukaryota.Metazoa.Annelida.Polychaeta.Unassigned.Unassigned.Unassigned.Unassigned.81d358c1af230caca57397f46f438c40	81d358c1af230caca57397f46f438c40	Sediment	1	3.0303	0.00257483	28	1
Eukaryota.Metazoa.Annelida.Polychaeta.Unassigned.Unassigned.Unassigned.Unassigned.85c5235526e3853df6fadb5c27f75794	85c5235526e3853df6fadb5c27f75794	BBL	1	3.84615	0.0268128	9	1
Eukaryota.Metazoa.Annelida.Polychaeta.Unassigned.Unassigned.Unassigned.Unassigned.8ba7dff413a28d38b6006f4af8a60722	8ba7dff413a28d38b6006f4af8a60722	Sediment	1	3.0303	0.0203228	221	2
Eukaryota.Metazoa.Annelida.Polychaeta.Unassigned.Unassigned.Unassigned.Unassigned.9c1587f5d6ba62908e90a98870959f70	9c1587f5d6ba62908e90a98870959f70	Sediment	1	3.0303	0.00202308	22	1
Eukaryota.Metazoa.Annelida.Polychaeta.Unassigned.Unassigned.Unassigned.Unassigned.c1d3059d0d7f55da624352ed77a1e97e	c1d3059d0d7f55da624352ed77a1e97e	Nodule	5	10	2.16336	27447	1
Eukaryota.Metazoa.Annelida.Polychaeta.Unassigned.Unassigned.Unassigned.Unassigned.c98c88374b360b54d1c5574ca63b35fd	c98c88374b360b54d1c5574ca63b35fd	Sediment	1	3.0303	0.00240589	30	1
Eukaryota.Metazoa.Annelida.Polychaeta.Unassigned.Unassigned.Unassigned.Unassigned.cef3752dc0c2ecea8f0cc8d768c977cf	cef3752dc0c2ecea8f0cc8d768c977cf	BBL	1	3.84615	0.00223364	13	1
Eukaryota.Metazoa.Annelida.Polychaeta.Unassigned.Unassigned.Unassigned.Unassigned.d45fc79f1fb8c16df2f65cf675063a6b	d45fc79f1fb8c16df2f65cf675063a6b	Sediment	2	6.06061	0.0265055	489	2
Eukaryota.Metazoa.Annelida.Polychaeta.Unassigned.Unassigned.Unassigned.Unassigned.deabc90458b0056ffdbc8fee3ada2604	deabc90458b0056ffdbc8fee3ada2604	Nodule	5	10	0.290907	4900	2
Eukaryota.Metazoa.Annelida.Polychaeta.Unassigned.Unassigned.Unassigned.Unassigned.ef05ecbb9b69da8907a4a35a1db01959	ef05ecbb9b69da8907a4a35a1db01959	BBL	1	3.84615	0.388421	296	1
Eukaryota.Metazoa.Annelida.Polychaeta.Unassigned.Unassigned.Unassigned.Unassigned.f06a53e9ea94335612740e3414d18803	f06a53e9ea94335612740e3414d18803	BBL	1	3.84615	0.101885	12	1
Eukaryota.Metazoa.Annelida.Polychaeta.Unassigned.Unassigned.Unassigned.Unassigned.f79339855355e98e397fcbd5152468a9	f79339855355e98e397fcbd5152468a9	BBL	2	7.69231	0.192647	50	2
Eukaryota.Metazoa.Annelida.Unassigned.Unassigned.Unassigned.Unassigned.Unassigned.2f7067161687d5b363718b341773e5cf	2f7067161687d5b363718b341773e5cf	Sediment	1	3.0303	0.166281	3568	1
Eukaryota.Metazoa.Annelida.Unassigned.Unassigned.Unassigned.Unassigned.Unassigned.3623af737e27da9fd0cce8e864d852ef	3623af737e27da9fd0cce8e864d852ef	BBL	1	3.84615	0.0747973	57	1
Eukaryota.Metazoa.Annelida.Unassigned.Unassigned.Unassigned.Unassigned.Unassigned.3716ac17691f8a72f69293bd47bd970d	3716ac17691f8a72f69293bd47bd970d	BBL	1	3.84615	0.0401897	10	1
Eukaryota.Metazoa.Annelida.Unassigned.Unassigned.Unassigned.Unassigned.Unassigned.62fd6b8065f0b42df4936eb8e4b590a5	62fd6b8065f0b42df4936eb8e4b590a5	BBL	1	3.84615	0.000515455	3	1
Eukaryota.Metazoa.Annelida.Unassigned.Unassigned.Unassigned.Unassigned.Unassigned.7417f8c65dfe7af80e3a60177a20a83f	7417f8c65dfe7af80e3a60177a20a83f	Nodule	1	2	0.101814	1417	1
Eukaryota.Metazoa.Annelida.Unassigned.Unassigned.Unassigned.Unassigned.Unassigned.77ee70ec1fa0b0755c78bc97cca300a9	77ee70ec1fa0b0755c78bc97cca300a9	Sediment	1	3.0303	0.017814	158	1
Eukaryota.Metazoa.Annelida.Unassigned.Unassigned.Unassigned.Unassigned.Unassigned.7a637864d10913bad4dcae40c4c72d2d	7a637864d10913bad4dcae40c4c72d2d	Sediment	1	3.0303	0.0486978	763	1
Eukaryota.Metazoa.Annelida.Unassigned.Unassigned.Unassigned.Unassigned.Unassigned.831cd66b14a737e7fca00f6e8ad7c3e5	831cd66b14a737e7fca00f6e8ad7c3e5	BBL	2	7.69231	0.527586	396	2
Eukaryota.Metazoa.Annelida.Unassigned.Unassigned.Unassigned.Unassigned.Unassigned.a4247580f879b30fdb40eae7935314c4	a4247580f879b30fdb40eae7935314c4	BBL	1	3.84615	0.00189	11	1
Eukaryota.Metazoa.Annelida.Unassigned.Unassigned.Unassigned.Unassigned.Unassigned.a9093fd06e2d05167f3ac5848b1de12a	a9093fd06e2d05167f3ac5848b1de12a	Sediment	1	3.0303	0.00404617	44	1
Eukaryota.Metazoa.Annelida.Unassigned.Unassigned.Unassigned.Unassigned.Unassigned.d9b1bfd538bb6a93d64db99d9c4aa0e2	d9b1bfd538bb6a93d64db99d9c4aa0e2	Sediment	3	9.09091	0.436027	4905	2
Eukaryota.Metazoa.Annelida.Unassigned.Unassigned.Unassigned.Unassigned.Unassigned.da676b7efd7529a7922adab18c3dc0ce	da676b7efd7529a7922adab18c3dc0ce	Sediment	1	3.0303	0.00217002	34	1
Eukaryota.Metazoa.Annelida.Unassigned.Unassigned.Unassigned.Unassigned.Unassigned.e6694b51fb04ad81b9023c4b991bca16	e6694b51fb04ad81b9023c4b991bca16	BBL	1	3.84615	0.039886	7	1
Eukaryota.Metazoa.Annelida.Unassigned.Unassigned.Unassigned.Unassigned.Unassigned.e81300755df3908d59693ebc72037844	e81300755df3908d59693ebc72037844	Sediment	1	3.0303	0.0506844	683	1
Eukaryota.Metazoa.Annelida.Unassigned.Unassigned.Unassigned.Unassigned.Unassigned.eecd445a17161e3ae70c8901497b37e5	eecd445a17161e3ae70c8901497b37e5	Sediment	1	3.0303	0.00606925	66	1
Eukaryota.Metazoa.Arthropoda.Hexanauplia.Unassigned.Unassigned.Unassigned.Unassigned.0472e9cd64ddb207b0e331ef7ba16625	0472e9cd64ddb207b0e331ef7ba16625	Nodule	4	8	0.0095928	137	1
Eukaryota.Metazoa.Arthropoda.Hexanauplia.Unassigned.Unassigned.Unassigned.Unassigned.1160779ad3cbd836a82590fc606cc0f5	1160779ad3cbd836a82590fc606cc0f5	Sediment	1	3.0303	0.00791418	124	1
Eukaryota.Metazoa.Arthropoda.Hexanauplia.Unassigned.Unassigned.Unassigned.Unassigned.11e93b6faf6239aee9483df1a6491c28	11e93b6faf6239aee9483df1a6491c28	Sediment	1	3.0303	0.00107632	12	1
Eukaryota.Metazoa.Arthropoda.Hexanauplia.Unassigned.Unassigned.Unassigned.Unassigned.164f1adfaff044179b485a2a911bff8c	164f1adfaff044179b485a2a911bff8c	Sediment	1	3.0303	0.0343058	515	1
Eukaryota.Metazoa.Arthropoda.Hexanauplia.Unassigned.Unassigned.Unassigned.Unassigned.16ea349cc26d51e9aefee50f6160ee96	16ea349cc26d51e9aefee50f6160ee96	Sediment	1	3.0303	0.485978	6281	2
Eukaryota.Metazoa.Arthropoda.Hexanauplia.Unassigned.Unassigned.Unassigned.Unassigned.1cea9ac1d0fd7e89140e3e7727fc4dd4	1cea9ac1d0fd7e89140e3e7727fc4dd4	Sediment	1	3.0303	0.0063137	46	1
Eukaryota.Metazoa.Arthropoda.Hexanauplia.Unassigned.Unassigned.Unassigned.Unassigned.2854ac431cb92f1f5b8bf5a32c70a03d	2854ac431cb92f1f5b8bf5a32c70a03d	Sediment	1	3.0303	0.0393582	428	1
Eukaryota.Metazoa.Arthropoda.Hexanauplia.Unassigned.Unassigned.Unassigned.Unassigned.391ecec01aac442e5dc02bada6978295	391ecec01aac442e5dc02bada6978295	Sediment	1	3.0303	0.0115765	156	1
Eukaryota.Metazoa.Arthropoda.Hexanauplia.Unassigned.Unassigned.Unassigned.Unassigned.4e5bedbfb1efca3c07b92556e1031abe	4e5bedbfb1efca3c07b92556e1031abe	Sediment	1	3.0303	0.0016948	37	1
Eukaryota.Metazoa.Arthropoda.Hexanauplia.Unassigned.Unassigned.Unassigned.Unassigned.566af205cf3d508431983d16a2607069	566af205cf3d508431983d16a2607069	Sediment	1	3.0303	0.0134669	211	1
Eukaryota.Metazoa.Arthropoda.Hexanauplia.Unassigned.Unassigned.Unassigned.Unassigned.6892b4c0563eca804a4058b440892a46	6892b4c0563eca804a4058b440892a46	Sediment	1	3.0303	0.00689689	86	1
Eukaryota.Metazoa.Arthropoda.Hexanauplia.Unassigned.Unassigned.Unassigned.Unassigned.6aa8af5786c8b10c5c5148733001eed5	6aa8af5786c8b10c5c5148733001eed5	Nodule	5	10	0.0119905	125	2
Eukaryota.Metazoa.Arthropoda.Hexanauplia.Unassigned.Unassigned.Unassigned.Unassigned.7b2b81221350e8d6d543441d01105f84	7b2b81221350e8d6d543441d01105f84	Sediment	1	3.0303	0.000801964	10	1
Eukaryota.Metazoa.Arthropoda.Hexanauplia.Unassigned.Unassigned.Unassigned.Unassigned.8899a32ca20d0c22af2b230a5091e65b	8899a32ca20d0c22af2b230a5091e65b	Nodule	1	2	0.00215556	30	1
Eukaryota.Metazoa.Arthropoda.Hexanauplia.Unassigned.Unassigned.Unassigned.Unassigned.baf5ccad9dfbe713e17698eda5d014f0	baf5ccad9dfbe713e17698eda5d014f0	Sediment	1	3.0303	0.00112953	5	1
Eukaryota.Metazoa.Arthropoda.Hexanauplia.Unassigned.Unassigned.Unassigned.Unassigned.d52506789f7aae7f66d245a0f024ee80	d52506789f7aae7f66d245a0f024ee80	Nodule	4	8	0.0618198	1595	1
Eukaryota.Metazoa.Arthropoda.Hexanauplia.Unassigned.Unassigned.Unassigned.Unassigned.d6caac187e055a3d6ffd69ec9270c32f	d6caac187e055a3d6ffd69ec9270c32f	Sediment	2	6.06061	0.106218	800	2
Eukaryota.Metazoa.Arthropoda.Hexanauplia.Unassigned.Unassigned.Unassigned.Unassigned.e021cadb3a694eee62a5ad230b63294a	e021cadb3a694eee62a5ad230b63294a	Sediment	1	3.0303	0.0104634	141	1
Eukaryota.Metazoa.Arthropoda.Hexanauplia.Unassigned.Unassigned.Unassigned.Unassigned.f2b3597ae5c602ba1d44093ebe3e56bf	f2b3597ae5c602ba1d44093ebe3e56bf	Nodule	3	6	0.0182913	282	1
Eukaryota.Metazoa.Arthropoda.Hexauplia.Calanoida.Acartiidae.Acartia.Acartia clausii.bc15a56e3f4adbca1bb7b282461d1388	bc15a56e3f4adbca1bb7b282461d1388	BBL	1	3.84615	0.0362417	8	1
Eukaryota.Metazoa.Arthropoda.Hexauplia.Calanoida.Aetideidae.Unassigned.Unassigned.69d52e41b1ebad02da4fc0d8aa8745c2	69d52e41b1ebad02da4fc0d8aa8745c2	BBL	1	3.84615	0.172939	25	1
Eukaryota.Metazoa.Arthropoda.Hexauplia.Calanoida.Calanidae.nocalanus.nocalanus minor.452818951c04c84cc540aa63463e1515	452818951c04c84cc540aa63463e1515	Sediment	1	3.0303	0.0949239	1425	2
Eukaryota.Metazoa.Arthropoda.Hexauplia.Calanoida.Clausocalanidae.Clausocalanus.Clausocalanus jobei.b4899bbf02428f03835d664504e5f863	b4899bbf02428f03835d664504e5f863	BBL	1	3.84615	0.21978	14	1
Eukaryota.Metazoa.Arthropoda.Hexauplia.Calanoida.Metridinidae.Pleuromamma.Pleuromamma borealis.d31aa51f997f65fcd01c284226558df1	d31aa51f997f65fcd01c284226558df1	BBL	1	3.84615	0.0276702	4	1
Eukaryota.Metazoa.Arthropoda.Hexauplia.Calanoida.Unassigned.Unassigned.Unassigned.1b89da49a2b9caba7d9b23735e4589fa	1b89da49a2b9caba7d9b23735e4589fa	Nodule	1	2	0.00197959	32	1
Eukaryota.Metazoa.Arthropoda.Hexauplia.Calanoida.Unassigned.Unassigned.Unassigned.2dff19b84ecb9d79985a9b1d8e61e30b	2dff19b84ecb9d79985a9b1d8e61e30b	Nodule	1	2	0.00264585	40	1
Eukaryota.Metazoa.Arthropoda.Hexauplia.Calanoida.Unassigned.Unassigned.Unassigned.4ffed1e1c93a2b1428688865fcdc9783	4ffed1e1c93a2b1428688865fcdc9783	BBL	1	3.84615	0.166021	24	1
Eukaryota.Metazoa.Arthropoda.Hexauplia.Calanoida.Unassigned.Unassigned.Unassigned.51f35dc952a8d7f1400cfe210ce3eefe	51f35dc952a8d7f1400cfe210ce3eefe	Nodule	1	2	0.00157662	15	1
Eukaryota.Metazoa.Arthropoda.Hexauplia.Calanoida.Unassigned.Unassigned.Unassigned.914ede3cd7a2fcb9156e930273a3c895	914ede3cd7a2fcb9156e930273a3c895	Nodule	3	6	0.0337455	318	1
Eukaryota.Metazoa.Arthropoda.Hexauplia.Calanoida.Unassigned.Unassigned.Unassigned.fc8fd3aa0a5b7e8162c69f7ac16d8bcd	fc8fd3aa0a5b7e8162c69f7ac16d8bcd	Sediment	1	3.0303	0.00156156	18	1
Eukaryota.Metazoa.Arthropoda.Hexauplia.Calanoida.Unassigned.Unassigned.Unassigned.fc92563aa0c4ffdbe38445b24e84a515	fc92563aa0c4ffdbe38445b24e84a515	Sediment	1	3.0303	0.00467215	102	1
Eukaryota.Metazoa.Arthropoda.Hexauplia.Harpacticoida.Aegisthidae.Pontostratiotes.Pontostratiotes sp. DZMB517.56b4232845843ef08497b9188f1a5a9f	56b4232845843ef08497b9188f1a5a9f	Nodule	1	2	0.00420382	33	1
Eukaryota.Metazoa.Arthropoda.Hexauplia.Unassigned.Unassigned.Unassigned.Unassigned.01aa8be0b0d6d9f7eadf716cf1f1a065	01aa8be0b0d6d9f7eadf716cf1f1a065	Sediment	1	3.0303	0.0118072	37	1
Eukaryota.Metazoa.Arthropoda.Hexauplia.Unassigned.Unassigned.Unassigned.Unassigned.0575e347537226074724347268b1c8f3	0575e347537226074724347268b1c8f3	Nodule	2	4	0.228769	1112	1
Eukaryota.Metazoa.Arthropoda.Hexauplia.Unassigned.Unassigned.Unassigned.Unassigned.11cfc2e405915660dc4544aaf5db288c	11cfc2e405915660dc4544aaf5db288c	Sediment	1	3.0303	0.0105686	77	1
Eukaryota.Metazoa.Arthropoda.Hexauplia.Unassigned.Unassigned.Unassigned.Unassigned.128593a847cdd258a6a4a3c820e22c3a	128593a847cdd258a6a4a3c820e22c3a	Sediment	1	3.0303	0.00691007	58	1
Eukaryota.Metazoa.Arthropoda.Hexauplia.Unassigned.Unassigned.Unassigned.Unassigned.1338820903c120947777d931fdfab432	1338820903c120947777d931fdfab432	Sediment	1	3.0303	0.0100045	47	1
Eukaryota.Metazoa.Arthropoda.Hexauplia.Unassigned.Unassigned.Unassigned.Unassigned.1b6d02acc1f05ae9d5fa8383150a06e0	1b6d02acc1f05ae9d5fa8383150a06e0	Nodule	2	4	0.0022268	22	1
Eukaryota.Metazoa.Arthropoda.Hexauplia.Unassigned.Unassigned.Unassigned.Unassigned.24dc792939f30c5d9ada8ac328f628eb	24dc792939f30c5d9ada8ac328f628eb	Sediment	1	3.0303	0.00929285	78	1
Eukaryota.Metazoa.Arthropoda.Hexauplia.Unassigned.Unassigned.Unassigned.Unassigned.27582475b72bd494dce6b145349b3113	27582475b72bd494dce6b145349b3113	Nodule	1	2	0.00481408	67	1
Eukaryota.Metazoa.Arthropoda.Hexauplia.Unassigned.Unassigned.Unassigned.Unassigned.2b8be6c368cb04b41b3193d22a4dfe9f	2b8be6c368cb04b41b3193d22a4dfe9f	Sediment	1	3.0303	0.0506037	1026	1
Eukaryota.Metazoa.Arthropoda.Hexauplia.Unassigned.Unassigned.Unassigned.Unassigned.2dff19b84ecb9d79985a9b1d8e61e30b	2dff19b84ecb9d79985a9b1d8e61e30b	Sediment	2	6.06061	0.0886385	584	1
Eukaryota.Metazoa.Arthropoda.Hexauplia.Unassigned.Unassigned.Unassigned.Unassigned.449fb1f8f43f206d260c55c4516cf3da	449fb1f8f43f206d260c55c4516cf3da	Nodule	1	2	0.00132253	12	1
Eukaryota.Metazoa.Arthropoda.Hexauplia.Unassigned.Unassigned.Unassigned.Unassigned.475dda4adf00319ef1bb2435222f4dd6	475dda4adf00319ef1bb2435222f4dd6	Sediment	2	6.06061	0.0743526	917	1
Eukaryota.Metazoa.Arthropoda.Hexauplia.Unassigned.Unassigned.Unassigned.Unassigned.5bce68c4d57e0ae3d8874a854bbb7dcd	5bce68c4d57e0ae3d8874a854bbb7dcd	Nodule	1	2	0.000306205	7	1
Eukaryota.Metazoa.Arthropoda.Hexauplia.Unassigned.Unassigned.Unassigned.Unassigned.71cb5c14f831b1c3992211423b8af1f9	71cb5c14f831b1c3992211423b8af1f9	Sediment	1	3.0303	0.00156329	17	1
Eukaryota.Metazoa.Arthropoda.Hexauplia.Unassigned.Unassigned.Unassigned.Unassigned.768daa4e3c4f39aa2af804a14645c512	768daa4e3c4f39aa2af804a14645c512	Nodule	1	2	0.00404342	46	1
Eukaryota.Metazoa.Arthropoda.Hexauplia.Unassigned.Unassigned.Unassigned.Unassigned.848f54134015125891af4cdab2a02695	848f54134015125891af4cdab2a02695	Nodule	3	6	0.0250954	170	1
Eukaryota.Metazoa.Arthropoda.Hexauplia.Unassigned.Unassigned.Unassigned.Unassigned.9b979c1bfd92de6dedbee2c804fdd49c	9b979c1bfd92de6dedbee2c804fdd49c	Sediment	1	3.0303	0.202894	1703	1
Eukaryota.Metazoa.Arthropoda.Hexauplia.Unassigned.Unassigned.Unassigned.Unassigned.9e07dcb1459cec8bb74f424e1e0c652f	9e07dcb1459cec8bb74f424e1e0c652f	Sediment	1	3.0303	0.0862516	1883	1
Eukaryota.Metazoa.Arthropoda.Hexauplia.Unassigned.Unassigned.Unassigned.Unassigned.9eef34003353803e9ce1f807ae5704be	9eef34003353803e9ce1f807ae5704be	Sediment	1	3.0303	0.236975	1049	1
Eukaryota.Metazoa.Arthropoda.Hexauplia.Unassigned.Unassigned.Unassigned.Unassigned.d282a442f6a09beee3fe24d204f38834	d282a442f6a09beee3fe24d204f38834	Nodule	1	2	0.00351602	40	1
Eukaryota.Metazoa.Arthropoda.Hexauplia.Unassigned.Unassigned.Unassigned.Unassigned.e1fad9a33cd79d9a046ac483f02f6f53	e1fad9a33cd79d9a046ac483f02f6f53	Sediment	1	3.0303	0.0605227	508	1
Eukaryota.Metazoa.Arthropoda.Hexauplia.Unassigned.Unassigned.Unassigned.Unassigned.e21588f67b17668d36160a4f79ca8648	e21588f67b17668d36160a4f79ca8648	Sediment	1	3.0303	0.457118	5908	2
Eukaryota.Metazoa.Arthropoda.Hexauplia.Unassigned.Unassigned.Unassigned.Unassigned.e8a7bcc7f434fd3e4df2e25a522b97df	e8a7bcc7f434fd3e4df2e25a522b97df	Sediment	1	3.0303	0.00970377	121	1
Eukaryota.Metazoa.Arthropoda.Hexauplia.Unassigned.Unassigned.Unassigned.Unassigned.f17f6ef78b02a7512de4e8024dc6b056	f17f6ef78b02a7512de4e8024dc6b056	Sediment	1	3.0303	0.0429221	190	1
Eukaryota.Metazoa.Arthropoda.Hexauplia.Unassigned.Unassigned.Unassigned.Unassigned.f36f67b939a5e5167f1e1704de5b0fe6	f36f67b939a5e5167f1e1704de5b0fe6	Sediment	2	6.06061	0.0408889	446	2
Eukaryota.Metazoa.Arthropoda.Hexauplia.Unassigned.Unassigned.Unassigned.Unassigned.f73f467b77eb0533954d7d75c335df8d	f73f467b77eb0533954d7d75c335df8d	Nodule	4	8	1.41544	16061	1
Eukaryota.Metazoa.Arthropoda.Malacostraca.Decapoda.Unassigned.Unassigned.Unassigned.4a467b807daeaae6b43a8dec84a90b7d	4a467b807daeaae6b43a8dec84a90b7d	BBL	1	3.84615	0.0556262	14	1
Eukaryota.Metazoa.Arthropoda.Malacostraca.Euphausiacea.Euphausiidae.Euphausia.Euphausia brevis.6a7b535e61675e4a50441b08728d1006	6a7b535e61675e4a50441b08728d1006	BBL	1	3.84615	0.0788955	12	1
Eukaryota.Metazoa.Arthropoda.Malacostraca.Euphausiacea.Euphausiidae.Euphausia.Euphausia pacifica.0ac35ef6988d45183641c224a2eff7d1	0ac35ef6988d45183641c224a2eff7d1	Sediment	1	3.0303	0.0831637	1037	2
Eukaryota.Metazoa.Arthropoda.Malacostraca.Euphausiacea.Euphausiidae.Euphausia.Euphausia tenera.bad6e3d27cd01fc35a6195a5bf0353dc	bad6e3d27cd01fc35a6195a5bf0353dc	BBL	1	3.84615	0.156595	98	1
Eukaryota.Metazoa.Arthropoda.Malacostraca.Euphausiacea.Euphausiidae.Stylocheiron.Stylocheiron caritum.a864ec1ed5eb18d03f8eb072cca2c0a9	a864ec1ed5eb18d03f8eb072cca2c0a9	BBL	1	3.84615	0.00240546	14	1
Eukaryota.Metazoa.Arthropoda.Malacostraca.Euphausiacea.Euphausiidae.Stylocheiron.Stylocheiron caritum.cdc34c3b974b9136a1ac8fe618e1e4a7	cdc34c3b974b9136a1ac8fe618e1e4a7	BBL	1	3.84615	0.181422	10	1
Eukaryota.Metazoa.Arthropoda.Malacostraca.Euphausiacea.Euphausiidae.Stylocheiron.Stylocheiron suhmi.6275435a540d1a466d4604362acda2e8	6275435a540d1a466d4604362acda2e8	Sediment	1	3.0303	0.0960547	1720	2
Eukaryota.Metazoa.Arthropoda.Malacostraca.Euphausiacea.Euphausiidae.Thysanoessa.Thysanoessa gregaria.00affa4b0faefccb140fff9072232ca4	00affa4b0faefccb140fff9072232ca4	BBL	1	3.84615	0.017094	3	1
Eukaryota.Metazoa.Arthropoda.Malacostraca.Euphausiacea.Euphausiidae.Unassigned.Unassigned.4965ff56952d33d8cd555b740fdd77c0	4965ff56952d33d8cd555b740fdd77c0	Sediment	1	3.0303	0.00632826	95	1
Eukaryota.Metazoa.Arthropoda.Malacostraca.Unassigned.Unassigned.Unassigned.Unassigned.18b0dde4e4273e3ed0bd47639be13f2f	18b0dde4e4273e3ed0bd47639be13f2f	Sediment	1	3.0303	0.00953906	52	1
Eukaryota.Metazoa.Arthropoda.Malacostraca.Unassigned.Unassigned.Unassigned.Unassigned.19d6237953c663737b6580d46fb4894e	19d6237953c663737b6580d46fb4894e	Nodule	1	2	0.000305474	5	1
Eukaryota.Metazoa.Arthropoda.Malacostraca.Unassigned.Unassigned.Unassigned.Unassigned.36070016e014508d0c127fe3e772c395	36070016e014508d0c127fe3e772c395	Sediment	1	3.0303	0.00514967	56	1
Eukaryota.Metazoa.Arthropoda.Malacostraca.Unassigned.Unassigned.Unassigned.Unassigned.41a880a9b284bb13773122ecfc72b2ed	41a880a9b284bb13773122ecfc72b2ed	Sediment	1	3.0303	0.00285934	24	1
Eukaryota.Metazoa.Arthropoda.Malacostraca.Unassigned.Unassigned.Unassigned.Unassigned.43a735f3b950f2970aa111391969cbc3	43a735f3b950f2970aa111391969cbc3	Sediment	1	3.0303	0.10435	327	1
Eukaryota.Metazoa.Arthropoda.Malacostraca.Unassigned.Unassigned.Unassigned.Unassigned.6aa1fb50acf835f7c858c56cb52ef8d1	6aa1fb50acf835f7c858c56cb52ef8d1	Sediment	1	3.0303	0.00345671	14	1
Eukaryota.Metazoa.Arthropoda.Malacostraca.Unassigned.Unassigned.Unassigned.Unassigned.747e27a468a8bc6c218cd4c242f779dc	747e27a468a8bc6c218cd4c242f779dc	Sediment	1	3.0303	0.00952569	143	1
Eukaryota.Metazoa.Arthropoda.Malacostraca.Unassigned.Unassigned.Unassigned.Unassigned.b6cc52f050c572a40e0d3b8ddf843527	b6cc52f050c572a40e0d3b8ddf843527	Sediment	1	3.0303	0.0145457	88	1
Eukaryota.Metazoa.Arthropoda.Malacostraca.Unassigned.Unassigned.Unassigned.Unassigned.b7a3c58e26a4f519ba45b218f55b41fd	b7a3c58e26a4f519ba45b218f55b41fd	Sediment	1	3.0303	0.00522073	55	1
Eukaryota.Metazoa.Arthropoda.Malacostraca.Unassigned.Unassigned.Unassigned.Unassigned.cb8e1909288e4f123942214dae0353d3	cb8e1909288e4f123942214dae0353d3	Nodule	1	2	0.000421496	8	1
Eukaryota.Metazoa.Arthropoda.Malacostraca.Unassigned.Unassigned.Unassigned.Unassigned.e6fc9af7c51fc7c8ae62e4fcf8320519	e6fc9af7c51fc7c8ae62e4fcf8320519	Sediment	1	3.0303	0.000733774	4	1
Eukaryota.Metazoa.Arthropoda.Ostracoda.Halocyprida.Halocyprididae.Discoconchoecia.Discoconchoecia aff. elegans CMARA05509_Os109.1.3.20b08a8a6d1ef8187e0d069b674f1c45	20b08a8a6d1ef8187e0d069b674f1c45	BBL	1	3.84615	0.144337	17	1
Eukaryota.Metazoa.Arthropoda.Ostracoda.Halocyprida.Halocyprididae.Porroecia.Porroecia spinirostris.c88ef8d9b3f0b807b0ec0df483ae7c08	c88ef8d9b3f0b807b0ec0df483ae7c08	Sediment	1	3.0303	0.0417659	440	2
Eukaryota.Metazoa.Arthropoda.Ostracoda.Halocyprida.Halocyprididae.Unassigned.Unassigned.be9be605e852b314f86cb076d00ba662	be9be605e852b314f86cb076d00ba662	Sediment	1	3.0303	0.0306481	413	2
Eukaryota.Metazoa.Arthropoda.Unassigned.Unassigned.Unassigned.Unassigned.Unassigned.00f1b03e4088ce9badab48c27a587200	00f1b03e4088ce9badab48c27a587200	Sediment	1	3.0303	0.000295928	6	1
Eukaryota.Metazoa.Arthropoda.Unassigned.Unassigned.Unassigned.Unassigned.Unassigned.030ccd40f96f030fea8f427002e1e3f4	030ccd40f96f030fea8f427002e1e3f4	Nodule	1	2	0.000818359	12	1
Eukaryota.Metazoa.Arthropoda.Unassigned.Unassigned.Unassigned.Unassigned.Unassigned.033eb7782c83006c72888ccc6dad9885	033eb7782c83006c72888ccc6dad9885	Sediment	1	3.0303	0.000641177	13	1
Eukaryota.Metazoa.Arthropoda.Unassigned.Unassigned.Unassigned.Unassigned.Unassigned.035856bc143b7b1a08852a9969f05325	035856bc143b7b1a08852a9969f05325	Sediment	5	15.1515	0.0373157	472	1
Eukaryota.Metazoa.Arthropoda.Unassigned.Unassigned.Unassigned.Unassigned.Unassigned.0574e3b42a00dcf1f48e984e33715e55	0574e3b42a00dcf1f48e984e33715e55	Nodule	1	2	0.000415167	3	1
Eukaryota.Metazoa.Arthropoda.Unassigned.Unassigned.Unassigned.Unassigned.Unassigned.058cf09bb92733d4bb7af76c2e1ed5b6	058cf09bb92733d4bb7af76c2e1ed5b6	Sediment	1	3.0303	0.000870303	19	1
Eukaryota.Metazoa.Arthropoda.Unassigned.Unassigned.Unassigned.Unassigned.Unassigned.05925f9ef128f5bac4406b6a40e4a4b6	05925f9ef128f5bac4406b6a40e4a4b6	Sediment	1	3.0303	0.000833974	7	1
Eukaryota.Metazoa.Arthropoda.Unassigned.Unassigned.Unassigned.Unassigned.Unassigned.059eb773f1c448e88bd6b6dce4704cd6	059eb773f1c448e88bd6b6dce4704cd6	BBL	1	3.84615	0.026513	15	1
Eukaryota.Metazoa.Arthropoda.Unassigned.Unassigned.Unassigned.Unassigned.Unassigned.05c56713cf35c958b29cb3bf6dcc51bc	05c56713cf35c958b29cb3bf6dcc51bc	Sediment	1	3.0303	0.0533572	801	2
Eukaryota.Metazoa.Arthropoda.Unassigned.Unassigned.Unassigned.Unassigned.Unassigned.07690b728c5adfd5c47a48a82a5d9644	07690b728c5adfd5c47a48a82a5d9644	Nodule	1	2	0.00144404	7	1
Eukaryota.Metazoa.Arthropoda.Unassigned.Unassigned.Unassigned.Unassigned.Unassigned.077ac3d3e99090980de0b488b0d33c79	077ac3d3e99090980de0b488b0d33c79	Sediment	6	18.1818	0.0319148	174	2
Eukaryota.Metazoa.Arthropoda.Unassigned.Unassigned.Unassigned.Unassigned.Unassigned.0822c195f711981e17d00d558a8513cf	0822c195f711981e17d00d558a8513cf	BBL	5	19.2308	0.122916	26	1
Eukaryota.Metazoa.Arthropoda.Unassigned.Unassigned.Unassigned.Unassigned.Unassigned.086b57f862985fbee5f68d600018f480	086b57f862985fbee5f68d600018f480	Sediment	1	3.0303	0.0016276	33	1
Eukaryota.Metazoa.Arthropoda.Unassigned.Unassigned.Unassigned.Unassigned.Unassigned.08977fb442f59a5e0d085152ae10887e	08977fb442f59a5e0d085152ae10887e	Nodule	1	2	0.0774179	337	1
Eukaryota.Metazoa.Arthropoda.Unassigned.Unassigned.Unassigned.Unassigned.Unassigned.09086085264748e1e23e867157405795	09086085264748e1e23e867157405795	Sediment	2	6.06061	0.0393052	595	2
Eukaryota.Metazoa.Arthropoda.Unassigned.Unassigned.Unassigned.Unassigned.Unassigned.095dd04a2a8a36f809dbf466dff3efcb	095dd04a2a8a36f809dbf466dff3efcb	Nodule	1	2	0.000464231	5	1
Eukaryota.Metazoa.Arthropoda.Unassigned.Unassigned.Unassigned.Unassigned.Unassigned.0a6c23405be2ed0b6c2fa429dc81a37f	0a6c23405be2ed0b6c2fa429dc81a37f	Sediment	1	3.0303	0.00112953	5	1
Eukaryota.Metazoa.Arthropoda.Unassigned.Unassigned.Unassigned.Unassigned.Unassigned.0b683be939f20f60acacdbce2de365bd	0b683be939f20f60acacdbce2de365bd	Sediment	1	3.0303	0.0019167	17	1
Eukaryota.Metazoa.Arthropoda.Unassigned.Unassigned.Unassigned.Unassigned.Unassigned.0c01f327c560046b38cb7f67211aea95	0c01f327c560046b38cb7f67211aea95	Sediment	5	15.1515	0.188741	2761	2
Eukaryota.Metazoa.Arthropoda.Unassigned.Unassigned.Unassigned.Unassigned.Unassigned.0c12368301cb7cee13b125d624ff444e	0c12368301cb7cee13b125d624ff444e	Sediment	1	3.0303	0.00261091	57	1
Eukaryota.Metazoa.Arthropoda.Unassigned.Unassigned.Unassigned.Unassigned.Unassigned.0c407266d324d5573a2075741fe31bba	0c407266d324d5573a2075741fe31bba	Nodule	2	4	0.0659585	833	2
Eukaryota.Metazoa.Arthropoda.Unassigned.Unassigned.Unassigned.Unassigned.Unassigned.0d3d615cda3e7dbaf075451aaa0f0fb8	0d3d615cda3e7dbaf075451aaa0f0fb8	Sediment	1	3.0303	0.00280688	35	1
Eukaryota.Metazoa.Arthropoda.Unassigned.Unassigned.Unassigned.Unassigned.Unassigned.0dcb187361270209cea9dff404d29e93	0dcb187361270209cea9dff404d29e93	Sediment	1	3.0303	0.00274571	37	1
Eukaryota.Metazoa.Arthropoda.Unassigned.Unassigned.Unassigned.Unassigned.Unassigned.0dd9f01f6721b68073d82a181816e6b2	0dd9f01f6721b68073d82a181816e6b2	Sediment	2	6.06061	0.0110853	119	1
Eukaryota.Metazoa.Arthropoda.Unassigned.Unassigned.Unassigned.Unassigned.Unassigned.0df78660471af7f4c972bc98090cf395	0df78660471af7f4c972bc98090cf395	Sediment	1	3.0303	0.000302506	3	1
Eukaryota.Metazoa.Arthropoda.Unassigned.Unassigned.Unassigned.Unassigned.Unassigned.0e37955af81b561a0c7c50a3de1d6028	0e37955af81b561a0c7c50a3de1d6028	Sediment	1	3.0303	0.000433768	5	1
Eukaryota.Metazoa.Arthropoda.Unassigned.Unassigned.Unassigned.Unassigned.Unassigned.0f21a90d547e51f60dd12ea45b877acf	0f21a90d547e51f60dd12ea45b877acf	Sediment	4	12.1212	0.0125068	133	2
Eukaryota.Metazoa.Arthropoda.Unassigned.Unassigned.Unassigned.Unassigned.Unassigned.0f645c533d8d9a4801ea59de45c42d1f	0f645c533d8d9a4801ea59de45c42d1f	Nodule	1	2	0.00156901	16	1
Eukaryota.Metazoa.Arthropoda.Unassigned.Unassigned.Unassigned.Unassigned.Unassigned.0f65f2e655c826ebf91848aac1c9c6ab	0f65f2e655c826ebf91848aac1c9c6ab	Sediment	1	3.0303	0.00857802	72	1
Eukaryota.Metazoa.Arthropoda.Unassigned.Unassigned.Unassigned.Unassigned.Unassigned.0fbb915ed57358dde931685ae920152e	0fbb915ed57358dde931685ae920152e	BBL	1	3.84615	0.146056	6	1
Eukaryota.Metazoa.Arthropoda.Unassigned.Unassigned.Unassigned.Unassigned.Unassigned.108696a1c5df9c1ce470ee214ee72b43	108696a1c5df9c1ce470ee214ee72b43	BBL	6	23.0769	0.170417	63	2
Eukaryota.Metazoa.Arthropoda.Unassigned.Unassigned.Unassigned.Unassigned.Unassigned.1087d381656fba62637c21a305071dae	1087d381656fba62637c21a305071dae	Nodule	1	2	0.00266183	33	1
Eukaryota.Metazoa.Arthropoda.Unassigned.Unassigned.Unassigned.Unassigned.Unassigned.10a27aa4b00804f0d0ab0934696829cd	10a27aa4b00804f0d0ab0934696829cd	Sediment	1	3.0303	0.0224797	136	2
Eukaryota.Metazoa.Arthropoda.Unassigned.Unassigned.Unassigned.Unassigned.Unassigned.10e00cbac442b7fb41edde3fa80bee5e	10e00cbac442b7fb41edde3fa80bee5e	Sediment	1	3.0303	0.00106431	5	1
Eukaryota.Metazoa.Arthropoda.Unassigned.Unassigned.Unassigned.Unassigned.Unassigned.112f6278b445d30b3116f4f1363d7c60	112f6278b445d30b3116f4f1363d7c60	Nodule	1	2	0.000206633	4	1
Eukaryota.Metazoa.Arthropoda.Unassigned.Unassigned.Unassigned.Unassigned.Unassigned.118040b2d42bf32e2b24530b97502fc9	118040b2d42bf32e2b24530b97502fc9	Sediment	1	3.0303	0.000173522	2	1
Eukaryota.Metazoa.Arthropoda.Unassigned.Unassigned.Unassigned.Unassigned.Unassigned.11aa4c911f9d1bea9b9a779e2186fe9a	11aa4c911f9d1bea9b9a779e2186fe9a	Nodule	1	2	0.000356474	6	1
Eukaryota.Metazoa.Arthropoda.Unassigned.Unassigned.Unassigned.Unassigned.Unassigned.120e1619266501409df355e7d70865af	120e1619266501409df355e7d70865af	Sediment	1	3.0303	0.00111313	15	1
Eukaryota.Metazoa.Arthropoda.Unassigned.Unassigned.Unassigned.Unassigned.Unassigned.124389312311ab4ae4e2e212a56ba323	124389312311ab4ae4e2e212a56ba323	Sediment	1	3.0303	0.0132091	178	1
Eukaryota.Metazoa.Arthropoda.Unassigned.Unassigned.Unassigned.Unassigned.Unassigned.12987168e976cacfc2298a889ead3513	12987168e976cacfc2298a889ead3513	Sediment	2	6.06061	0.0423103	128	2
Eukaryota.Metazoa.Arthropoda.Unassigned.Unassigned.Unassigned.Unassigned.Unassigned.12c501815e699d3870e8a2d9be89d856	12c501815e699d3870e8a2d9be89d856	Sediment	1	3.0303	0.000403341	4	1
Eukaryota.Metazoa.Arthropoda.Unassigned.Unassigned.Unassigned.Unassigned.Unassigned.12f0fc90d87490258b0976abd701349d	12f0fc90d87490258b0976abd701349d	Sediment	1	3.0303	0.011162	99	1
Eukaryota.Metazoa.Arthropoda.Unassigned.Unassigned.Unassigned.Unassigned.Unassigned.12f4df98f9fbac8042dd90061e2560d2	12f4df98f9fbac8042dd90061e2560d2	Nodule	1	2	0.000185586	3	1
Eukaryota.Metazoa.Arthropoda.Unassigned.Unassigned.Unassigned.Unassigned.Unassigned.13279dd0874d35526ec4f484ff9199ef	13279dd0874d35526ec4f484ff9199ef	Nodule	1	2	0.000727609	11	1
Eukaryota.Metazoa.Arthropoda.Unassigned.Unassigned.Unassigned.Unassigned.Unassigned.1358ed92349a06c6d389cb67f4eb1e35	1358ed92349a06c6d389cb67f4eb1e35	BBL	1	3.84615	0.0723415	18	1
Eukaryota.Metazoa.Arthropoda.Unassigned.Unassigned.Unassigned.Unassigned.Unassigned.1373b01050c66f9a5e3f8342a9c54c09	1373b01050c66f9a5e3f8342a9c54c09	Nodule	1	2	0.00123061	14	1
Eukaryota.Metazoa.Arthropoda.Unassigned.Unassigned.Unassigned.Unassigned.Unassigned.1373cb71cceb2957d855632b6f365447	1373cb71cceb2957d855632b6f365447	Sediment	1	3.0303	0.0192588	78	1
Eukaryota.Metazoa.Arthropoda.Unassigned.Unassigned.Unassigned.Unassigned.Unassigned.137aabbfca50899469a11b95320669d6	137aabbfca50899469a11b95320669d6	Sediment	1	3.0303	0.00563735	50	1
Eukaryota.Metazoa.Arthropoda.Unassigned.Unassigned.Unassigned.Unassigned.Unassigned.13ef7eb4d88d8be9c55f60f4d505b43e	13ef7eb4d88d8be9c55f60f4d505b43e	Sediment	2	6.06061	0.0132398	64	2
Eukaryota.Metazoa.Arthropoda.Unassigned.Unassigned.Unassigned.Unassigned.Unassigned.13fa91acec862ec29f691b5b175ad555	13fa91acec862ec29f691b5b175ad555	Sediment	1	3.0303	0.00071755	8	1
Eukaryota.Metazoa.Arthropoda.Unassigned.Unassigned.Unassigned.Unassigned.Unassigned.14615557bd10746fa4f87a2f645a975b	14615557bd10746fa4f87a2f645a975b	Sediment	2	6.06061	0.00441538	47	1
Eukaryota.Metazoa.Arthropoda.Unassigned.Unassigned.Unassigned.Unassigned.Unassigned.14fc2ca53a9a1a6643096400020cf81b	14fc2ca53a9a1a6643096400020cf81b	Sediment	2	6.06061	0.00302624	33	1
Eukaryota.Metazoa.Arthropoda.Unassigned.Unassigned.Unassigned.Unassigned.Unassigned.156a8510008a92c16c0c05065478aa3a	156a8510008a92c16c0c05065478aa3a	Sediment	1	3.0303	0.000789229	7	1
Eukaryota.Metazoa.Arthropoda.Unassigned.Unassigned.Unassigned.Unassigned.Unassigned.162e50a55c0e648514335769d8f4c9f4	162e50a55c0e648514335769d8f4c9f4	Sediment	1	3.0303	0.00749887	79	1
Eukaryota.Metazoa.Arthropoda.Unassigned.Unassigned.Unassigned.Unassigned.Unassigned.171280289881d224688ca0bd8d49fd2b	171280289881d224688ca0bd8d49fd2b	Sediment	1	3.0303	0.00187421	38	1
Eukaryota.Metazoa.Arthropoda.Unassigned.Unassigned.Unassigned.Unassigned.Unassigned.17aac2f4ec1236330eac66ec38e27ddd	17aac2f4ec1236330eac66ec38e27ddd	Sediment	1	3.0303	0.0145958	182	1
Eukaryota.Metazoa.Arthropoda.Unassigned.Unassigned.Unassigned.Unassigned.Unassigned.1827ba476b20a2cdfe4b21e444183b5d	1827ba476b20a2cdfe4b21e444183b5d	Sediment	1	3.0303	0.00716033	29	1
Eukaryota.Metazoa.Arthropoda.Unassigned.Unassigned.Unassigned.Unassigned.Unassigned.188a5d0f833cf73b84495c344ad18471	188a5d0f833cf73b84495c344ad18471	Sediment	1	3.0303	0.252563	1118	1
Eukaryota.Metazoa.Arthropoda.Unassigned.Unassigned.Unassigned.Unassigned.Unassigned.189eae2b1ee0fa29749fbcc6edc9d3fe	189eae2b1ee0fa29749fbcc6edc9d3fe	Sediment	1	3.0303	0.00276456	24	1
Eukaryota.Metazoa.Arthropoda.Unassigned.Unassigned.Unassigned.Unassigned.Unassigned.194bf393df76436a5116ad5938d36588	194bf393df76436a5116ad5938d36588	Sediment	1	3.0303	0.0280123	124	1
Eukaryota.Metazoa.Arthropoda.Unassigned.Unassigned.Unassigned.Unassigned.Unassigned.19e6ca02d5869716d493d4d68fe631f7	19e6ca02d5869716d493d4d68fe631f7	Sediment	1	3.0303	0.00839488	34	1
Eukaryota.Metazoa.Arthropoda.Unassigned.Unassigned.Unassigned.Unassigned.Unassigned.1b53ef31b26c5acc34fcb34b79cd31a3	1b53ef31b26c5acc34fcb34b79cd31a3	Sediment	1	3.0303	0.0470956	707	2
Eukaryota.Metazoa.Arthropoda.Unassigned.Unassigned.Unassigned.Unassigned.Unassigned.1c45bd06e4cc81e854beaa59c401d05d	1c45bd06e4cc81e854beaa59c401d05d	Sediment	1	3.0303	0.00631384	56	1
Eukaryota.Metazoa.Arthropoda.Unassigned.Unassigned.Unassigned.Unassigned.Unassigned.1c4d92d1d4470a2d51a638540d45054e	1c4d92d1d4470a2d51a638540d45054e	Sediment	1	3.0303	0.00152896	31	1
Eukaryota.Metazoa.Arthropoda.Unassigned.Unassigned.Unassigned.Unassigned.Unassigned.1d4ae03aef2220fa82b88b0cf12ff6d9	1d4ae03aef2220fa82b88b0cf12ff6d9	BBL	1	3.84615	0.103484	18	1
Eukaryota.Metazoa.Arthropoda.Unassigned.Unassigned.Unassigned.Unassigned.Unassigned.1dc273032050ed8f5d905a21c4179f1d	1dc273032050ed8f5d905a21c4179f1d	Nodule	1	2	0.000210217	2	1
Eukaryota.Metazoa.Arthropoda.Unassigned.Unassigned.Unassigned.Unassigned.Unassigned.1e1bc63dcbb4d7f7b2f8f13ba953a067	1e1bc63dcbb4d7f7b2f8f13ba953a067	Nodule	1	2	0.00255684	14	1
Eukaryota.Metazoa.Arthropoda.Unassigned.Unassigned.Unassigned.Unassigned.Unassigned.1e6bddfa1f506943d88288dcdcaaed28	1e6bddfa1f506943d88288dcdcaaed28	Sediment	1	3.0303	0.00132891	14	1
Eukaryota.Metazoa.Arthropoda.Unassigned.Unassigned.Unassigned.Unassigned.Unassigned.1e7ade20916c27cac5f6b1841849f6f0	1e7ade20916c27cac5f6b1841849f6f0	BBL	1	3.84615	0.0486855	7	1
Eukaryota.Metazoa.Arthropoda.Unassigned.Unassigned.Unassigned.Unassigned.Unassigned.1ebae599ac92cc823e2a204f7ee1737b	1ebae599ac92cc823e2a204f7ee1737b	BBL	1	3.84615	0.0163368	7	1
Eukaryota.Metazoa.Arthropoda.Unassigned.Unassigned.Unassigned.Unassigned.Unassigned.1ec49888d8af814cac1c20a953359956	1ec49888d8af814cac1c20a953359956	BBL	4	15.3846	1.31161	124	1
Eukaryota.Metazoa.Arthropoda.Unassigned.Unassigned.Unassigned.Unassigned.Unassigned.1f27348aa53ac3c848c599bc2622c771	1f27348aa53ac3c848c599bc2622c771	Sediment	1	3.0303	0.00233333	17	1
Eukaryota.Metazoa.Arthropoda.Unassigned.Unassigned.Unassigned.Unassigned.Unassigned.1f745a825f6784074cf312cb6e1f9bf9	1f745a825f6784074cf312cb6e1f9bf9	Sediment	1	3.0303	0.00519459	70	1
Eukaryota.Metazoa.Arthropoda.Unassigned.Unassigned.Unassigned.Unassigned.Unassigned.1f973f2d95065b3c6a4d4e47b84dc9f0	1f973f2d95065b3c6a4d4e47b84dc9f0	Sediment	1	3.0303	0.0141948	177	1
Eukaryota.Metazoa.Arthropoda.Unassigned.Unassigned.Unassigned.Unassigned.Unassigned.1fd0ba18c87b374c5378b7bde1262d33	1fd0ba18c87b374c5378b7bde1262d33	Nodule	2	4	1.61802	41492	1
Eukaryota.Metazoa.Arthropoda.Unassigned.Unassigned.Unassigned.Unassigned.Unassigned.21d3aafdf5ead7119af978c58aaa4ebd	21d3aafdf5ead7119af978c58aaa4ebd	Nodule	1	2	0.00052687	10	1
Eukaryota.Metazoa.Arthropoda.Unassigned.Unassigned.Unassigned.Unassigned.Unassigned.21e677334d5a2edd69a02ba6f507a7aa	21e677334d5a2edd69a02ba6f507a7aa	Nodule	1	2	0.0175124	83	1
Eukaryota.Metazoa.Arthropoda.Unassigned.Unassigned.Unassigned.Unassigned.Unassigned.2292f45e09a81310fab91cd1ffc2049b	2292f45e09a81310fab91cd1ffc2049b	Sediment	1	3.0303	0.00112275	14	1
Eukaryota.Metazoa.Arthropoda.Unassigned.Unassigned.Unassigned.Unassigned.Unassigned.22b4c4611df386c19abad74520c2d117	22b4c4611df386c19abad74520c2d117	Sediment	1	3.0303	0.000987632	4	1
Eukaryota.Metazoa.Arthropoda.Unassigned.Unassigned.Unassigned.Unassigned.Unassigned.2313be56ceeb3389c8359ef617afc917	2313be56ceeb3389c8359ef617afc917	Sediment	2	6.06061	0.00309099	32	1
Eukaryota.Metazoa.Arthropoda.Unassigned.Unassigned.Unassigned.Unassigned.Unassigned.2318bd96e8084338a1ab1cfb5c0f3ed4	2318bd96e8084338a1ab1cfb5c0f3ed4	Sediment	2	6.06061	0.00613658	30	2
Eukaryota.Metazoa.Arthropoda.Unassigned.Unassigned.Unassigned.Unassigned.Unassigned.2412f7757ce800d13db23d92df6ae8f2	2412f7757ce800d13db23d92df6ae8f2	Sediment	1	3.0303	0.00155838	21	1
Eukaryota.Metazoa.Arthropoda.Unassigned.Unassigned.Unassigned.Unassigned.Unassigned.25a76c56a3bf679b1bffe3b2b34a0c3d	25a76c56a3bf679b1bffe3b2b34a0c3d	Sediment	1	3.0303	0.00972251	53	1
Eukaryota.Metazoa.Arthropoda.Unassigned.Unassigned.Unassigned.Unassigned.Unassigned.263f0275fad991daeb4aa3e02375a24b	263f0275fad991daeb4aa3e02375a24b	Nodule	1	2	0.000583018	7	1
Eukaryota.Metazoa.Arthropoda.Unassigned.Unassigned.Unassigned.Unassigned.Unassigned.271309d8ad4cafa89172a09659569010	271309d8ad4cafa89172a09659569010	Nodule	1	2	0.000112872	4	1
Eukaryota.Metazoa.Arthropoda.Unassigned.Unassigned.Unassigned.Unassigned.Unassigned.2745e3adad80a5f78ac384f3e94c46ab	2745e3adad80a5f78ac384f3e94c46ab	Sediment	1	3.0303	0.00154881	13	1
Eukaryota.Metazoa.Arthropoda.Unassigned.Unassigned.Unassigned.Unassigned.Unassigned.27f79dde1e20e9ccd553b56dddc181e8	27f79dde1e20e9ccd553b56dddc181e8	Sediment	2	6.06061	0.00182509	39	1
Eukaryota.Metazoa.Arthropoda.Unassigned.Unassigned.Unassigned.Unassigned.Unassigned.286329aab6e3d6d21d14ab0f2c40aff6	286329aab6e3d6d21d14ab0f2c40aff6	Nodule	1	2	0.000338615	12	1
Eukaryota.Metazoa.Arthropoda.Unassigned.Unassigned.Unassigned.Unassigned.Unassigned.28b292aa0e544422cbdb2c97ab9d12c2	28b292aa0e544422cbdb2c97ab9d12c2	Sediment	2	6.06061	0.0135156	146	1
Eukaryota.Metazoa.Arthropoda.Unassigned.Unassigned.Unassigned.Unassigned.Unassigned.28efeb89412953c547a672e448c2259c	28efeb89412953c547a672e448c2259c	Sediment	4	12.1212	0.0035129	31	2
Eukaryota.Metazoa.Arthropoda.Unassigned.Unassigned.Unassigned.Unassigned.Unassigned.28f714245a5790279f71f085a61d64b8	28f714245a5790279f71f085a61d64b8	Sediment	1	3.0303	0.0036145	16	1
Eukaryota.Metazoa.Arthropoda.Unassigned.Unassigned.Unassigned.Unassigned.Unassigned.28fe3a65d56b067a50267119b3296856	28fe3a65d56b067a50267119b3296856	Nodule	1	2	0.000730527	4	1
Eukaryota.Metazoa.Arthropoda.Unassigned.Unassigned.Unassigned.Unassigned.Unassigned.296d39cbbef2a8611ffa48ab81af16f1	296d39cbbef2a8611ffa48ab81af16f1	Sediment	2	6.06061	0.0181691	52	2
Eukaryota.Metazoa.Arthropoda.Unassigned.Unassigned.Unassigned.Unassigned.Unassigned.29cd0de4141c981ce9d89aecdd592ec5	29cd0de4141c981ce9d89aecdd592ec5	Nodule	1	2	0.000272786	4	1
Eukaryota.Metazoa.Arthropoda.Unassigned.Unassigned.Unassigned.Unassigned.Unassigned.2a53118eff7b04edcc1f1908d9642a5c	2a53118eff7b04edcc1f1908d9642a5c	Nodule	1	2	0.0128706	61	1
Eukaryota.Metazoa.Arthropoda.Unassigned.Unassigned.Unassigned.Unassigned.Unassigned.2a898b1da4df4377ffd69218661aa4a6	2a898b1da4df4377ffd69218661aa4a6	Sediment	1	3.0303	0.0279787	501	1
Eukaryota.Metazoa.Arthropoda.Unassigned.Unassigned.Unassigned.Unassigned.Unassigned.2aa3250703d547563f90073ca9ed9617	2aa3250703d547563f90073ca9ed9617	Nodule	1	2	0.00848656	51	1
Eukaryota.Metazoa.Arthropoda.Unassigned.Unassigned.Unassigned.Unassigned.Unassigned.2af5a0b242cc10cfd778cfa81bfd5a46	2af5a0b242cc10cfd778cfa81bfd5a46	Sediment	1	3.0303	0.0117358	71	1
Eukaryota.Metazoa.Arthropoda.Unassigned.Unassigned.Unassigned.Unassigned.Unassigned.2b8be6c368cb04b41b3193d22a4dfe9f	2b8be6c368cb04b41b3193d22a4dfe9f	Sediment	1	3.0303	0.934007	12925	1
Eukaryota.Metazoa.Arthropoda.Unassigned.Unassigned.Unassigned.Unassigned.Unassigned.2bb4c32a188df1d421efdfbd5620a6c3	2bb4c32a188df1d421efdfbd5620a6c3	Sediment	1	3.0303	0.0105948	166	1
Eukaryota.Metazoa.Arthropoda.Unassigned.Unassigned.Unassigned.Unassigned.Unassigned.2cc655f3350c021d8d34062933b11b53	2cc655f3350c021d8d34062933b11b53	Sediment	7	21.2121	0.0450819	398	2
Eukaryota.Metazoa.Arthropoda.Unassigned.Unassigned.Unassigned.Unassigned.Unassigned.2db4b188c69b320080d7bffad01ed795	2db4b188c69b320080d7bffad01ed795	Sediment	1	3.0303	0.000197285	4	1
Eukaryota.Metazoa.Arthropoda.Unassigned.Unassigned.Unassigned.Unassigned.Unassigned.2e241fe9af1c1a0081cfa0db786ef4bf	2e241fe9af1c1a0081cfa0db786ef4bf	Sediment	1	3.0303	0.00880529	48	1
Eukaryota.Metazoa.Arthropoda.Unassigned.Unassigned.Unassigned.Unassigned.Unassigned.2e965ab51faac03c10fa9de02e16cec1	2e965ab51faac03c10fa9de02e16cec1	Sediment	2	6.06061	0.0272671	58	1
Eukaryota.Metazoa.Arthropoda.Unassigned.Unassigned.Unassigned.Unassigned.Unassigned.2ec329812488ac1cd0c4b8ac08f50838	2ec329812488ac1cd0c4b8ac08f50838	Nodule	2	4	0.00227194	15	1
Eukaryota.Metazoa.Arthropoda.Unassigned.Unassigned.Unassigned.Unassigned.Unassigned.2ed541ac73df3acfc67efda57c558565	2ed541ac73df3acfc67efda57c558565	Sediment	1	3.0303	0.00846238	22	1
Eukaryota.Metazoa.Arthropoda.Unassigned.Unassigned.Unassigned.Unassigned.Unassigned.2f20e1282aeb9115858cb4318af8d128	2f20e1282aeb9115858cb4318af8d128	Sediment	1	3.0303	0.000789141	16	1
Eukaryota.Metazoa.Arthropoda.Unassigned.Unassigned.Unassigned.Unassigned.Unassigned.2f6421c041a7ffc0bbdd16bdf14d617b	2f6421c041a7ffc0bbdd16bdf14d617b	Nodule	1	2	0.00116482	7	1
Eukaryota.Metazoa.Arthropoda.Unassigned.Unassigned.Unassigned.Unassigned.Unassigned.2fc71794b855ed945248a89486ab9fe6	2fc71794b855ed945248a89486ab9fe6	Sediment	1	3.0303	0.000705847	7	1
Eukaryota.Metazoa.Arthropoda.Unassigned.Unassigned.Unassigned.Unassigned.Unassigned.30b1df7ef09b9a410a814c12dc83d7ba	30b1df7ef09b9a410a814c12dc83d7ba	BBL	3	11.5385	0.222833	29	2
Eukaryota.Metazoa.Arthropoda.Unassigned.Unassigned.Unassigned.Unassigned.Unassigned.31c2b494997b386610bab46b6d13d172	31c2b494997b386610bab46b6d13d172	Sediment	1	3.0303	0.00789229	70	1
Eukaryota.Metazoa.Arthropoda.Unassigned.Unassigned.Unassigned.Unassigned.Unassigned.33eedf4470567431dbe5513d4fd818a0	33eedf4470567431dbe5513d4fd818a0	Nodule	1	2	0.000183284	3	1
Eukaryota.Metazoa.Arthropoda.Unassigned.Unassigned.Unassigned.Unassigned.Unassigned.34cc97c10a96a1c64c6e89673cd0de20	34cc97c10a96a1c64c6e89673cd0de20	Sediment	1	3.0303	0.00429096	87	1
Eukaryota.Metazoa.Arthropoda.Unassigned.Unassigned.Unassigned.Unassigned.Unassigned.34ed6bdde2bddf551e51cd441d86cfbd	34ed6bdde2bddf551e51cd441d86cfbd	Nodule	1	2	0.00114963	16	1
Eukaryota.Metazoa.Arthropoda.Unassigned.Unassigned.Unassigned.Unassigned.Unassigned.35ab9a77e8166e7733c51ad5f255171f	35ab9a77e8166e7733c51ad5f255171f	BBL	1	3.84615	0.00326455	19	1
Eukaryota.Metazoa.Arthropoda.Unassigned.Unassigned.Unassigned.Unassigned.Unassigned.35e1756759386992423ba871d8b206d8	35e1756759386992423ba871d8b206d8	Sediment	2	6.06061	0.00139317	24	1
Eukaryota.Metazoa.Arthropoda.Unassigned.Unassigned.Unassigned.Unassigned.Unassigned.35f0d5de2deeff1cf16740d42f554246	35f0d5de2deeff1cf16740d42f554246	BBL	1	3.84615	0.143039	36	1
Eukaryota.Metazoa.Arthropoda.Unassigned.Unassigned.Unassigned.Unassigned.Unassigned.36a829cc5742f8455651395d862add05	36a829cc5742f8455651395d862add05	Sediment	1	3.0303	0.000549665	12	1
Eukaryota.Metazoa.Arthropoda.Unassigned.Unassigned.Unassigned.Unassigned.Unassigned.36f06b173163887012ac36b0ddabcfbd	36f06b173163887012ac36b0ddabcfbd	Sediment	1	3.0303	0.00280826	44	1
Eukaryota.Metazoa.Arthropoda.Unassigned.Unassigned.Unassigned.Unassigned.Unassigned.36f90332df13ad3097761da5b6a18dce	36f90332df13ad3097761da5b6a18dce	Nodule	2	4	0.0012536	21	1
Eukaryota.Metazoa.Arthropoda.Unassigned.Unassigned.Unassigned.Unassigned.Unassigned.37793ff0ca055465b5720d3e4f508d74	37793ff0ca055465b5720d3e4f508d74	Sediment	1	3.0303	0.000357417	3	1
Eukaryota.Metazoa.Arthropoda.Unassigned.Unassigned.Unassigned.Unassigned.Unassigned.37d3fe3bc4d6e963991f5d06bbbccd8a	37d3fe3bc4d6e963991f5d06bbbccd8a	Sediment	1	3.0303	0.000549018	4	1
Eukaryota.Metazoa.Arthropoda.Unassigned.Unassigned.Unassigned.Unassigned.Unassigned.388d3b4ec036d42591b2f4db7e211ae4	388d3b4ec036d42591b2f4db7e211ae4	Sediment	1	3.0303	0.00858102	107	1
Eukaryota.Metazoa.Arthropoda.Unassigned.Unassigned.Unassigned.Unassigned.Unassigned.391ecec01aac442e5dc02bada6978295	391ecec01aac442e5dc02bada6978295	Sediment	1	3.0303	0.0104634	141	1
Eukaryota.Metazoa.Arthropoda.Unassigned.Unassigned.Unassigned.Unassigned.Unassigned.39498224ac6e01f98b81521779c57f9c	39498224ac6e01f98b81521779c57f9c	Sediment	1	3.0303	0.0410075	530	1
Eukaryota.Metazoa.Arthropoda.Unassigned.Unassigned.Unassigned.Unassigned.Unassigned.394c9fbb2d08928e863212e9982d84bb	394c9fbb2d08928e863212e9982d84bb	Sediment	2	6.06061	1.9222	12714	1
Eukaryota.Metazoa.Arthropoda.Unassigned.Unassigned.Unassigned.Unassigned.Unassigned.3a0b985ef7167ed25f87171aa8ba0443	3a0b985ef7167ed25f87171aa8ba0443	Sediment	1	3.0303	0.0146234	189	1
Eukaryota.Metazoa.Arthropoda.Unassigned.Unassigned.Unassigned.Unassigned.Unassigned.3a7ed9aa37f3fc7a511b9c918830f979	3a7ed9aa37f3fc7a511b9c918830f979	Nodule	1	2	0.000198439	3	1
Eukaryota.Metazoa.Arthropoda.Unassigned.Unassigned.Unassigned.Unassigned.Unassigned.3ad64a9542ade202a01fe3a10b0f173c	3ad64a9542ade202a01fe3a10b0f173c	BBL	1	3.84615	0.0788955	12	1
Eukaryota.Metazoa.Arthropoda.Unassigned.Unassigned.Unassigned.Unassigned.Unassigned.3b03b892cd0cfbe4b96fe41d6257d950	3b03b892cd0cfbe4b96fe41d6257d950	Nodule	1	2	0.000408692	3	1
Eukaryota.Metazoa.Arthropoda.Unassigned.Unassigned.Unassigned.Unassigned.Unassigned.3b48e73349d0c1dc31eb18e333bfb6fc	3b48e73349d0c1dc31eb18e333bfb6fc	Sediment	1	3.0303	0.00983954	107	1
Eukaryota.Metazoa.Arthropoda.Unassigned.Unassigned.Unassigned.Unassigned.Unassigned.3b4aea8a769116164deab5d783a184b3	3b4aea8a769116164deab5d783a184b3	Sediment	1	3.0303	0.224458	1884	1
Eukaryota.Metazoa.Arthropoda.Unassigned.Unassigned.Unassigned.Unassigned.Unassigned.3b6d966cb5f9db0b9b52c7c60c2850de	3b6d966cb5f9db0b9b52c7c60c2850de	Sediment	1	3.0303	0.021001	283	2
Eukaryota.Metazoa.Arthropoda.Unassigned.Unassigned.Unassigned.Unassigned.Unassigned.3c318810d63d0dee005f1eb188032079	3c318810d63d0dee005f1eb188032079	Sediment	1	3.0303	0.0226622	201	1
Eukaryota.Metazoa.Arthropoda.Unassigned.Unassigned.Unassigned.Unassigned.Unassigned.3c3329f2f9826ad8db137028a82ca97d	3c3329f2f9826ad8db137028a82ca97d	Sediment	1	3.0303	0.0118072	37	1
Eukaryota.Metazoa.Arthropoda.Unassigned.Unassigned.Unassigned.Unassigned.Unassigned.3db533e1d6e320a3e37342bed24eb5bc	3db533e1d6e320a3e37342bed24eb5bc	Sediment	2	6.06061	0.00325324	41	1
Eukaryota.Metazoa.Arthropoda.Unassigned.Unassigned.Unassigned.Unassigned.Unassigned.3deff966317fa317c99915187e8fdb99	3deff966317fa317c99915187e8fdb99	Sediment	1	3.0303	0.000833974	7	1
Eukaryota.Metazoa.Arthropoda.Unassigned.Unassigned.Unassigned.Unassigned.Unassigned.3df4ef6ba14616f57b298e54578f219e	3df4ef6ba14616f57b298e54578f219e	Sediment	1	3.0303	0.00340579	16	1
Eukaryota.Metazoa.Arthropoda.Unassigned.Unassigned.Unassigned.Unassigned.Unassigned.3e8cdc773a3a67bbddf7979ad7a1e600	3e8cdc773a3a67bbddf7979ad7a1e600	BBL	1	3.84615	0.0111853	7	1
Eukaryota.Metazoa.Arthropoda.Unassigned.Unassigned.Unassigned.Unassigned.Unassigned.3e905925e5c2dc687c1beb62c9f3ec82	3e905925e5c2dc687c1beb62c9f3ec82	BBL	3	11.5385	0.30166	57	2
Eukaryota.Metazoa.Arthropoda.Unassigned.Unassigned.Unassigned.Unassigned.Unassigned.3ee350a3f99f9405a6c4ccaf5e7b9c1b	3ee350a3f99f9405a6c4ccaf5e7b9c1b	Sediment	6	18.1818	0.0264218	147	1
Eukaryota.Metazoa.Arthropoda.Unassigned.Unassigned.Unassigned.Unassigned.Unassigned.3efa37b4975558e3fbdb83f994dc2c5e	3efa37b4975558e3fbdb83f994dc2c5e	Sediment	1	3.0303	0.000274509	2	1
Eukaryota.Metazoa.Arthropoda.Unassigned.Unassigned.Unassigned.Unassigned.Unassigned.3fbcd270ddc6b72047cf6cd2be579b1a	3fbcd270ddc6b72047cf6cd2be579b1a	Sediment	1	3.0303	0.00123303	25	1
Eukaryota.Metazoa.Arthropoda.Unassigned.Unassigned.Unassigned.Unassigned.Unassigned.3fc2437ca627fb139c123ec421eedfec	3fc2437ca627fb139c123ec421eedfec	Sediment	1	3.0303	0.000677718	3	1
Eukaryota.Metazoa.Arthropoda.Unassigned.Unassigned.Unassigned.Unassigned.Unassigned.4039e403eb8e58ec3d952c5d4ae00aa3	4039e403eb8e58ec3d952c5d4ae00aa3	Sediment	1	3.0303	0.00306421	46	1
Eukaryota.Metazoa.Arthropoda.Unassigned.Unassigned.Unassigned.Unassigned.Unassigned.415b4305ac241b7e589805c4d2f2900c	415b4305ac241b7e589805c4d2f2900c	Nodule	1	2	0.00735125	16	1
Eukaryota.Metazoa.Arthropoda.Unassigned.Unassigned.Unassigned.Unassigned.Unassigned.416162c8c8f573cd83cb7df19d1a00d8	416162c8c8f573cd83cb7df19d1a00d8	Sediment	1	3.0303	0.00425724	20	1
Eukaryota.Metazoa.Arthropoda.Unassigned.Unassigned.Unassigned.Unassigned.Unassigned.417d355f6f2402604fb4dcb8e5fc6252	417d355f6f2402604fb4dcb8e5fc6252	BBL	2	7.69231	0.245572	68	1
Eukaryota.Metazoa.Arthropoda.Unassigned.Unassigned.Unassigned.Unassigned.Unassigned.4288f5ef184cce8741f5619e537733cd	4288f5ef184cce8741f5619e537733cd	Nodule	1	2	0.0039554	58	1
Eukaryota.Metazoa.Arthropoda.Unassigned.Unassigned.Unassigned.Unassigned.Unassigned.42a8259089125e0e4f6b52c4a587878a	42a8259089125e0e4f6b52c4a587878a	Nodule	1	2	0.0126604	110	1
Eukaryota.Metazoa.Arthropoda.Unassigned.Unassigned.Unassigned.Unassigned.Unassigned.431beab66ea8cee55378eac452c8dfd2	431beab66ea8cee55378eac452c8dfd2	Sediment	1	3.0303	0.00144613	11	1
Eukaryota.Metazoa.Arthropoda.Unassigned.Unassigned.Unassigned.Unassigned.Unassigned.437d681c6e77d3415fd6f49b318a5ce0	437d681c6e77d3415fd6f49b318a5ce0	Sediment	1	3.0303	0.228604	4635	1
Eukaryota.Metazoa.Arthropoda.Unassigned.Unassigned.Unassigned.Unassigned.Unassigned.438989a60d954282849ee98b075d1c44	438989a60d954282849ee98b075d1c44	Nodule	1	2	0.000564358	20	1
Eukaryota.Metazoa.Arthropoda.Unassigned.Unassigned.Unassigned.Unassigned.Unassigned.44fef56b1162deac13e19c421ac139ef	44fef56b1162deac13e19c421ac139ef	Sediment	1	3.0303	0.000358775	4	1
Eukaryota.Metazoa.Arthropoda.Unassigned.Unassigned.Unassigned.Unassigned.Unassigned.45917b66ff0f19efa9ede6afd5537436	45917b66ff0f19efa9ede6afd5537436	Nodule	1	2	0.00334246	36	1
Eukaryota.Metazoa.Arthropoda.Unassigned.Unassigned.Unassigned.Unassigned.Unassigned.4609e7e5f8ed937787f8fab7964e83aa	4609e7e5f8ed937787f8fab7964e83aa	Nodule	2	4	0.00123653	12	2
Eukaryota.Metazoa.Arthropoda.Unassigned.Unassigned.Unassigned.Unassigned.Unassigned.48a33af57c80c22d29e6315d79674fea	48a33af57c80c22d29e6315d79674fea	Sediment	1	3.0303	0.000358775	4	1
Eukaryota.Metazoa.Arthropoda.Unassigned.Unassigned.Unassigned.Unassigned.Unassigned.48a869fe030042d70ac4ed7e2cda2a90	48a869fe030042d70ac4ed7e2cda2a90	Sediment	1	3.0303	0.00395421	43	1
Eukaryota.Metazoa.Arthropoda.Unassigned.Unassigned.Unassigned.Unassigned.Unassigned.48af22aab4a4b9e95d51e361730994d2	48af22aab4a4b9e95d51e361730994d2	Sediment	1	3.0303	0.0015098	11	1
Eukaryota.Metazoa.Arthropoda.Unassigned.Unassigned.Unassigned.Unassigned.Unassigned.49337a15d416cc0fadf9fb72e4db952c	49337a15d416cc0fadf9fb72e4db952c	Sediment	2	6.06061	0.0111697	58	1
Eukaryota.Metazoa.Arthropoda.Unassigned.Unassigned.Unassigned.Unassigned.Unassigned.49c2786d3442f1751ab1949010405603	49c2786d3442f1751ab1949010405603	Sediment	1	3.0303	0.00183222	40	1
Eukaryota.Metazoa.Arthropoda.Unassigned.Unassigned.Unassigned.Unassigned.Unassigned.49f26c282e0d4affe08adeb852b1cd34	49f26c282e0d4affe08adeb852b1cd34	Sediment	1	3.0303	0.939078	19040	1
Eukaryota.Metazoa.Arthropoda.Unassigned.Unassigned.Unassigned.Unassigned.Unassigned.4a3a2281156159eeac82dac2b43f898a	4a3a2281156159eeac82dac2b43f898a	Nodule	2	4	0.00951555	113	1
Eukaryota.Metazoa.Arthropoda.Unassigned.Unassigned.Unassigned.Unassigned.Unassigned.4a496d006dedd9f9b5279b9a5d65981f	4a496d006dedd9f9b5279b9a5d65981f	Nodule	1	2	0.000615303	7	1
Eukaryota.Metazoa.Arthropoda.Unassigned.Unassigned.Unassigned.Unassigned.Unassigned.4b14c56a3aacc0ca40abb46d3b37ee33	4b14c56a3aacc0ca40abb46d3b37ee33	BBL	1	3.84615	0.327699	57	1
Eukaryota.Metazoa.Arthropoda.Unassigned.Unassigned.Unassigned.Unassigned.Unassigned.4bb9bb1e4d443f6e7fd62b5e94d0db60	4bb9bb1e4d443f6e7fd62b5e94d0db60	Sediment	2	6.06061	0.00336066	60	2
Eukaryota.Metazoa.Arthropoda.Unassigned.Unassigned.Unassigned.Unassigned.Unassigned.4ca661f4d60fa53c268ad0af1c08573a	4ca661f4d60fa53c268ad0af1c08573a	Nodule	4	8	0.00326674	49	2
Eukaryota.Metazoa.Arthropoda.Unassigned.Unassigned.Unassigned.Unassigned.Unassigned.4cc65345b3786cb5d70171211353b251	4cc65345b3786cb5d70171211353b251	BBL	1	3.84615	0.216963	33	1
Eukaryota.Metazoa.Arthropoda.Unassigned.Unassigned.Unassigned.Unassigned.Unassigned.4d420204526d3f8f691a14f7ab439628	4d420204526d3f8f691a14f7ab439628	Sediment	1	3.0303	0.0782129	872	1
Eukaryota.Metazoa.Arthropoda.Unassigned.Unassigned.Unassigned.Unassigned.Unassigned.4dc14b2acb1c63e982decc47dce63443	4dc14b2acb1c63e982decc47dce63443	Sediment	1	3.0303	0.00255291	8	1
Eukaryota.Metazoa.Arthropoda.Unassigned.Unassigned.Unassigned.Unassigned.Unassigned.4dce6e5ae4f7ec348b8aa73211344333	4dce6e5ae4f7ec348b8aa73211344333	Sediment	1	3.0303	0.000320786	4	1
Eukaryota.Metazoa.Arthropoda.Unassigned.Unassigned.Unassigned.Unassigned.Unassigned.4df80307b4984a36dc95c85f1cec7f3f	4df80307b4984a36dc95c85f1cec7f3f	Nodule	2	4	0.00304907	64	1
Eukaryota.Metazoa.Arthropoda.Unassigned.Unassigned.Unassigned.Unassigned.Unassigned.4e1288b2635b2a93139f5926d6e3614e	4e1288b2635b2a93139f5926d6e3614e	Nodule	1	2	0.00283792	27	1
Eukaryota.Metazoa.Arthropoda.Unassigned.Unassigned.Unassigned.Unassigned.Unassigned.4e50faad7f15ff268391059d46391da1	4e50faad7f15ff268391059d46391da1	BBL	1	3.84615	0.00208351	4	1
Eukaryota.Metazoa.Arthropoda.Unassigned.Unassigned.Unassigned.Unassigned.Unassigned.4eaa82ef1b68cd4e300fe0f33d353818	4eaa82ef1b68cd4e300fe0f33d353818	Sediment	1	3.0303	0.0430811	374	1
Eukaryota.Metazoa.Arthropoda.Unassigned.Unassigned.Unassigned.Unassigned.Unassigned.4ec974642ecf46d465dd841a6658d091	4ec974642ecf46d465dd841a6658d091	Sediment	1	3.0303	0.00382936	12	1
Eukaryota.Metazoa.Arthropoda.Unassigned.Unassigned.Unassigned.Unassigned.Unassigned.4edb094d22aedb8d1fa8814e7a62cc01	4edb094d22aedb8d1fa8814e7a62cc01	Sediment	2	6.06061	0.00130985	10	1
Eukaryota.Metazoa.Arthropoda.Unassigned.Unassigned.Unassigned.Unassigned.Unassigned.4edbe2337dd401ccfe542da740a802ce	4edbe2337dd401ccfe542da740a802ce	Sediment	1	3.0303	0.00350182	71	1
Eukaryota.Metazoa.Arthropoda.Unassigned.Unassigned.Unassigned.Unassigned.Unassigned.4fe7482fb8141e127bbf77c779fb9dca	4fe7482fb8141e127bbf77c779fb9dca	Sediment	1	3.0303	0.0254556	329	1
Eukaryota.Metazoa.Arthropoda.Unassigned.Unassigned.Unassigned.Unassigned.Unassigned.50070caf1ca77c4ade90f89179c87668	50070caf1ca77c4ade90f89179c87668	Sediment	1	3.0303	0.0071543	39	1
Eukaryota.Metazoa.Arthropoda.Unassigned.Unassigned.Unassigned.Unassigned.Unassigned.507cb437c150b2610ab9356187423654	507cb437c150b2610ab9356187423654	Nodule	1	2	0.000684932	13	1
Eukaryota.Metazoa.Arthropoda.Unassigned.Unassigned.Unassigned.Unassigned.Unassigned.50875826c7d79021be4cc9907c94e72a	50875826c7d79021be4cc9907c94e72a	Sediment	1	3.0303	0.000358775	4	1
Eukaryota.Metazoa.Arthropoda.Unassigned.Unassigned.Unassigned.Unassigned.Unassigned.50e30951d7d75d76c37db3ee82146c43	50e30951d7d75d76c37db3ee82146c43	Sediment	1	3.0303	0.00309762	26	1
Eukaryota.Metazoa.Arthropoda.Unassigned.Unassigned.Unassigned.Unassigned.Unassigned.50e9fddd4dcf42ae75c69ab5b4eb8943	50e9fddd4dcf42ae75c69ab5b4eb8943	Nodule	1	2	0.001771	13	1
Eukaryota.Metazoa.Arthropoda.Unassigned.Unassigned.Unassigned.Unassigned.Unassigned.51824449f377a0d268b21a2bfb07235e	51824449f377a0d268b21a2bfb07235e	Nodule	1	2	0.0008	9	1
Eukaryota.Metazoa.Arthropoda.Unassigned.Unassigned.Unassigned.Unassigned.Unassigned.518f978ba02de524f7d2da0b3e44d00f	518f978ba02de524f7d2da0b3e44d00f	Sediment	1	3.0303	0.000607327	7	1
Eukaryota.Metazoa.Arthropoda.Unassigned.Unassigned.Unassigned.Unassigned.Unassigned.519e16bee07e2ffc067531aaa5a0cdf3	519e16bee07e2ffc067531aaa5a0cdf3	Sediment	1	3.0303	0.0112189	122	2
Eukaryota.Metazoa.Arthropoda.Unassigned.Unassigned.Unassigned.Unassigned.Unassigned.526231c397fb651a65fc9f43c6eb6073	526231c397fb651a65fc9f43c6eb6073	BBL	1	3.84615	0.0751015	47	1
Eukaryota.Metazoa.Arthropoda.Unassigned.Unassigned.Unassigned.Unassigned.Unassigned.52f5da22e4a9a41cfc1263d5c5794149	52f5da22e4a9a41cfc1263d5c5794149	Sediment	1	3.0303	0.000433805	5	1
Eukaryota.Metazoa.Arthropoda.Unassigned.Unassigned.Unassigned.Unassigned.Unassigned.5339189148abfb93bc4032d0a126dc68	5339189148abfb93bc4032d0a126dc68	Sediment	1	3.0303	0.0192942	260	1
Eukaryota.Metazoa.Arthropoda.Unassigned.Unassigned.Unassigned.Unassigned.Unassigned.537ebe03c9d373a9f50c5a6e4d0c3c21	537ebe03c9d373a9f50c5a6e4d0c3c21	Sediment	2	6.06061	0.00063995	7	1
Eukaryota.Metazoa.Arthropoda.Unassigned.Unassigned.Unassigned.Unassigned.Unassigned.545a94e4f412299538f4b291e829cfda	545a94e4f412299538f4b291e829cfda	Sediment	1	3.0303	0.000991754	6	1
Eukaryota.Metazoa.Arthropoda.Unassigned.Unassigned.Unassigned.Unassigned.Unassigned.555a5a7f0562fcd33e3d4523a4a0b99f	555a5a7f0562fcd33e3d4523a4a0b99f	Sediment	1	3.0303	0.00483471	32	1
Eukaryota.Metazoa.Arthropoda.Unassigned.Unassigned.Unassigned.Unassigned.Unassigned.56c3eb0221ca11a5a0172cbc65829dda	56c3eb0221ca11a5a0172cbc65829dda	Nodule	1	2	0.00156789	15	1
Eukaryota.Metazoa.Arthropoda.Unassigned.Unassigned.Unassigned.Unassigned.Unassigned.56f7d2aee33056ee494c0f680958c2ca	56f7d2aee33056ee494c0f680958c2ca	Sediment	2	6.06061	0.0304816	153	2
Eukaryota.Metazoa.Arthropoda.Unassigned.Unassigned.Unassigned.Unassigned.Unassigned.5759d93fb6ac9524f6c4cd9805d8b145	5759d93fb6ac9524f6c4cd9805d8b145	Sediment	1	3.0303	0.00178709	15	1
Eukaryota.Metazoa.Arthropoda.Unassigned.Unassigned.Unassigned.Unassigned.Unassigned.57bee9bffd413464c0328b616793c847	57bee9bffd413464c0328b616793c847	Sediment	2	6.06061	0.0170824	118	1
Eukaryota.Metazoa.Arthropoda.Unassigned.Unassigned.Unassigned.Unassigned.Unassigned.57dbff12d609ab95839b92dd5418e39f	57dbff12d609ab95839b92dd5418e39f	Sediment	1	3.0303	0.00156156	18	1
Eukaryota.Metazoa.Arthropoda.Unassigned.Unassigned.Unassigned.Unassigned.Unassigned.588a0c0ba3454dbbfeee81a19b3e3e40	588a0c0ba3454dbbfeee81a19b3e3e40	Nodule	1	2	0.0123214	69	1
Eukaryota.Metazoa.Arthropoda.Unassigned.Unassigned.Unassigned.Unassigned.Unassigned.58ef0370abdd37fdf7950dc52316c7f2	58ef0370abdd37fdf7950dc52316c7f2	Nodule	2	4	0.000781456	10	2
Eukaryota.Metazoa.Arthropoda.Unassigned.Unassigned.Unassigned.Unassigned.Unassigned.593ad41f246e8811e943137052ab0b6a	593ad41f246e8811e943137052ab0b6a	Sediment	1	3.0303	0.00250192	21	1
Eukaryota.Metazoa.Arthropoda.Unassigned.Unassigned.Unassigned.Unassigned.Unassigned.595a8e14d5a8d141fff95adb10ef7664	595a8e14d5a8d141fff95adb10ef7664	Sediment	1	3.0303	0.0131478	206	1
Eukaryota.Metazoa.Arthropoda.Unassigned.Unassigned.Unassigned.Unassigned.Unassigned.5a73f1e78d93f456d30e5d594a171181	5a73f1e78d93f456d30e5d594a171181	Sediment	1	3.0303	0.00741174	54	1
Eukaryota.Metazoa.Arthropoda.Unassigned.Unassigned.Unassigned.Unassigned.Unassigned.5bacfadf4b8e07ef2359897229597f11	5bacfadf4b8e07ef2359897229597f11	Nodule	1	2	0.00390535	17	1
Eukaryota.Metazoa.Arthropoda.Unassigned.Unassigned.Unassigned.Unassigned.Unassigned.5c16d108c47dcec99ac777a925a19216	5c16d108c47dcec99ac777a925a19216	Nodule	1	2	0.00372678	61	1
Eukaryota.Metazoa.Arthropoda.Unassigned.Unassigned.Unassigned.Unassigned.Unassigned.5c4bd99ad834d273d57a5c1bb598db12	5c4bd99ad834d273d57a5c1bb598db12	Sediment	1	3.0303	0.000320638	7	1
Eukaryota.Metazoa.Arthropoda.Unassigned.Unassigned.Unassigned.Unassigned.Unassigned.5cde3760b35e0165dac3a4d4f11daa05	5cde3760b35e0165dac3a4d4f11daa05	Sediment	1	3.0303	0.00529297	66	1
Eukaryota.Metazoa.Arthropoda.Unassigned.Unassigned.Unassigned.Unassigned.Unassigned.5d3fbbddfc343d5cdd861bde6742d2d9	5d3fbbddfc343d5cdd861bde6742d2d9	Sediment	1	3.0303	0.000274509	2	1
Eukaryota.Metazoa.Arthropoda.Unassigned.Unassigned.Unassigned.Unassigned.Unassigned.5dd305155674afa7953590d7cd865e8b	5dd305155674afa7953590d7cd865e8b	Sediment	1	3.0303	0.00295983	53	1
Eukaryota.Metazoa.Arthropoda.Unassigned.Unassigned.Unassigned.Unassigned.Unassigned.5e0056adf250d867281ca29457881f03	5e0056adf250d867281ca29457881f03	BBL	2	7.69231	0.115743	30	1
Eukaryota.Metazoa.Arthropoda.Unassigned.Unassigned.Unassigned.Unassigned.Unassigned.5e2290328ec838cf313b08225d0c667c	5e2290328ec838cf313b08225d0c667c	Sediment	1	3.0303	0.00513688	34	1
Eukaryota.Metazoa.Arthropoda.Unassigned.Unassigned.Unassigned.Unassigned.Unassigned.5e8a78a235b58d77f302919768fde4c3	5e8a78a235b58d77f302919768fde4c3	Nodule	1	2	0.000247448	4	1
Eukaryota.Metazoa.Arthropoda.Unassigned.Unassigned.Unassigned.Unassigned.Unassigned.5ee5c5c2694912b7e3f2b77309a2f965	5ee5c5c2694912b7e3f2b77309a2f965	Sediment	1	3.0303	0.00255434	12	1
Eukaryota.Metazoa.Arthropoda.Unassigned.Unassigned.Unassigned.Unassigned.Unassigned.5f4dcbe050240f77bbb6ee2d7ed2b496	5f4dcbe050240f77bbb6ee2d7ed2b496	BBL	1	3.84615	0.0415053	6	1
Eukaryota.Metazoa.Arthropoda.Unassigned.Unassigned.Unassigned.Unassigned.Unassigned.5f5c33a823a76d5e40e4175c8dd58cbe	5f5c33a823a76d5e40e4175c8dd58cbe	Sediment	1	3.0303	0.00510582	16	1
Eukaryota.Metazoa.Arthropoda.Unassigned.Unassigned.Unassigned.Unassigned.Unassigned.600b2a922053e6f869af4962bfabe5c2	600b2a922053e6f869af4962bfabe5c2	Nodule	1	2	0.00226098	7	1
Eukaryota.Metazoa.Arthropoda.Unassigned.Unassigned.Unassigned.Unassigned.Unassigned.60242e131267819af47611ed48b887be	60242e131267819af47611ed48b887be	Sediment	1	3.0303	0.00590194	43	1
Eukaryota.Metazoa.Arthropoda.Unassigned.Unassigned.Unassigned.Unassigned.Unassigned.606aa330d261800d51098551be158854	606aa330d261800d51098551be158854	Sediment	1	3.0303	0.127799	1473	1
Eukaryota.Metazoa.Arthropoda.Unassigned.Unassigned.Unassigned.Unassigned.Unassigned.611e166424959edbc3c1a74d3496a353	611e166424959edbc3c1a74d3496a353	Sediment	1	3.0303	0.00119139	10	1
Eukaryota.Metazoa.Arthropoda.Unassigned.Unassigned.Unassigned.Unassigned.Unassigned.625882b36ee8dd8c18d87b76776c1fea	625882b36ee8dd8c18d87b76776c1fea	Sediment	1	3.0303	0.00241735	16	1
Eukaryota.Metazoa.Arthropoda.Unassigned.Unassigned.Unassigned.Unassigned.Unassigned.6283f05c57775a73d2caf31e0d14f461	6283f05c57775a73d2caf31e0d14f461	Sediment	1	3.0303	0.0153261	72	1
Eukaryota.Metazoa.Arthropoda.Unassigned.Unassigned.Unassigned.Unassigned.Unassigned.630b2012c8675817974345931a0e905b	630b2012c8675817974345931a0e905b	Sediment	1	3.0303	0.28508	3945	1
Eukaryota.Metazoa.Arthropoda.Unassigned.Unassigned.Unassigned.Unassigned.Unassigned.631c2bb573e6d765f6431ed5f0919c90	631c2bb573e6d765f6431ed5f0919c90	Sediment	13	39.3939	0.292154	2229	2
Eukaryota.Metazoa.Arthropoda.Unassigned.Unassigned.Unassigned.Unassigned.Unassigned.63b9969bd5d65445ad6b7886d97d620a	63b9969bd5d65445ad6b7886d97d620a	Sediment	1	3.0303	0.000201671	2	1
Eukaryota.Metazoa.Arthropoda.Unassigned.Unassigned.Unassigned.Unassigned.Unassigned.6459e819076029e242afd8f0252a8842	6459e819076029e242afd8f0252a8842	Nodule	1	2	0.00109971	18	1
Eukaryota.Metazoa.Arthropoda.Unassigned.Unassigned.Unassigned.Unassigned.Unassigned.648330e8476d3d5b915cf86b7efcf7ba	648330e8476d3d5b915cf86b7efcf7ba	Sediment	1	3.0303	0.0321672	576	1
Eukaryota.Metazoa.Arthropoda.Unassigned.Unassigned.Unassigned.Unassigned.Unassigned.648e799d05fb64fdd137dabf3bfa391c	648e799d05fb64fdd137dabf3bfa391c	Nodule	4	8	0.0115911	96	2
Eukaryota.Metazoa.Arthropoda.Unassigned.Unassigned.Unassigned.Unassigned.Unassigned.64aebb27b6137e94262f373d53bbec55	64aebb27b6137e94262f373d53bbec55	Nodule	1	2	0.0010486	13	1
Eukaryota.Metazoa.Arthropoda.Unassigned.Unassigned.Unassigned.Unassigned.Unassigned.64b58138ecaeaccc33c7a5d0488b0ad2	64b58138ecaeaccc33c7a5d0488b0ad2	Sediment	1	3.0303	0.00495297	27	1
Eukaryota.Metazoa.Arthropoda.Unassigned.Unassigned.Unassigned.Unassigned.Unassigned.64ff785dc489756cfa647bc28671f2ff	64ff785dc489756cfa647bc28671f2ff	Sediment	1	3.0303	0.00376562	59	1
Eukaryota.Metazoa.Arthropoda.Unassigned.Unassigned.Unassigned.Unassigned.Unassigned.657f1ef041d3614c3ec46f14cdd6b348	657f1ef041d3614c3ec46f14cdd6b348	BBL	1	3.84615	0.0127832	8	1
Eukaryota.Metazoa.Arthropoda.Unassigned.Unassigned.Unassigned.Unassigned.Unassigned.6592cc9c10aa773f6f5739506586cbe9	6592cc9c10aa773f6f5739506586cbe9	Sediment	1	3.0303	0.0109426	122	1
Eukaryota.Metazoa.Arthropoda.Unassigned.Unassigned.Unassigned.Unassigned.Unassigned.65f6477b614ec3e2c09d4277f126c8a6	65f6477b614ec3e2c09d4277f126c8a6	Sediment	3	9.09091	0.0099881	66	2
Eukaryota.Metazoa.Arthropoda.Unassigned.Unassigned.Unassigned.Unassigned.Unassigned.66778be49c0c269e8eaa7f6125340d4d	66778be49c0c269e8eaa7f6125340d4d	Nodule	1	2	0.118279	1267	1
Eukaryota.Metazoa.Arthropoda.Unassigned.Unassigned.Unassigned.Unassigned.Unassigned.671749f10939cde266dab888ac268b21	671749f10939cde266dab888ac268b21	Nodule	1	2	0.00273281	26	1
Eukaryota.Metazoa.Arthropoda.Unassigned.Unassigned.Unassigned.Unassigned.Unassigned.67d80420ff02aaadb1d5a45729b4f0e3	67d80420ff02aaadb1d5a45729b4f0e3	Sediment	1	3.0303	0.00152479	17	1
Eukaryota.Metazoa.Arthropoda.Unassigned.Unassigned.Unassigned.Unassigned.Unassigned.67f4b4ea7a1ab714335bda00e0442834	67f4b4ea7a1ab714335bda00e0442834	Sediment	1	3.0303	0.00211518	14	1
Eukaryota.Metazoa.Arthropoda.Unassigned.Unassigned.Unassigned.Unassigned.Unassigned.683014893417bfe6d98349f1ac21f1b5	683014893417bfe6d98349f1ac21f1b5	Sediment	4	12.1212	0.0158777	120	1
Eukaryota.Metazoa.Arthropoda.Unassigned.Unassigned.Unassigned.Unassigned.Unassigned.6a019a8924cc5d5a6f3e61aab76de9a6	6a019a8924cc5d5a6f3e61aab76de9a6	Sediment	1	3.0303	0.00702065	110	1
Eukaryota.Metazoa.Arthropoda.Unassigned.Unassigned.Unassigned.Unassigned.Unassigned.6a4d921141b75ef94478b7adda2b0b0b	6a4d921141b75ef94478b7adda2b0b0b	BBL	1	3.84615	0.00481091	28	1
Eukaryota.Metazoa.Arthropoda.Unassigned.Unassigned.Unassigned.Unassigned.Unassigned.6a8e3d2aa2cd937e6ae18ea77b29494d	6a8e3d2aa2cd937e6ae18ea77b29494d	BBL	1	3.84615	0.0968456	14	1
Eukaryota.Metazoa.Arthropoda.Unassigned.Unassigned.Unassigned.Unassigned.Unassigned.6b0ebeac84b53412d3f17dbdfb7272a7	6b0ebeac84b53412d3f17dbdfb7272a7	Sediment	1	3.0303	0.00138228	12	1
Eukaryota.Metazoa.Arthropoda.Unassigned.Unassigned.Unassigned.Unassigned.Unassigned.6b701d21ecdaf2b4b47dfe4c713f04a8	6b701d21ecdaf2b4b47dfe4c713f04a8	Nodule	1	2	0.000784506	8	1
Eukaryota.Metazoa.Arthropoda.Unassigned.Unassigned.Unassigned.Unassigned.Unassigned.6ba009ce1b30ef5dcb71a6765cbfc1eb	6ba009ce1b30ef5dcb71a6765cbfc1eb	Sediment	1	3.0303	0.00156329	17	1
Eukaryota.Metazoa.Arthropoda.Unassigned.Unassigned.Unassigned.Unassigned.Unassigned.6ba8c121fec0c6828f0defd04bce0909	6ba8c121fec0c6828f0defd04bce0909	BBL	1	3.84615	0.0335616	5	1
Eukaryota.Metazoa.Arthropoda.Unassigned.Unassigned.Unassigned.Unassigned.Unassigned.6c156d7f7d28d84e20749c86edc11ebc	6c156d7f7d28d84e20749c86edc11ebc	Sediment	1	3.0303	0.00135544	6	1
Eukaryota.Metazoa.Arthropoda.Unassigned.Unassigned.Unassigned.Unassigned.Unassigned.6c42048ec0bf315576b2ac62d96d3f3d	6c42048ec0bf315576b2ac62d96d3f3d	Sediment	1	3.0303	0.00107188	23	1
Eukaryota.Metazoa.Arthropoda.Unassigned.Unassigned.Unassigned.Unassigned.Unassigned.6c69767056d8629de0f1cdfede69cab7	6c69767056d8629de0f1cdfede69cab7	Sediment	1	3.0303	0.00219607	16	1
Eukaryota.Metazoa.Arthropoda.Unassigned.Unassigned.Unassigned.Unassigned.Unassigned.6cacba0a6041d3e46db37147434e11f4	6cacba0a6041d3e46db37147434e11f4	Sediment	1	3.0303	0.00406341	61	1
Eukaryota.Metazoa.Arthropoda.Unassigned.Unassigned.Unassigned.Unassigned.Unassigned.6d5d2427d3ea8b88ae659e7c221062a4	6d5d2427d3ea8b88ae659e7c221062a4	Sediment	2	6.06061	0.00938302	59	1
Eukaryota.Metazoa.Arthropoda.Unassigned.Unassigned.Unassigned.Unassigned.Unassigned.6d864f6664ec7380ad1068a26a3e5146	6d864f6664ec7380ad1068a26a3e5146	Sediment	1	3.0303	0.00321016	37	1
Eukaryota.Metazoa.Arthropoda.Unassigned.Unassigned.Unassigned.Unassigned.Unassigned.6df7cd3d009939fc62371c86888e4327	6df7cd3d009939fc62371c86888e4327	BBL	1	3.84615	0.0470958	3	1
Eukaryota.Metazoa.Arthropoda.Unassigned.Unassigned.Unassigned.Unassigned.Unassigned.6ef741b88125db0c41d29eb3063d46a0	6ef741b88125db0c41d29eb3063d46a0	Nodule	1	2	0.00132372	18	1
Eukaryota.Metazoa.Arthropoda.Unassigned.Unassigned.Unassigned.Unassigned.Unassigned.6f05d2a5d3cc40591ca7190ae9601468	6f05d2a5d3cc40591ca7190ae9601468	Sediment	1	3.0303	0.00384654	10	1
Eukaryota.Metazoa.Arthropoda.Unassigned.Unassigned.Unassigned.Unassigned.Unassigned.702899f25d9bd7e5048a30a5cbabad10	702899f25d9bd7e5048a30a5cbabad10	Nodule	1	2	0.000684411	9	1
Eukaryota.Metazoa.Arthropoda.Unassigned.Unassigned.Unassigned.Unassigned.Unassigned.712a17fafc5b244c4e1851de380e8e68	712a17fafc5b244c4e1851de380e8e68	Sediment	1	3.0303	0.00178431	13	1
Eukaryota.Metazoa.Arthropoda.Unassigned.Unassigned.Unassigned.Unassigned.Unassigned.714391bf7f274fbe919de4a082379e75	714391bf7f274fbe919de4a082379e75	Sediment	1	3.0303	0.00248914	39	1
Eukaryota.Metazoa.Arthropoda.Unassigned.Unassigned.Unassigned.Unassigned.Unassigned.717658c789dfc9714c2e08cacc91c1e3	717658c789dfc9714c2e08cacc91c1e3	Nodule	1	2	0.00207584	15	1
Eukaryota.Metazoa.Arthropoda.Unassigned.Unassigned.Unassigned.Unassigned.Unassigned.721160ee87e2f5e1c5c81c8d9fb2f90d	721160ee87e2f5e1c5c81c8d9fb2f90d	Nodule	1	2	0.000560119	6	1
Eukaryota.Metazoa.Arthropoda.Unassigned.Unassigned.Unassigned.Unassigned.Unassigned.722fc6528bfad895e7daf5a53e6d0c0d	722fc6528bfad895e7daf5a53e6d0c0d	Nodule	1	2	0.0120013	202	1
Eukaryota.Metazoa.Arthropoda.Unassigned.Unassigned.Unassigned.Unassigned.Unassigned.7243942281f6820d35fab55446ab56ab	7243942281f6820d35fab55446ab56ab	Nodule	1	2	0.000832882	10	1
Eukaryota.Metazoa.Arthropoda.Unassigned.Unassigned.Unassigned.Unassigned.Unassigned.7283f4b24c4e1fa7d33a0490e8e6396a	7283f4b24c4e1fa7d33a0490e8e6396a	Sediment	1	3.0303	0.00495297	27	1
Eukaryota.Metazoa.Arthropoda.Unassigned.Unassigned.Unassigned.Unassigned.Unassigned.72f4fe68514ed9e916e6cd94d81076c0	72f4fe68514ed9e916e6cd94d81076c0	Sediment	1	3.0303	0.000495877	3	1
Eukaryota.Metazoa.Arthropoda.Unassigned.Unassigned.Unassigned.Unassigned.Unassigned.73e37fe9519d1cee52f9d5152c31cdd9	73e37fe9519d1cee52f9d5152c31cdd9	Sediment	1	3.0303	0.00247058	18	1
Eukaryota.Metazoa.Arthropoda.Unassigned.Unassigned.Unassigned.Unassigned.Unassigned.73eb8387ceb0fbf30f2cba3fe804d33f	73eb8387ceb0fbf30f2cba3fe804d33f	Sediment	1	3.0303	0.0057501	51	1
Eukaryota.Metazoa.Arthropoda.Unassigned.Unassigned.Unassigned.Unassigned.Unassigned.74e9de5e493118bf38554c68ed39c362	74e9de5e493118bf38554c68ed39c362	Sediment	1	3.0303	0.0225155	291	1
Eukaryota.Metazoa.Arthropoda.Unassigned.Unassigned.Unassigned.Unassigned.Unassigned.751abc7909b8c52e4faf79eecb4115ea	751abc7909b8c52e4faf79eecb4115ea	Nodule	2	4	0.0155371	95	2
Eukaryota.Metazoa.Arthropoda.Unassigned.Unassigned.Unassigned.Unassigned.Unassigned.764f3566e8820d3a7dca63795479e3d6	764f3566e8820d3a7dca63795479e3d6	Sediment	1	3.0303	0.000686272	5	1
Eukaryota.Metazoa.Arthropoda.Unassigned.Unassigned.Unassigned.Unassigned.Unassigned.766916ac174ac528d0442147c202fd0a	766916ac174ac528d0442147c202fd0a	Nodule	1	2	0.00389351	160	1
Eukaryota.Metazoa.Arthropoda.Unassigned.Unassigned.Unassigned.Unassigned.Unassigned.76be8f0087f4c9087bab490520a3a74d	76be8f0087f4c9087bab490520a3a74d	BBL	1	3.84615	0.21745	48	1
Eukaryota.Metazoa.Arthropoda.Unassigned.Unassigned.Unassigned.Unassigned.Unassigned.76ea53adfdc0f38871cb1a60f162a66d	76ea53adfdc0f38871cb1a60f162a66d	Nodule	2	4	0.00276322	27	1
Eukaryota.Metazoa.Arthropoda.Unassigned.Unassigned.Unassigned.Unassigned.Unassigned.774ddf1f7945652638c0b905e9c5c27a	774ddf1f7945652638c0b905e9c5c27a	Sediment	2	6.06061	0.0017432	26	1
Eukaryota.Metazoa.Arthropoda.Unassigned.Unassigned.Unassigned.Unassigned.Unassigned.780642f0737645471d499dcad4123b01	780642f0737645471d499dcad4123b01	Sediment	1	3.0303	0.00166193	11	1
Eukaryota.Metazoa.Arthropoda.Unassigned.Unassigned.Unassigned.Unassigned.Unassigned.783cab769d2e700613279051470825d1	783cab769d2e700613279051470825d1	Sediment	1	3.0303	0.000986631	11	1
Eukaryota.Metazoa.Arthropoda.Unassigned.Unassigned.Unassigned.Unassigned.Unassigned.784f63c3af5c4b0df6e2f5d2841e86b4	784f63c3af5c4b0df6e2f5d2841e86b4	Sediment	1	3.0303	0.000269081	3	1
Eukaryota.Metazoa.Arthropoda.Unassigned.Unassigned.Unassigned.Unassigned.Unassigned.785b244aaed4eccf69b4e4a82e7ad52f	785b244aaed4eccf69b4e4a82e7ad52f	Sediment	1	3.0303	0.0116507	157	1
Eukaryota.Metazoa.Arthropoda.Unassigned.Unassigned.Unassigned.Unassigned.Unassigned.786a84a02d354a20898f1b91e435453e	786a84a02d354a20898f1b91e435453e	Sediment	1	3.0303	0.004491	56	1
Eukaryota.Metazoa.Arthropoda.Unassigned.Unassigned.Unassigned.Unassigned.Unassigned.789127ba93ed9afbc0549b59df4369a1	789127ba93ed9afbc0549b59df4369a1	Nodule	1	2	0.000661862	9	1
Eukaryota.Metazoa.Arthropoda.Unassigned.Unassigned.Unassigned.Unassigned.Unassigned.7937db5325f97f076a0600ce1e5e1474	7937db5325f97f076a0600ce1e5e1474	Sediment	1	3.0303	0.010148	159	1
Eukaryota.Metazoa.Arthropoda.Unassigned.Unassigned.Unassigned.Unassigned.Unassigned.797cfffdfe8128bde54eb0bb1d26eae7	797cfffdfe8128bde54eb0bb1d26eae7	Sediment	3	9.09091	0.0244771	335	1
Eukaryota.Metazoa.Arthropoda.Unassigned.Unassigned.Unassigned.Unassigned.Unassigned.7afbae0cd5a6772e1445c8f71dec6d50	7afbae0cd5a6772e1445c8f71dec6d50	Sediment	1	3.0303	0.00366373	55	1
Eukaryota.Metazoa.Arthropoda.Unassigned.Unassigned.Unassigned.Unassigned.Unassigned.7b3b5182ec5a3b3a1eaa43b26e88b98a	7b3b5182ec5a3b3a1eaa43b26e88b98a	Nodule	2	4	0.00149753	24	1
Eukaryota.Metazoa.Arthropoda.Unassigned.Unassigned.Unassigned.Unassigned.Unassigned.7bae172f172e09d545f3373f4285078d	7bae172f172e09d545f3373f4285078d	Sediment	1	3.0303	0.00472279	41	1
Eukaryota.Metazoa.Arthropoda.Unassigned.Unassigned.Unassigned.Unassigned.Unassigned.7bafd7443a5900ddb6fa70aae7ddb044	7bafd7443a5900ddb6fa70aae7ddb044	BBL	2	7.69231	0.242057	45	1
Eukaryota.Metazoa.Arthropoda.Unassigned.Unassigned.Unassigned.Unassigned.Unassigned.7ce5200f36093be819e183dc3e3cdd58	7ce5200f36093be819e183dc3e3cdd58	Sediment	1	3.0303	0.325992	6995	1
Eukaryota.Metazoa.Arthropoda.Unassigned.Unassigned.Unassigned.Unassigned.Unassigned.7d67c10076ab8a1f9ce2ee69b94fdffb	7d67c10076ab8a1f9ce2ee69b94fdffb	Nodule	4	8	0.0133443	124	1
Eukaryota.Metazoa.Arthropoda.Unassigned.Unassigned.Unassigned.Unassigned.Unassigned.7d785a59e72fab4e5ce78cf0febc27ca	7d785a59e72fab4e5ce78cf0febc27ca	Sediment	1	3.0303	0.00205882	15	1
Eukaryota.Metazoa.Arthropoda.Unassigned.Unassigned.Unassigned.Unassigned.Unassigned.7da64b14e8389c83c47c4b96f94b983e	7da64b14e8389c83c47c4b96f94b983e	Sediment	1	3.0303	0.000641572	8	1
Eukaryota.Metazoa.Arthropoda.Unassigned.Unassigned.Unassigned.Unassigned.Unassigned.7e06c49ce7b1415ab218a6c36c58ce74	7e06c49ce7b1415ab218a6c36c58ce74	Sediment	1	3.0303	0.032126	43	1
Eukaryota.Metazoa.Arthropoda.Unassigned.Unassigned.Unassigned.Unassigned.Unassigned.7e51a759d333e145ab3f8a67fe36d72e	7e51a759d333e145ab3f8a67fe36d72e	Sediment	1	3.0303	0.00989252	31	1
Eukaryota.Metazoa.Arthropoda.Unassigned.Unassigned.Unassigned.Unassigned.Unassigned.7eb368d9b89026809e17c26bfcb79787	7eb368d9b89026809e17c26bfcb79787	Sediment	1	3.0303	0.140413	2200	1
Eukaryota.Metazoa.Arthropoda.Unassigned.Unassigned.Unassigned.Unassigned.Unassigned.7eb7055d378ac23725056c4258768fc4	7eb7055d378ac23725056c4258768fc4	Sediment	1	3.0303	0.00119546	13	1
Eukaryota.Metazoa.Arthropoda.Unassigned.Unassigned.Unassigned.Unassigned.Unassigned.7fd48b66089d74431f7fb9996a506d89	7fd48b66089d74431f7fb9996a506d89	BBL	1	3.84615	0.0723208	11	1
Eukaryota.Metazoa.Arthropoda.Unassigned.Unassigned.Unassigned.Unassigned.Unassigned.7fe3ffd214f9a608c397811f48bac1fb	7fe3ffd214f9a608c397811f48bac1fb	BBL	1	3.84615	0.0553403	8	1
Eukaryota.Metazoa.Arthropoda.Unassigned.Unassigned.Unassigned.Unassigned.Unassigned.815903bb638354c37dd6a45b8ac2ea28	815903bb638354c37dd6a45b8ac2ea28	Nodule	1	2	0.000661266	6	1
Eukaryota.Metazoa.Arthropoda.Unassigned.Unassigned.Unassigned.Unassigned.Unassigned.81cc40cc07b98aa5597785a856c80c34	81cc40cc07b98aa5597785a856c80c34	Sediment	1	3.0303	0.00898819	21	1
Eukaryota.Metazoa.Arthropoda.Unassigned.Unassigned.Unassigned.Unassigned.Unassigned.82163512e127eda5e34fca0367a0b6dc	82163512e127eda5e34fca0367a0b6dc	Sediment	1	3.0303	0.0239501	97	2
Eukaryota.Metazoa.Arthropoda.Unassigned.Unassigned.Unassigned.Unassigned.Unassigned.82ef34cc187055e9234701732b4a2410	82ef34cc187055e9234701732b4a2410	Nodule	2	4	0.000465446	6	1
Eukaryota.Metazoa.Arthropoda.Unassigned.Unassigned.Unassigned.Unassigned.Unassigned.8306b5df0ce11633d8b8a00d94d4b7a4	8306b5df0ce11633d8b8a00d94d4b7a4	Sediment	1	3.0303	0.00342407	8	1
Eukaryota.Metazoa.Arthropoda.Unassigned.Unassigned.Unassigned.Unassigned.Unassigned.83be9c83e9b05ce5fd899691ce5b7b7c	83be9c83e9b05ce5fd899691ce5b7b7c	Nodule	1	2	0.001771	13	1
Eukaryota.Metazoa.Arthropoda.Unassigned.Unassigned.Unassigned.Unassigned.Unassigned.83c490101d968b0b551acb70b5c0b61f	83c490101d968b0b551acb70b5c0b61f	Sediment	2	6.06061	0.0196644	260	1
Eukaryota.Metazoa.Arthropoda.Unassigned.Unassigned.Unassigned.Unassigned.Unassigned.83f482a8a119fbeb5fed91d7685d409b	83f482a8a119fbeb5fed91d7685d409b	Sediment	2	6.06061	0.00995111	89	1
Eukaryota.Metazoa.Arthropoda.Unassigned.Unassigned.Unassigned.Unassigned.Unassigned.8410a39b72dc713a2681db4dd828100f	8410a39b72dc713a2681db4dd828100f	Sediment	1	3.0303	0.0795189	352	1
Eukaryota.Metazoa.Arthropoda.Unassigned.Unassigned.Unassigned.Unassigned.Unassigned.842bcc992cb6bb4c22f58a59e1f2efe3	842bcc992cb6bb4c22f58a59e1f2efe3	Nodule	1	2	0.00140518	23	1
Eukaryota.Metazoa.Arthropoda.Unassigned.Unassigned.Unassigned.Unassigned.Unassigned.84bc88198d494ede4b1f0f47c80b8a9f	84bc88198d494ede4b1f0f47c80b8a9f	Sediment	2	6.06061	0.00812436	52	1
Eukaryota.Metazoa.Arthropoda.Unassigned.Unassigned.Unassigned.Unassigned.Unassigned.86d069f91f7d23f684dc1b061cecc8b1	86d069f91f7d23f684dc1b061cecc8b1	BBL	1	3.84615	0.103763	15	1
Eukaryota.Metazoa.Arthropoda.Unassigned.Unassigned.Unassigned.Unassigned.Unassigned.872fc0fa451ea0b6014d7805d0a42532	872fc0fa451ea0b6014d7805d0a42532	Sediment	1	3.0303	0.0197526	80	1
Eukaryota.Metazoa.Arthropoda.Unassigned.Unassigned.Unassigned.Unassigned.Unassigned.877325deaf7686239a3b63413b0bf4e2	877325deaf7686239a3b63413b0bf4e2	Sediment	1	3.0303	0.00145199	26	1
Eukaryota.Metazoa.Arthropoda.Unassigned.Unassigned.Unassigned.Unassigned.Unassigned.87c53e20487ccfaea0b11da910731348	87c53e20487ccfaea0b11da910731348	Sediment	1	3.0303	0.118705	1782	1
Eukaryota.Metazoa.Arthropoda.Unassigned.Unassigned.Unassigned.Unassigned.Unassigned.87d3838d349ba27360a3fef01a72b9d0	87d3838d349ba27360a3fef01a72b9d0	Sediment	1	3.0303	0.00306421	46	1
Eukaryota.Metazoa.Arthropoda.Unassigned.Unassigned.Unassigned.Unassigned.Unassigned.88f14f7b4c06122b7f371c09b341342c	88f14f7b4c06122b7f371c09b341342c	Sediment	1	3.0303	0.000851448	4	1
Eukaryota.Metazoa.Arthropoda.Unassigned.Unassigned.Unassigned.Unassigned.Unassigned.89613dbbd03883ea295376121f55d212	89613dbbd03883ea295376121f55d212	Nodule	1	2	0.00457083	52	1
Eukaryota.Metazoa.Arthropoda.Unassigned.Unassigned.Unassigned.Unassigned.Unassigned.898b1ea0a707ec79a1215df50b5f40c5	898b1ea0a707ec79a1215df50b5f40c5	Sediment	2	6.06061	0.00209429	23	2
Eukaryota.Metazoa.Arthropoda.Unassigned.Unassigned.Unassigned.Unassigned.Unassigned.8a00dfd1f1e8f9facd2e615f53926a8f	8a00dfd1f1e8f9facd2e615f53926a8f	Sediment	1	3.0303	0.00128314	16	1
Eukaryota.Metazoa.Arthropoda.Unassigned.Unassigned.Unassigned.Unassigned.Unassigned.8a2239e06ea3dbcf1f73a8b729889d98	8a2239e06ea3dbcf1f73a8b729889d98	BBL	1	3.84615	0.100304	29	1
Eukaryota.Metazoa.Arthropoda.Unassigned.Unassigned.Unassigned.Unassigned.Unassigned.8a7723c26c28aef0983dcd5eb24fe072	8a7723c26c28aef0983dcd5eb24fe072	Sediment	1	3.0303	0.00132836	29	1
Eukaryota.Metazoa.Arthropoda.Unassigned.Unassigned.Unassigned.Unassigned.Unassigned.8a916ebb7646cd2275bd7698f7f40621	8a916ebb7646cd2275bd7698f7f40621	BBL	1	3.84615	0.0353507	20	1
Eukaryota.Metazoa.Arthropoda.Unassigned.Unassigned.Unassigned.Unassigned.Unassigned.8abee22385ea50a16cb044e9065ec057	8abee22385ea50a16cb044e9065ec057	BBL	3	11.5385	0.299715	156	1
Eukaryota.Metazoa.Arthropoda.Unassigned.Unassigned.Unassigned.Unassigned.Unassigned.8bed2af3a01facc74ab6bb2459f73b12	8bed2af3a01facc74ab6bb2459f73b12	Nodule	1	2	0.0934076	1300	1
Eukaryota.Metazoa.Arthropoda.Unassigned.Unassigned.Unassigned.Unassigned.Unassigned.8c92d499fc78654d991206c599da1eb0	8c92d499fc78654d991206c599da1eb0	Sediment	1	3.0303	0.00191468	6	1
Eukaryota.Metazoa.Arthropoda.Unassigned.Unassigned.Unassigned.Unassigned.Unassigned.8ccba62127a90f4e9b86634495da04ca	8ccba62127a90f4e9b86634495da04ca	Sediment	1	3.0303	0.00319114	10	1
Eukaryota.Metazoa.Arthropoda.Unassigned.Unassigned.Unassigned.Unassigned.Unassigned.8ce722c0848d2213fdf24f31a2fcf430	8ce722c0848d2213fdf24f31a2fcf430	Sediment	1	3.0303	0.163685	1421	1
Eukaryota.Metazoa.Arthropoda.Unassigned.Unassigned.Unassigned.Unassigned.Unassigned.8d696fe38de3b55dfe6f020e63ecfbfe	8d696fe38de3b55dfe6f020e63ecfbfe	Sediment	1	3.0303	0.000458054	10	1
Eukaryota.Metazoa.Arthropoda.Unassigned.Unassigned.Unassigned.Unassigned.Unassigned.8de0841f4c9e19909c7e2e292ec5f60c	8de0841f4c9e19909c7e2e292ec5f60c	Sediment	1	3.0303	0.281027	1244	1
Eukaryota.Metazoa.Arthropoda.Unassigned.Unassigned.Unassigned.Unassigned.Unassigned.8e23726d8c62a036c88e2b600dfd8285	8e23726d8c62a036c88e2b600dfd8285	BBL	2	7.69231	0.138753	21	2
Eukaryota.Metazoa.Arthropoda.Unassigned.Unassigned.Unassigned.Unassigned.Unassigned.8e6a67fc5afb6d642fc3a5e0fd19a69e	8e6a67fc5afb6d642fc3a5e0fd19a69e	Sediment	1	3.0303	0.00211754	21	1
Eukaryota.Metazoa.Arthropoda.Unassigned.Unassigned.Unassigned.Unassigned.Unassigned.8e87d6b6fe5c2ef01325777d2a713fe2	8e87d6b6fe5c2ef01325777d2a713fe2	Nodule	4	8	0.0202532	254	1
Eukaryota.Metazoa.Arthropoda.Unassigned.Unassigned.Unassigned.Unassigned.Unassigned.8ec360e743d403409cfe84daafd106e1	8ec360e743d403409cfe84daafd106e1	Sediment	1	3.0303	0.00395421	43	1
Eukaryota.Metazoa.Arthropoda.Unassigned.Unassigned.Unassigned.Unassigned.Unassigned.8ed4a9377af420798c723e4bb16d3972	8ed4a9377af420798c723e4bb16d3972	Nodule	3	6	0.00689357	69	1
Eukaryota.Metazoa.Arthropoda.Unassigned.Unassigned.Unassigned.Unassigned.Unassigned.8f6be5581f6fbe6c7eb8c43affbe8f68	8f6be5581f6fbe6c7eb8c43affbe8f68	BBL	1	3.84615	0.103763	15	1
Eukaryota.Metazoa.Arthropoda.Unassigned.Unassigned.Unassigned.Unassigned.Unassigned.8f92cc135fc1ac8b1c77635ae7d2e008	8f92cc135fc1ac8b1c77635ae7d2e008	Nodule	1	2	0.00253191	12	1
Eukaryota.Metazoa.Arthropoda.Unassigned.Unassigned.Unassigned.Unassigned.Unassigned.8fc2e31fa1014beae7723e6b1d2a4649	8fc2e31fa1014beae7723e6b1d2a4649	Sediment	2	6.06061	0.033244	124	2
Eukaryota.Metazoa.Arthropoda.Unassigned.Unassigned.Unassigned.Unassigned.Unassigned.901029cac10979d676d7bea9262febf6	901029cac10979d676d7bea9262febf6	Sediment	1	3.0303	0.00178709	15	1
Eukaryota.Metazoa.Arthropoda.Unassigned.Unassigned.Unassigned.Unassigned.Unassigned.9079f812fced4aaa9dc7f8abf1a382a8	9079f812fced4aaa9dc7f8abf1a382a8	Sediment	1	3.0303	0.00474403	21	1
Eukaryota.Metazoa.Arthropoda.Unassigned.Unassigned.Unassigned.Unassigned.Unassigned.91b2fd34089ebc7c870d70c03d8edcf1	91b2fd34089ebc7c870d70c03d8edcf1	Sediment	1	3.0303	0.00234148	11	1
Eukaryota.Metazoa.Arthropoda.Unassigned.Unassigned.Unassigned.Unassigned.Unassigned.91c2dbe1b01dbb58e69b7bb9e63e2f74	91c2dbe1b01dbb58e69b7bb9e63e2f74	Sediment	3	9.09091	0.0128772	123	2
Eukaryota.Metazoa.Arthropoda.Unassigned.Unassigned.Unassigned.Unassigned.Unassigned.91e66427ed1d6c343e0b08833f20cf95	91e66427ed1d6c343e0b08833f20cf95	Sediment	2	6.06061	0.00581404	49	2
Eukaryota.Metazoa.Arthropoda.Unassigned.Unassigned.Unassigned.Unassigned.Unassigned.92454365a3d11babd21622948c1d1b92	92454365a3d11babd21622948c1d1b92	Sediment	1	3.0303	0.0154134	276	1
Eukaryota.Metazoa.Arthropoda.Unassigned.Unassigned.Unassigned.Unassigned.Unassigned.9274ba46599cb00725f616cdb9bf472b	9274ba46599cb00725f616cdb9bf472b	Sediment	1	3.0303	0.00286311	33	1
Eukaryota.Metazoa.Arthropoda.Unassigned.Unassigned.Unassigned.Unassigned.Unassigned.928a42a666fe882c747899429804a456	928a42a666fe882c747899429804a456	BBL	2	7.69231	0.0758501	30	1
Eukaryota.Metazoa.Arthropoda.Unassigned.Unassigned.Unassigned.Unassigned.Unassigned.92de9ebb8775e7eb808e427b2b9cb67b	92de9ebb8775e7eb808e427b2b9cb67b	Sediment	1	3.0303	0.00726014	72	1
Eukaryota.Metazoa.Arthropoda.Unassigned.Unassigned.Unassigned.Unassigned.Unassigned.9303c1c945a9defe3b6752c345587ff0	9303c1c945a9defe3b6752c345587ff0	Nodule	1	2	0.000953614	7	1
Eukaryota.Metazoa.Arthropoda.Unassigned.Unassigned.Unassigned.Unassigned.Unassigned.933bfc8855019d05fe82753c38d3eb76	933bfc8855019d05fe82753c38d3eb76	Sediment	2	6.06061	0.00820201	88	1
Eukaryota.Metazoa.Arthropoda.Unassigned.Unassigned.Unassigned.Unassigned.Unassigned.939f9a78ff63697c220a5b304f6cab96	939f9a78ff63697c220a5b304f6cab96	Sediment	1	3.0303	0.00367833	40	1
Eukaryota.Metazoa.Arthropoda.Unassigned.Unassigned.Unassigned.Unassigned.Unassigned.93c8eeab21f0ddc2ce5acd657f79ce0f	93c8eeab21f0ddc2ce5acd657f79ce0f	Sediment	1	3.0303	0.0373558	50	1
Eukaryota.Metazoa.Arthropoda.Unassigned.Unassigned.Unassigned.Unassigned.Unassigned.9481d09cd88f25125d97f06b1a79b9d1	9481d09cd88f25125d97f06b1a79b9d1	Sediment	1	3.0303	0.00997158	66	1
Eukaryota.Metazoa.Arthropoda.Unassigned.Unassigned.Unassigned.Unassigned.Unassigned.94ba30f5d73db03e185eb34e2ff39d6c	94ba30f5d73db03e185eb34e2ff39d6c	Sediment	1	3.0303	0.00496993	22	1
Eukaryota.Metazoa.Arthropoda.Unassigned.Unassigned.Unassigned.Unassigned.Unassigned.94da90c439a85f7b9b7700b1d2fa77f2	94da90c439a85f7b9b7700b1d2fa77f2	BBL	1	3.84615	0.204082	13	1
Eukaryota.Metazoa.Arthropoda.Unassigned.Unassigned.Unassigned.Unassigned.Unassigned.95c769de65ddb11553c40affcc52e2c7	95c769de65ddb11553c40affcc52e2c7	Sediment	1	3.0303	0.00393018	59	1
Eukaryota.Metazoa.Arthropoda.Unassigned.Unassigned.Unassigned.Unassigned.Unassigned.969d79c5dc94ec961daa96fe40976445	969d79c5dc94ec961daa96fe40976445	Sediment	1	3.0303	0.000246607	5	1
Eukaryota.Metazoa.Arthropoda.Unassigned.Unassigned.Unassigned.Unassigned.Unassigned.96fce3db950c496c8a8b8925f50e7ce6	96fce3db950c496c8a8b8925f50e7ce6	Sediment	1	3.0303	0.00137938	15	1
Eukaryota.Metazoa.Arthropoda.Unassigned.Unassigned.Unassigned.Unassigned.Unassigned.97bcc8f4799674332b0de9a408631f28	97bcc8f4799674332b0de9a408631f28	Sediment	1	3.0303	0.00153862	4	1
Eukaryota.Metazoa.Arthropoda.Unassigned.Unassigned.Unassigned.Unassigned.Unassigned.980ce21d8f9a2c4b82998be36e7e9672	980ce21d8f9a2c4b82998be36e7e9672	Sediment	2	6.06061	0.0934238	987	2
Eukaryota.Metazoa.Arthropoda.Unassigned.Unassigned.Unassigned.Unassigned.Unassigned.9826b04cb09a703c0bf2040149b940bd	9826b04cb09a703c0bf2040149b940bd	Sediment	1	3.0303	0.0639677	862	2
Eukaryota.Metazoa.Arthropoda.Unassigned.Unassigned.Unassigned.Unassigned.Unassigned.986bd311324d98ff22d23b87181afc2e	986bd311324d98ff22d23b87181afc2e	BBL	1	3.84615	0.00319581	2	1
Eukaryota.Metazoa.Arthropoda.Unassigned.Unassigned.Unassigned.Unassigned.Unassigned.98eaec9379ec8e06e8c99e5c1e287650	98eaec9379ec8e06e8c99e5c1e287650	Sediment	1	3.0303	0.000882161	11	1
Eukaryota.Metazoa.Arthropoda.Unassigned.Unassigned.Unassigned.Unassigned.Unassigned.994438abd87fec5dd5979d1edfd4a86a	994438abd87fec5dd5979d1edfd4a86a	Nodule	1	2	0.00273038	38	1
Eukaryota.Metazoa.Arthropoda.Unassigned.Unassigned.Unassigned.Unassigned.Unassigned.99865b759c6ec851981c152ec86d29a8	99865b759c6ec851981c152ec86d29a8	Nodule	2	4	0.00405335	69	1
Eukaryota.Metazoa.Arthropoda.Unassigned.Unassigned.Unassigned.Unassigned.Unassigned.999b34f9414f6f84ed8f304eec67271e	999b34f9414f6f84ed8f304eec67271e	BBL	1	3.84615	0.135846	16	1
Eukaryota.Metazoa.Arthropoda.Unassigned.Unassigned.Unassigned.Unassigned.Unassigned.9a363df1a193daf9dd532f3eb06bac5b	9a363df1a193daf9dd532f3eb06bac5b	Sediment	2	6.06061	0.0137916	115	1
Eukaryota.Metazoa.Arthropoda.Unassigned.Unassigned.Unassigned.Unassigned.Unassigned.9b65a5bdf14212787386e0abb5198d74	9b65a5bdf14212787386e0abb5198d74	Sediment	1	3.0303	0.00160393	20	1
Eukaryota.Metazoa.Arthropoda.Unassigned.Unassigned.Unassigned.Unassigned.Unassigned.9ba22497d5f359328219de16fe3e9910	9ba22497d5f359328219de16fe3e9910	BBL	1	3.84615	3.36018	6451	1
Eukaryota.Metazoa.Arthropoda.Unassigned.Unassigned.Unassigned.Unassigned.Unassigned.9c1aba62e289ae35f4b53067f54415f2	9c1aba62e289ae35f4b53067f54415f2	Sediment	1	3.0303	0.0103453	129	1
Eukaryota.Metazoa.Arthropoda.Unassigned.Unassigned.Unassigned.Unassigned.Unassigned.9c1b078c39f2d02e0c8c6b7b1ba407f0	9c1b078c39f2d02e0c8c6b7b1ba407f0	BBL	1	3.84615	0.0691754	10	1
Eukaryota.Metazoa.Arthropoda.Unassigned.Unassigned.Unassigned.Unassigned.Unassigned.9c27228c51efb72d72bfc0e0caabfb27	9c27228c51efb72d72bfc0e0caabfb27	Sediment	8	24.2424	0.0545136	605	1
Eukaryota.Metazoa.Arthropoda.Unassigned.Unassigned.Unassigned.Unassigned.Unassigned.9c83689558d173e5129455197984b459	9c83689558d173e5129455197984b459	Sediment	1	3.0303	0.00128403	3	1
Eukaryota.Metazoa.Arthropoda.Unassigned.Unassigned.Unassigned.Unassigned.Unassigned.9c96996e526108e70e14957e0c5a030c	9c96996e526108e70e14957e0c5a030c	Sediment	1	3.0303	0.00153178	24	1
Eukaryota.Metazoa.Arthropoda.Unassigned.Unassigned.Unassigned.Unassigned.Unassigned.9c99cf26aa6bfe41868735acc8e7bea7	9c99cf26aa6bfe41868735acc8e7bea7	Sediment	1	3.0303	0.00181821	11	1
Eukaryota.Metazoa.Arthropoda.Unassigned.Unassigned.Unassigned.Unassigned.Unassigned.9d7227d309abb82fb167ac4294a68fb2	9d7227d309abb82fb167ac4294a68fb2	Sediment	1	3.0303	0.0201657	122	1
Eukaryota.Metazoa.Arthropoda.Unassigned.Unassigned.Unassigned.Unassigned.Unassigned.9d8c477cf135a9f35a9c8b6992f64544	9d8c477cf135a9f35a9c8b6992f64544	Sediment	1	3.0303	0.210406	547	2
Eukaryota.Metazoa.Arthropoda.Unassigned.Unassigned.Unassigned.Unassigned.Unassigned.9de0b1c93b1028f0c8b3a7b9455f0fc8	9de0b1c93b1028f0c8b3a7b9455f0fc8	Nodule	1	2	0.000433167	13	1
Eukaryota.Metazoa.Arthropoda.Unassigned.Unassigned.Unassigned.Unassigned.Unassigned.9ecab9f440c12d5ef597b6618d01a092	9ecab9f440c12d5ef597b6618d01a092	Sediment	1	3.0303	0.0127053	126	1
Eukaryota.Metazoa.Arthropoda.Unassigned.Unassigned.Unassigned.Unassigned.Unassigned.9f16537174fdbe7b703cd886fa457c1f	9f16537174fdbe7b703cd886fa457c1f	Nodule	5	10	0.0375778	339	1
Eukaryota.Metazoa.Arthropoda.Unassigned.Unassigned.Unassigned.Unassigned.Unassigned.9f262ccc0ca7269ef143db5b5be90dee	9f262ccc0ca7269ef143db5b5be90dee	Sediment	1	3.0303	0.00223697	48	1
Eukaryota.Metazoa.Arthropoda.Unassigned.Unassigned.Unassigned.Unassigned.Unassigned.9ff9f7c4889df25acb0a2eb71cd80328	9ff9f7c4889df25acb0a2eb71cd80328	Sediment	1	3.0303	0.0113539	153	1
Eukaryota.Metazoa.Arthropoda.Unassigned.Unassigned.Unassigned.Unassigned.Unassigned.a04c863e1fc16361c4b6c61dda57f920	a04c863e1fc16361c4b6c61dda57f920	Sediment	1	3.0303	0.00368904	46	1
Eukaryota.Metazoa.Arthropoda.Unassigned.Unassigned.Unassigned.Unassigned.Unassigned.a06073edec8128e220fea897d1f6172f	a06073edec8128e220fea897d1f6172f	Nodule	1	2	0.000859902	13	1
Eukaryota.Metazoa.Arthropoda.Unassigned.Unassigned.Unassigned.Unassigned.Unassigned.a0893409290ccfc6394f77f0429138c4	a0893409290ccfc6394f77f0429138c4	Sediment	1	3.0303	0.00304747	38	1
Eukaryota.Metazoa.Arthropoda.Unassigned.Unassigned.Unassigned.Unassigned.Unassigned.a0e10ab2c52d82ef0cea37579314a4ce	a0e10ab2c52d82ef0cea37579314a4ce	Sediment	1	3.0303	0.00165099	9	1
Eukaryota.Metazoa.Arthropoda.Unassigned.Unassigned.Unassigned.Unassigned.Unassigned.a1a2067502edfe8317c9c73a0a8081f4	a1a2067502edfe8317c9c73a0a8081f4	Nodule	2	4	0.0128409	300	1
Eukaryota.Metazoa.Arthropoda.Unassigned.Unassigned.Unassigned.Unassigned.Unassigned.a1f50365683998250769b170c2b3e7c2	a1f50365683998250769b170c2b3e7c2	Sediment	1	3.0303	0.00681158	32	1
Eukaryota.Metazoa.Arthropoda.Unassigned.Unassigned.Unassigned.Unassigned.Unassigned.a1f5fbb1f6ab7fa62ec56f97dbfd2661	a1f5fbb1f6ab7fa62ec56f97dbfd2661	Sediment	2	6.06061	0.00372701	32	1
Eukaryota.Metazoa.Arthropoda.Unassigned.Unassigned.Unassigned.Unassigned.Unassigned.a21a78b58bbfd7546cf595da7c86a982	a21a78b58bbfd7546cf595da7c86a982	Nodule	2	4	0.00297487	31	2
Eukaryota.Metazoa.Arthropoda.Unassigned.Unassigned.Unassigned.Unassigned.Unassigned.a279fcc18bde3e75cfd0500f36b6fbe9	a279fcc18bde3e75cfd0500f36b6fbe9	Nodule	4	8	0.12398	1589	1
Eukaryota.Metazoa.Arthropoda.Unassigned.Unassigned.Unassigned.Unassigned.Unassigned.a28209303d2652cb11524ecff485c1b2	a28209303d2652cb11524ecff485c1b2	Nodule	1	2	0.000639575	13	1
Eukaryota.Metazoa.Arthropoda.Unassigned.Unassigned.Unassigned.Unassigned.Unassigned.a2f76c186142017a70e5d7f387446231	a2f76c186142017a70e5d7f387446231	Nodule	1	2	0.00109579	6	1
Eukaryota.Metazoa.Arthropoda.Unassigned.Unassigned.Unassigned.Unassigned.Unassigned.a3057fc672cfb79fbbf9b43b84ef4ee2	a3057fc672cfb79fbbf9b43b84ef4ee2	Sediment	1	3.0303	0.0118072	37	1
Eukaryota.Metazoa.Arthropoda.Unassigned.Unassigned.Unassigned.Unassigned.Unassigned.a3cf983ff90e71e1c5a4aa5ae474965e	a3cf983ff90e71e1c5a4aa5ae474965e	Sediment	1	3.0303	0.000394571	8	1
Eukaryota.Metazoa.Arthropoda.Unassigned.Unassigned.Unassigned.Unassigned.Unassigned.a3e62bea508c240ca7267c3776d724b7	a3e62bea508c240ca7267c3776d724b7	Sediment	1	3.0303	0.0208133	269	1
Eukaryota.Metazoa.Arthropoda.Unassigned.Unassigned.Unassigned.Unassigned.Unassigned.a45bfff91058d75e11c53a78311ce8e0	a45bfff91058d75e11c53a78311ce8e0	Sediment	1	3.0303	0.000827625	9	1
Eukaryota.Metazoa.Arthropoda.Unassigned.Unassigned.Unassigned.Unassigned.Unassigned.a49559c3a60629487b170b69044dbfda	a49559c3a60629487b170b69044dbfda	Sediment	1	3.0303	0.000999199	15	1
Eukaryota.Metazoa.Arthropoda.Unassigned.Unassigned.Unassigned.Unassigned.Unassigned.a4dadc23a34e0c23b08d26a6f2469ab7	a4dadc23a34e0c23b08d26a6f2469ab7	Sediment	1	3.0303	0.00114883	18	1
Eukaryota.Metazoa.Arthropoda.Unassigned.Unassigned.Unassigned.Unassigned.Unassigned.a645a1f413e089d03519de28b1c3dfd2	a645a1f413e089d03519de28b1c3dfd2	Sediment	1	3.0303	0.000607275	7	1
Eukaryota.Metazoa.Arthropoda.Unassigned.Unassigned.Unassigned.Unassigned.Unassigned.a7248cf873fcbca3d935804a607f4cff	a7248cf873fcbca3d935804a607f4cff	Sediment	1	3.0303	0.00159557	5	1
Eukaryota.Metazoa.Arthropoda.Unassigned.Unassigned.Unassigned.Unassigned.Unassigned.a73eb1102d9774dad6b65354aa8b9c7a	a73eb1102d9774dad6b65354aa8b9c7a	Sediment	1	3.0303	0.00138806	16	1
Eukaryota.Metazoa.Arthropoda.Unassigned.Unassigned.Unassigned.Unassigned.Unassigned.a7a0458bef8cf626bfecca17ffe82784	a7a0458bef8cf626bfecca17ffe82784	Nodule	2	4	0.00243116	19	1
Eukaryota.Metazoa.Arthropoda.Unassigned.Unassigned.Unassigned.Unassigned.Unassigned.a7d2d5862ebf0ef60cb33ae6d11d4c76	a7d2d5862ebf0ef60cb33ae6d11d4c76	Sediment	1	3.0303	0.00234148	11	1
Eukaryota.Metazoa.Arthropoda.Unassigned.Unassigned.Unassigned.Unassigned.Unassigned.a99854e73ce41e32c4a958ca7fe980f1	a99854e73ce41e32c4a958ca7fe980f1	Sediment	1	3.0303	0.0135705	243	1
Eukaryota.Metazoa.Arthropoda.Unassigned.Unassigned.Unassigned.Unassigned.Unassigned.aac5b18bfcacfd95da272387fbe31e88	aac5b18bfcacfd95da272387fbe31e88	Nodule	1	2	0.000529171	8	1
Eukaryota.Metazoa.Arthropoda.Unassigned.Unassigned.Unassigned.Unassigned.Unassigned.aae9d5d2ddef54059d422579854906bb	aae9d5d2ddef54059d422579854906bb	Sediment	1	3.0303	0.000978675	21	1
Eukaryota.Metazoa.Arthropoda.Unassigned.Unassigned.Unassigned.Unassigned.Unassigned.ab683b306a11cbcb8fb1a59b5cfd6551	ab683b306a11cbcb8fb1a59b5cfd6551	Nodule	1	2	0.000516582	10	1
Eukaryota.Metazoa.Arthropoda.Unassigned.Unassigned.Unassigned.Unassigned.Unassigned.abb62dbc5ffc68059778b246deb5470f	abb62dbc5ffc68059778b246deb5470f	Sediment	1	3.0303	0.0177058	129	1
Eukaryota.Metazoa.Arthropoda.Unassigned.Unassigned.Unassigned.Unassigned.Unassigned.ac5c1a1843e01f723c6d8f55102cd800	ac5c1a1843e01f723c6d8f55102cd800	Nodule	1	2	9.99617e-05	3	1
Eukaryota.Metazoa.Arthropoda.Unassigned.Unassigned.Unassigned.Unassigned.Unassigned.ad0773e476e30de4b2c704fd4a4705ea	ad0773e476e30de4b2c704fd4a4705ea	Sediment	1	3.0303	0.0169771	304	1
Eukaryota.Metazoa.Arthropoda.Unassigned.Unassigned.Unassigned.Unassigned.Unassigned.ad3908a832f2b6a33630cca3449331be	ad3908a832f2b6a33630cca3449331be	Sediment	1	3.0303	0.00128742	14	1
Eukaryota.Metazoa.Arthropoda.Unassigned.Unassigned.Unassigned.Unassigned.Unassigned.ad5798294a1656c562e536402d0cd974	ad5798294a1656c562e536402d0cd974	Sediment	1	3.0303	0.676363	2994	1
Eukaryota.Metazoa.Arthropoda.Unassigned.Unassigned.Unassigned.Unassigned.Unassigned.ae319558986e58408b2e68b9b9619ad0	ae319558986e58408b2e68b9b9619ad0	Sediment	1	3.0303	0.00554594	55	1
Eukaryota.Metazoa.Arthropoda.Unassigned.Unassigned.Unassigned.Unassigned.Unassigned.aebf3e1f0f65d318ba4be0938e63430e	aebf3e1f0f65d318ba4be0938e63430e	Nodule	1	2	0.000185586	3	1
Eukaryota.Metazoa.Arthropoda.Unassigned.Unassigned.Unassigned.Unassigned.Unassigned.aed846c8c359114d8839548296d4cfbb	aed846c8c359114d8839548296d4cfbb	Nodule	14	28	0.0377209	438	2
Eukaryota.Metazoa.Arthropoda.Unassigned.Unassigned.Unassigned.Unassigned.Unassigned.af67c8dbafc1c485688ebcbe932137e7	af67c8dbafc1c485688ebcbe932137e7	BBL	1	3.84615	0.00595841	2	1
Eukaryota.Metazoa.Arthropoda.Unassigned.Unassigned.Unassigned.Unassigned.Unassigned.b0b47aceed91d8b4578509ffb30e6c9c	b0b47aceed91d8b4578509ffb30e6c9c	Sediment	1	3.0303	0.000358775	4	1
Eukaryota.Metazoa.Arthropoda.Unassigned.Unassigned.Unassigned.Unassigned.Unassigned.b0e1e1901114d55b096dbcf7daf75231	b0e1e1901114d55b096dbcf7daf75231	Nodule	1	2	0.00142255	27	1
Eukaryota.Metazoa.Arthropoda.Unassigned.Unassigned.Unassigned.Unassigned.Unassigned.b0eccdd44bb9576608f90d1cdca4df53	b0eccdd44bb9576608f90d1cdca4df53	Sediment	2	6.06061	0.00775857	68	2
Eukaryota.Metazoa.Arthropoda.Unassigned.Unassigned.Unassigned.Unassigned.Unassigned.b0fa1ee3620f2d4226318fbb8a35d144	b0fa1ee3620f2d4226318fbb8a35d144	BBL	6	23.0769	0.672288	183	2
Eukaryota.Metazoa.Arthropoda.Unassigned.Unassigned.Unassigned.Unassigned.Unassigned.b1c3d41d2a41a97384823fe3827a55f0	b1c3d41d2a41a97384823fe3827a55f0	Sediment	1	3.0303	0.000289055	4	1
Eukaryota.Metazoa.Arthropoda.Unassigned.Unassigned.Unassigned.Unassigned.Unassigned.b1cfe65cae909abedac9cf3ea96b3cc7	b1cfe65cae909abedac9cf3ea96b3cc7	Sediment	1	3.0303	0.00421561	47	1
Eukaryota.Metazoa.Arthropoda.Unassigned.Unassigned.Unassigned.Unassigned.Unassigned.b1eae116bfeccfde4793f9fdf0a121c0	b1eae116bfeccfde4793f9fdf0a121c0	Sediment	2	6.06061	0.0133899	80	1
Eukaryota.Metazoa.Arthropoda.Unassigned.Unassigned.Unassigned.Unassigned.Unassigned.b1f52be1860001f80e3828eeab55063b	b1f52be1860001f80e3828eeab55063b	Nodule	1	2	0.00190723	14	1
Eukaryota.Metazoa.Arthropoda.Unassigned.Unassigned.Unassigned.Unassigned.Unassigned.b1fb1ec82c3b443342828cd239cd088b	b1fb1ec82c3b443342828cd239cd088b	Sediment	1	3.0303	0.00181821	11	1
Eukaryota.Metazoa.Arthropoda.Unassigned.Unassigned.Unassigned.Unassigned.Unassigned.b28c0feccd1a382d1541f267670f2ac4	b28c0feccd1a382d1541f267670f2ac4	Sediment	1	3.0303	0.00104104	12	1
Eukaryota.Metazoa.Arthropoda.Unassigned.Unassigned.Unassigned.Unassigned.Unassigned.b34244c4cdf8edfdc48a63b9d292384b	b34244c4cdf8edfdc48a63b9d292384b	Nodule	3	6	0.00945225	88	1
Eukaryota.Metazoa.Arthropoda.Unassigned.Unassigned.Unassigned.Unassigned.Unassigned.b390cb3eac2e24eb738349c9e50361a5	b390cb3eac2e24eb738349c9e50361a5	Nodule	1	2	0.000365108	6	1
Eukaryota.Metazoa.Arthropoda.Unassigned.Unassigned.Unassigned.Unassigned.Unassigned.b411682d556095087ba13b95539f258d	b411682d556095087ba13b95539f258d	Sediment	1	3.0303	0.00552461	49	1
Eukaryota.Metazoa.Arthropoda.Unassigned.Unassigned.Unassigned.Unassigned.Unassigned.b491a2a1183217196e54d65bfbb0b9f0	b491a2a1183217196e54d65bfbb0b9f0	Sediment	1	3.0303	0.0169772	266	1
Eukaryota.Metazoa.Arthropoda.Unassigned.Unassigned.Unassigned.Unassigned.Unassigned.b4ae3e60b490fdd755a043e604b2d3cd	b4ae3e60b490fdd755a043e604b2d3cd	Nodule	5	10	0.0684265	949	1
Eukaryota.Metazoa.Arthropoda.Unassigned.Unassigned.Unassigned.Unassigned.Unassigned.b611916200d491e01977b8f9f5adbac2	b611916200d491e01977b8f9f5adbac2	Sediment	1	3.0303	0.00702445	33	1
Eukaryota.Metazoa.Arthropoda.Unassigned.Unassigned.Unassigned.Unassigned.Unassigned.b664a68fc1b13eb5c9991f801e12554f	b664a68fc1b13eb5c9991f801e12554f	Sediment	1	3.0303	0.00626164	94	1
Eukaryota.Metazoa.Arthropoda.Unassigned.Unassigned.Unassigned.Unassigned.Unassigned.b6955909ea6ed65bcb8e237d918b8b92	b6955909ea6ed65bcb8e237d918b8b92	Sediment	2	6.06061	0.00249813	33	1
Eukaryota.Metazoa.Arthropoda.Unassigned.Unassigned.Unassigned.Unassigned.Unassigned.b718bf6f8eadbf2e6e712be4d70bb97e	b718bf6f8eadbf2e6e712be4d70bb97e	Nodule	1	2	0.00012219	2	1
Eukaryota.Metazoa.Arthropoda.Unassigned.Unassigned.Unassigned.Unassigned.Unassigned.b8e63424f3c6bf36ca7e2c0bdc634a5a	b8e63424f3c6bf36ca7e2c0bdc634a5a	BBL	1	3.84615	0.117598	17	1
Eukaryota.Metazoa.Arthropoda.Unassigned.Unassigned.Unassigned.Unassigned.Unassigned.b8fd8ea5b9184b4d9f4ec8a54f0543dd	b8fd8ea5b9184b4d9f4ec8a54f0543dd	Nodule	1	2	0.000412584	2	1
Eukaryota.Metazoa.Arthropoda.Unassigned.Unassigned.Unassigned.Unassigned.Unassigned.b912f5d5e12ee58bdc745d44324f3677	b912f5d5e12ee58bdc745d44324f3677	Sediment	1	3.0303	0.00248497	11	1
Eukaryota.Metazoa.Arthropoda.Unassigned.Unassigned.Unassigned.Unassigned.Unassigned.b927a45eec64ca62057a755be36051ae	b927a45eec64ca62057a755be36051ae	Sediment	1	3.0303	0.000154745	2	1
Eukaryota.Metazoa.Arthropoda.Unassigned.Unassigned.Unassigned.Unassigned.Unassigned.b938fece3a6f69183110bc8000d48de9	b938fece3a6f69183110bc8000d48de9	BBL	1	3.84615	0.042452	5	1
Eukaryota.Metazoa.Arthropoda.Unassigned.Unassigned.Unassigned.Unassigned.Unassigned.b94058d0ea46566057532f5d6cefbb7a	b94058d0ea46566057532f5d6cefbb7a	Nodule	2	4	0.00232684	33	2
Eukaryota.Metazoa.Arthropoda.Unassigned.Unassigned.Unassigned.Unassigned.Unassigned.b95ae547446488e0ca6662eb7350a43e	b95ae547446488e0ca6662eb7350a43e	Sediment	2	6.06061	0.00605473	47	1
Eukaryota.Metazoa.Arthropoda.Unassigned.Unassigned.Unassigned.Unassigned.Unassigned.b98ee8158bb126fd171e02fc0d4c8725	b98ee8158bb126fd171e02fc0d4c8725	Nodule	3	6	0.00662566	60	2
Eukaryota.Metazoa.Arthropoda.Unassigned.Unassigned.Unassigned.Unassigned.Unassigned.bbca7992dfc57684c65e7e7b37909323	bbca7992dfc57684c65e7e7b37909323	BBL	1	3.84615	0.0169808	2	1
Eukaryota.Metazoa.Arthropoda.Unassigned.Unassigned.Unassigned.Unassigned.Unassigned.bc0bb625e85678aa56da7cb09b66249b	bc0bb625e85678aa56da7cb09b66249b	Sediment	1	3.0303	0.000371042	5	1
Eukaryota.Metazoa.Arthropoda.Unassigned.Unassigned.Unassigned.Unassigned.Unassigned.bc2a4512295914049cb8de0f94374db9	bc2a4512295914049cb8de0f94374db9	Sediment	2	6.06061	0.00466453	96	1
Eukaryota.Metazoa.Arthropoda.Unassigned.Unassigned.Unassigned.Unassigned.Unassigned.bcb27c6874ae85fd42f1ef90e57f5900	bcb27c6874ae85fd42f1ef90e57f5900	Nodule	1	2	0.000158061	3	1
Eukaryota.Metazoa.Arthropoda.Unassigned.Unassigned.Unassigned.Unassigned.Unassigned.bcbf7425e06b72ae3e6c779c76f66806	bcbf7425e06b72ae3e6c779c76f66806	Sediment	1	3.0303	0.00110066	6	1
Eukaryota.Metazoa.Arthropoda.Unassigned.Unassigned.Unassigned.Unassigned.Unassigned.bd2dcceb0eb94fbc8bc137c678ad5300	bd2dcceb0eb94fbc8bc137c678ad5300	Sediment	1	3.0303	0.116606	2088	2
Eukaryota.Metazoa.Arthropoda.Unassigned.Unassigned.Unassigned.Unassigned.Unassigned.bd8f3afe76010e1ce7071e47f46f1ad4	bd8f3afe76010e1ce7071e47f46f1ad4	Sediment	1	3.0303	0.00378388	13	1
Eukaryota.Metazoa.Arthropoda.Unassigned.Unassigned.Unassigned.Unassigned.Unassigned.bd90003ef7b3917f0213592138e8de00	bd90003ef7b3917f0213592138e8de00	Nodule	1	2	0.00339286	19	1
Eukaryota.Metazoa.Arthropoda.Unassigned.Unassigned.Unassigned.Unassigned.Unassigned.bda1e3a0a8dbfed4d25a3dd93096aa23	bda1e3a0a8dbfed4d25a3dd93096aa23	Sediment	1	3.0303	0.00159872	24	1
Eukaryota.Metazoa.Arthropoda.Unassigned.Unassigned.Unassigned.Unassigned.Unassigned.bdca5ee61ce8e5f350005d91ed01ec16	bdca5ee61ce8e5f350005d91ed01ec16	Nodule	1	2	0.00160714	9	1
Eukaryota.Metazoa.Arthropoda.Unassigned.Unassigned.Unassigned.Unassigned.Unassigned.bdda9d758eb33141400f13bd5eebaa34	bdda9d758eb33141400f13bd5eebaa34	Sediment	1	3.0303	0.000627856	7	1
Eukaryota.Metazoa.Arthropoda.Unassigned.Unassigned.Unassigned.Unassigned.Unassigned.be4aecfcc409f71e3e1b29b63bf95035	be4aecfcc409f71e3e1b29b63bf95035	BBL	1	3.84615	0.0311289	9	1
Eukaryota.Metazoa.Arthropoda.Unassigned.Unassigned.Unassigned.Unassigned.Unassigned.be8ffe825c4b302312531f2197785c4d	be8ffe825c4b302312531f2197785c4d	Sediment	1	3.0303	0.000676482	6	1
Eukaryota.Metazoa.Arthropoda.Unassigned.Unassigned.Unassigned.Unassigned.Unassigned.bec38fdb1f813ce343bbb3c0e3203321	bec38fdb1f813ce343bbb3c0e3203321	Sediment	1	3.0303	0.00382944	60	1
Eukaryota.Metazoa.Arthropoda.Unassigned.Unassigned.Unassigned.Unassigned.Unassigned.bf6795ca45742a0cfa1423a11ab3e146	bf6795ca45742a0cfa1423a11ab3e146	Sediment	1	3.0303	0.00386357	58	1
Eukaryota.Metazoa.Arthropoda.Unassigned.Unassigned.Unassigned.Unassigned.Unassigned.c0b771e9285a99e2b15ab6dcc607c2a1	c0b771e9285a99e2b15ab6dcc607c2a1	Nodule	1	2	0.00219158	12	1
Eukaryota.Metazoa.Arthropoda.Unassigned.Unassigned.Unassigned.Unassigned.Unassigned.c104765bb5c3c8fbd1169792fed25bad	c104765bb5c3c8fbd1169792fed25bad	BBL	1	3.84615	0.044964	13	1
Eukaryota.Metazoa.Arthropoda.Unassigned.Unassigned.Unassigned.Unassigned.Unassigned.c1834773c7df45846501c12b1b4ed9c3	c1834773c7df45846501c12b1b4ed9c3	Sediment	1	3.0303	0.00119546	13	1
Eukaryota.Metazoa.Arthropoda.Unassigned.Unassigned.Unassigned.Unassigned.Unassigned.c271342d5ee1eba27a562a85a087169a	c271342d5ee1eba27a562a85a087169a	Sediment	1	3.0303	0.00080633	7	1
Eukaryota.Metazoa.Arthropoda.Unassigned.Unassigned.Unassigned.Unassigned.Unassigned.c30c3015ac674f73a638fe8f51df8c2b	c30c3015ac674f73a638fe8f51df8c2b	Sediment	1	3.0303	0.0702659	610	1
Eukaryota.Metazoa.Arthropoda.Unassigned.Unassigned.Unassigned.Unassigned.Unassigned.c352cf3931d5b80f94284e04ebfa1abc	c352cf3931d5b80f94284e04ebfa1abc	BBL	1	3.84615	0.0120569	3	1
Eukaryota.Metazoa.Arthropoda.Unassigned.Unassigned.Unassigned.Unassigned.Unassigned.c60ee7196e00b8dd238d884ff7143775	c60ee7196e00b8dd238d884ff7143775	BBL	1	3.84615	0.262867	38	1
Eukaryota.Metazoa.Arthropoda.Unassigned.Unassigned.Unassigned.Unassigned.Unassigned.c62e92005fe2310a46f755a2c4c98feb	c62e92005fe2310a46f755a2c4c98feb	Nodule	1	2	0.000855327	14	1
Eukaryota.Metazoa.Arthropoda.Unassigned.Unassigned.Unassigned.Unassigned.Unassigned.c6aaedd06d2c768ba5256911f79601c7	c6aaedd06d2c768ba5256911f79601c7	Sediment	1	3.0303	0.0354062	634	1
Eukaryota.Metazoa.Arthropoda.Unassigned.Unassigned.Unassigned.Unassigned.Unassigned.c6f318c1f3bda49154702c6f98724ba8	c6f318c1f3bda49154702c6f98724ba8	Nodule	1	2	0.000572164	4	1
Eukaryota.Metazoa.Arthropoda.Unassigned.Unassigned.Unassigned.Unassigned.Unassigned.c75c5431573d9fc9141a04d53c5678ee	c75c5431573d9fc9141a04d53c5678ee	Sediment	1	3.0303	0.00208227	24	1
Eukaryota.Metazoa.Arthropoda.Unassigned.Unassigned.Unassigned.Unassigned.Unassigned.c8a09eb8d5f8a4572bb1b7b3296f2080	c8a09eb8d5f8a4572bb1b7b3296f2080	Sediment	1	3.0303	0.000705847	7	1
Eukaryota.Metazoa.Arthropoda.Unassigned.Unassigned.Unassigned.Unassigned.Unassigned.c8d86e5c627a12426e403e7b6675e066	c8d86e5c627a12426e403e7b6675e066	Sediment	2	6.06061	0.00587637	41	1
Eukaryota.Metazoa.Arthropoda.Unassigned.Unassigned.Unassigned.Unassigned.Unassigned.c9d08da4c3cac9ce09e43dec731f1298	c9d08da4c3cac9ce09e43dec731f1298	Sediment	1	3.0303	0.00080633	7	1
Eukaryota.Metazoa.Arthropoda.Unassigned.Unassigned.Unassigned.Unassigned.Unassigned.ca45b53d4ef1acccecd83e685673da23	ca45b53d4ef1acccecd83e685673da23	Nodule	1	2	0.00067723	24	1
Eukaryota.Metazoa.Arthropoda.Unassigned.Unassigned.Unassigned.Unassigned.Unassigned.ca9ebc148a9444c1ebc03992809867d3	ca9ebc148a9444c1ebc03992809867d3	Nodule	3	6	0.0142644	147	2
Eukaryota.Metazoa.Arthropoda.Unassigned.Unassigned.Unassigned.Unassigned.Unassigned.cabea0e3a96cc1e91d6afd5171cf9ea0	cabea0e3a96cc1e91d6afd5171cf9ea0	Nodule	1	2	0.00176408	19	1
Eukaryota.Metazoa.Arthropoda.Unassigned.Unassigned.Unassigned.Unassigned.Unassigned.caea0c01a5c0234a1f8c30cb43a9583e	caea0c01a5c0234a1f8c30cb43a9583e	Sediment	1	3.0303	0.00271087	12	1
Eukaryota.Metazoa.Arthropoda.Unassigned.Unassigned.Unassigned.Unassigned.Unassigned.cb677bfc6a232b054b6a88479d27ff0e	cb677bfc6a232b054b6a88479d27ff0e	Nodule	2	4	0.0216492	224	1
Eukaryota.Metazoa.Arthropoda.Unassigned.Unassigned.Unassigned.Unassigned.Unassigned.cc64ffab4aab9f614f93b6d395da9af5	cc64ffab4aab9f614f93b6d395da9af5	Nodule	1	2	0.00198599	19	1
Eukaryota.Metazoa.Arthropoda.Unassigned.Unassigned.Unassigned.Unassigned.Unassigned.cc6c0938fab73efadacc93c5626eed33	cc6c0938fab73efadacc93c5626eed33	Nodule	1	2	0.000278539	3	1
Eukaryota.Metazoa.Arthropoda.Unassigned.Unassigned.Unassigned.Unassigned.Unassigned.cc79239b5fb7650b0d7a6e0f566f60c9	cc79239b5fb7650b0d7a6e0f566f60c9	Sediment	1	3.0303	0.000569534	6	1
Eukaryota.Metazoa.Arthropoda.Unassigned.Unassigned.Unassigned.Unassigned.Unassigned.ccc771a3f87ba166c57dd0296476490c	ccc771a3f87ba166c57dd0296476490c	BBL	4	15.3846	0.581723	225	1
Eukaryota.Metazoa.Arthropoda.Unassigned.Unassigned.Unassigned.Unassigned.Unassigned.cd5b79dac2fb071f69c0b8ddb2bff307	cd5b79dac2fb071f69c0b8ddb2bff307	Sediment	2	6.06061	0.0701373	150	1
Eukaryota.Metazoa.Arthropoda.Unassigned.Unassigned.Unassigned.Unassigned.Unassigned.cd911c8a1ffb1da46c5ee25754b9d2b0	cd911c8a1ffb1da46c5ee25754b9d2b0	Sediment	1	3.0303	0.00493597	52	1
Eukaryota.Metazoa.Arthropoda.Unassigned.Unassigned.Unassigned.Unassigned.Unassigned.cdbceab4fb3a1bd64a0808fe09ff8e14	cdbceab4fb3a1bd64a0808fe09ff8e14	BBL	1	3.84615	0.0103091	60	1
Eukaryota.Metazoa.Arthropoda.Unassigned.Unassigned.Unassigned.Unassigned.Unassigned.ce88f323ab74e5ed3fd81b6760fc12a0	ce88f323ab74e5ed3fd81b6760fc12a0	Nodule	1	2	0.00288809	14	1
Eukaryota.Metazoa.Arthropoda.Unassigned.Unassigned.Unassigned.Unassigned.Unassigned.cf495a6973741e17093757c12d40e8f3	cf495a6973741e17093757c12d40e8f3	Sediment	1	3.0303	0.0361331	467	1
Eukaryota.Metazoa.Arthropoda.Unassigned.Unassigned.Unassigned.Unassigned.Unassigned.cfb0c1ddb64cee417999381d7fb8096b	cfb0c1ddb64cee417999381d7fb8096b	Sediment	4	12.1212	0.0106913	98	2
Eukaryota.Metazoa.Arthropoda.Unassigned.Unassigned.Unassigned.Unassigned.Unassigned.cfb34e166ea03c039f484241cebe0ba1	cfb34e166ea03c039f484241cebe0ba1	Sediment	1	3.0303	0.0130165	113	1
Eukaryota.Metazoa.Arthropoda.Unassigned.Unassigned.Unassigned.Unassigned.Unassigned.cfc3ac8aee18ac915550d23b9cd23a6e	cfc3ac8aee18ac915550d23b9cd23a6e	Sediment	2	6.06061	0.00304386	62	1
Eukaryota.Metazoa.Arthropoda.Unassigned.Unassigned.Unassigned.Unassigned.Unassigned.d0daa8ce21172a4ada2eeec73b8fd738	d0daa8ce21172a4ada2eeec73b8fd738	Nodule	2	4	0.00388855	59	1
Eukaryota.Metazoa.Arthropoda.Unassigned.Unassigned.Unassigned.Unassigned.Unassigned.d0e5793edf414e4fad0520de11c639ac	d0e5793edf414e4fad0520de11c639ac	Sediment	1	3.0303	0.0294608	397	1
Eukaryota.Metazoa.Arthropoda.Unassigned.Unassigned.Unassigned.Unassigned.Unassigned.d14b10e45cc41b7c52924064222b30d7	d14b10e45cc41b7c52924064222b30d7	Sediment	1	3.0303	0.000295928	6	1
Eukaryota.Metazoa.Arthropoda.Unassigned.Unassigned.Unassigned.Unassigned.Unassigned.d16a97f83ec1edd17943bb4a2a7b895b	d16a97f83ec1edd17943bb4a2a7b895b	Sediment	4	12.1212	0.0290543	227	1
Eukaryota.Metazoa.Arthropoda.Unassigned.Unassigned.Unassigned.Unassigned.Unassigned.d17e3c976fb07d12846b6d62905f08d3	d17e3c976fb07d12846b6d62905f08d3	Sediment	2	6.06061	0.192296	2631	2
Eukaryota.Metazoa.Arthropoda.Unassigned.Unassigned.Unassigned.Unassigned.Unassigned.d20416bcfd65b66ea0fc23ca9ab9e90e	d20416bcfd65b66ea0fc23ca9ab9e90e	Sediment	1	3.0303	0.0048039	35	1
Eukaryota.Metazoa.Arthropoda.Unassigned.Unassigned.Unassigned.Unassigned.Unassigned.d28a5cf0d8fbbe823fcfa214380467cf	d28a5cf0d8fbbe823fcfa214380467cf	Sediment	1	3.0303	0.00911255	96	1
Eukaryota.Metazoa.Arthropoda.Unassigned.Unassigned.Unassigned.Unassigned.Unassigned.d28e2217089f2dfcf6b04bbc535c3337	d28e2217089f2dfcf6b04bbc535c3337	Sediment	1	3.0303	0.00247058	18	1
Eukaryota.Metazoa.Arthropoda.Unassigned.Unassigned.Unassigned.Unassigned.Unassigned.d3edff0e77c503aad14a19ba16785eb3	d3edff0e77c503aad14a19ba16785eb3	Nodule	1	2	0.00161133	14	1
Eukaryota.Metazoa.Arthropoda.Unassigned.Unassigned.Unassigned.Unassigned.Unassigned.d45858842d774178ef36e5cb9e9618f4	d45858842d774178ef36e5cb9e9618f4	Sediment	10	30.303	0.0740483	346	2
Eukaryota.Metazoa.Arthropoda.Unassigned.Unassigned.Unassigned.Unassigned.Unassigned.d470ae2a9d5208709ff9e2257c12689f	d470ae2a9d5208709ff9e2257c12689f	Sediment	2	6.06061	0.00744826	65	1
Eukaryota.Metazoa.Arthropoda.Unassigned.Unassigned.Unassigned.Unassigned.Unassigned.d49f5d8be25d973a8903c966c2f55c0b	d49f5d8be25d973a8903c966c2f55c0b	Sediment	1	3.0303	0.000806683	8	1
Eukaryota.Metazoa.Arthropoda.Unassigned.Unassigned.Unassigned.Unassigned.Unassigned.d4e982ae069ed0b0b02d07236ec657bd	d4e982ae069ed0b0b02d07236ec657bd	Sediment	5	15.1515	0.0156686	124	1
Eukaryota.Metazoa.Arthropoda.Unassigned.Unassigned.Unassigned.Unassigned.Unassigned.d4e9cc20d19c494547626001957fbc72	d4e9cc20d19c494547626001957fbc72	Sediment	1	3.0303	0.00304417	27	1
Eukaryota.Metazoa.Arthropoda.Unassigned.Unassigned.Unassigned.Unassigned.Unassigned.d4f952f1a0ce334c880701245a2b677d	d4f952f1a0ce334c880701245a2b677d	Nodule	1	2	0.00225453	39	1
Eukaryota.Metazoa.Arthropoda.Unassigned.Unassigned.Unassigned.Unassigned.Unassigned.d634ee32272874b182af4d08c4f96516	d634ee32272874b182af4d08c4f96516	Sediment	1	3.0303	0.0022338	7	1
Eukaryota.Metazoa.Arthropoda.Unassigned.Unassigned.Unassigned.Unassigned.Unassigned.d6539d7adc8bf924fabdbacb0c4dfde0	d6539d7adc8bf924fabdbacb0c4dfde0	Sediment	2	6.06061	0.000756138	6	1
Eukaryota.Metazoa.Arthropoda.Unassigned.Unassigned.Unassigned.Unassigned.Unassigned.d690d9b81fff130b7e97d6512655f068	d690d9b81fff130b7e97d6512655f068	Sediment	1	3.0303	0.000520522	6	1
Eukaryota.Metazoa.Arthropoda.Unassigned.Unassigned.Unassigned.Unassigned.Unassigned.d6917bde3422150b73325fdbab7bc2ee	d6917bde3422150b73325fdbab7bc2ee	Sediment	1	3.0303	0.00433592	43	1
Eukaryota.Metazoa.Arthropoda.Unassigned.Unassigned.Unassigned.Unassigned.Unassigned.d6f9f021323aca33c21a63b0fc855ed9	d6f9f021323aca33c21a63b0fc855ed9	Sediment	2	6.06061	0.00855464	21	1
Eukaryota.Metazoa.Arthropoda.Unassigned.Unassigned.Unassigned.Unassigned.Unassigned.d71fdc89330b3577e384451c67b0d572	d71fdc89330b3577e384451c67b0d572	Nodule	1	2	8.46537e-05	3	1
Eukaryota.Metazoa.Arthropoda.Unassigned.Unassigned.Unassigned.Unassigned.Unassigned.d7fd30bca64ac8863ae85b08eb0b2046	d7fd30bca64ac8863ae85b08eb0b2046	Sediment	1	3.0303	0.00103575	21	1
Eukaryota.Metazoa.Arthropoda.Unassigned.Unassigned.Unassigned.Unassigned.Unassigned.d81b68f2b634f4b780d8a1f8f3b051ff	d81b68f2b634f4b780d8a1f8f3b051ff	Sediment	1	3.0303	0.0139712	48	1
Eukaryota.Metazoa.Arthropoda.Unassigned.Unassigned.Unassigned.Unassigned.Unassigned.d90b38ee6b77d7b04efb26afbb8f14f9	d90b38ee6b77d7b04efb26afbb8f14f9	Nodule	2	4	0.00266462	44	1
Eukaryota.Metazoa.Arthropoda.Unassigned.Unassigned.Unassigned.Unassigned.Unassigned.d9522c2ff05dd5a645b601d87da89b51	d9522c2ff05dd5a645b601d87da89b51	Sediment	1	3.0303	0.0453141	142	1
Eukaryota.Metazoa.Arthropoda.Unassigned.Unassigned.Unassigned.Unassigned.Unassigned.d95b91b6cef3c57a522f869da8467616	d95b91b6cef3c57a522f869da8467616	Nodule	5	10	0.249856	2202	1
Eukaryota.Metazoa.Arthropoda.Unassigned.Unassigned.Unassigned.Unassigned.Unassigned.da50161ca87b39d765fc084f79d5c859	da50161ca87b39d765fc084f79d5c859	Sediment	1	3.0303	0.0011278	13	1
Eukaryota.Metazoa.Arthropoda.Unassigned.Unassigned.Unassigned.Unassigned.Unassigned.da6ccafdae36fdab1979c7b58eb1e0c7	da6ccafdae36fdab1979c7b58eb1e0c7	Sediment	1	3.0303	0.000446768	7	1
Eukaryota.Metazoa.Arthropoda.Unassigned.Unassigned.Unassigned.Unassigned.Unassigned.db0bd9f3090d76c52c17c5148276f0a2	db0bd9f3090d76c52c17c5148276f0a2	Nodule	3	6	0.00129937	15	1
Eukaryota.Metazoa.Arthropoda.Unassigned.Unassigned.Unassigned.Unassigned.Unassigned.db6624e2a0592084ebf9a26848e61d03	db6624e2a0592084ebf9a26848e61d03	Nodule	1	2	0.00821293	108	1
Eukaryota.Metazoa.Arthropoda.Unassigned.Unassigned.Unassigned.Unassigned.Unassigned.db9c7cd60532690bd6d61f3c41ef0dcc	db9c7cd60532690bd6d61f3c41ef0dcc	BBL	1	3.84615	0.117598	34	1
Eukaryota.Metazoa.Arthropoda.Unassigned.Unassigned.Unassigned.Unassigned.Unassigned.dc0fb92d35f751a36070fadbf2b270d8	dc0fb92d35f751a36070fadbf2b270d8	Sediment	1	3.0303	0.000275875	3	1
Eukaryota.Metazoa.Arthropoda.Unassigned.Unassigned.Unassigned.Unassigned.Unassigned.dd11b67d50a050a34052e4c2a37116a3	dd11b67d50a050a34052e4c2a37116a3	Sediment	1	3.0303	0.00393927	86	1
Eukaryota.Metazoa.Arthropoda.Unassigned.Unassigned.Unassigned.Unassigned.Unassigned.dd488aa578b72c964b83e77a3b2dacd2	dd488aa578b72c964b83e77a3b2dacd2	Sediment	1	3.0303	0.00172836	7	1
Eukaryota.Metazoa.Arthropoda.Unassigned.Unassigned.Unassigned.Unassigned.Unassigned.de0bc915692e6cd72cd7495693eeb1e7	de0bc915692e6cd72cd7495693eeb1e7	Sediment	1	3.0303	0.00248288	27	1
Eukaryota.Metazoa.Arthropoda.Unassigned.Unassigned.Unassigned.Unassigned.Unassigned.def9bbbe2ea359081e9afaec7eecd94b	def9bbbe2ea359081e9afaec7eecd94b	Sediment	2	6.06061	0.0289297	99	2
Eukaryota.Metazoa.Arthropoda.Unassigned.Unassigned.Unassigned.Unassigned.Unassigned.df838c6965ad60c31203f1671bb3ca1c	df838c6965ad60c31203f1671bb3ca1c	BBL	1	3.84615	0.00364614	7	1
Eukaryota.Metazoa.Arthropoda.Unassigned.Unassigned.Unassigned.Unassigned.Unassigned.e00e8b65bf7cb7ac8728ba883374b436	e00e8b65bf7cb7ac8728ba883374b436	BBL	2	7.69231	0.200498	43	1
Eukaryota.Metazoa.Arthropoda.Unassigned.Unassigned.Unassigned.Unassigned.Unassigned.e0b3db7d1b7c385965fd44e6db5f04d5	e0b3db7d1b7c385965fd44e6db5f04d5	Nodule	1	2	0.000488759	8	1
Eukaryota.Metazoa.Arthropoda.Unassigned.Unassigned.Unassigned.Unassigned.Unassigned.e0cfdf68d980c58ff72482b6f493602d	e0cfdf68d980c58ff72482b6f493602d	Nodule	1	2	0.00463417	78	1
Eukaryota.Metazoa.Arthropoda.Unassigned.Unassigned.Unassigned.Unassigned.Unassigned.e0ee0073e8b8650da1e9c2d6dbb991a9	e0ee0073e8b8650da1e9c2d6dbb991a9	Nodule	1	2	0.000583018	7	1
Eukaryota.Metazoa.Arthropoda.Unassigned.Unassigned.Unassigned.Unassigned.Unassigned.e0ff9e517d9d770c928c9b433a99a6f2	e0ff9e517d9d770c928c9b433a99a6f2	Nodule	1	2	0.00620262	27	1
Eukaryota.Metazoa.Arthropoda.Unassigned.Unassigned.Unassigned.Unassigned.Unassigned.e10fb307efffbb9a655efa85dfece73e	e10fb307efffbb9a655efa85dfece73e	Sediment	2	6.06061	0.0151888	103	2
Eukaryota.Metazoa.Arthropoda.Unassigned.Unassigned.Unassigned.Unassigned.Unassigned.e139f4af60114717122e0270e5830bbe	e139f4af60114717122e0270e5830bbe	BBL	1	3.84615	0.108262	19	1
Eukaryota.Metazoa.Arthropoda.Unassigned.Unassigned.Unassigned.Unassigned.Unassigned.e18b13be2156ee5f552188520b293b1b	e18b13be2156ee5f552188520b293b1b	Sediment	1	3.0303	0.00556412	13	1
Eukaryota.Metazoa.Arthropoda.Unassigned.Unassigned.Unassigned.Unassigned.Unassigned.e38d86a27492ad90d418a0c34840c75f	e38d86a27492ad90d418a0c34840c75f	Nodule	2	4	0.00541619	59	1
Eukaryota.Metazoa.Arthropoda.Unassigned.Unassigned.Unassigned.Unassigned.Unassigned.e3a33d1b8b3693c8a1885e3fcaf7a6fb	e3a33d1b8b3693c8a1885e3fcaf7a6fb	Sediment	1	3.0303	0.000789141	16	1
Eukaryota.Metazoa.Arthropoda.Unassigned.Unassigned.Unassigned.Unassigned.Unassigned.e4ef7016d59554c990d559427690c4dd	e4ef7016d59554c990d559427690c4dd	Sediment	1	3.0303	0.000173522	2	1
Eukaryota.Metazoa.Arthropoda.Unassigned.Unassigned.Unassigned.Unassigned.Unassigned.e63870ddb753d49a14339eb3db678b82	e63870ddb753d49a14339eb3db678b82	Sediment	1	3.0303	0.00166193	11	1
Eukaryota.Metazoa.Arthropoda.Unassigned.Unassigned.Unassigned.Unassigned.Unassigned.e64e684ef4040b71ada17176b3111b54	e64e684ef4040b71ada17176b3111b54	Sediment	4	12.1212	0.00927986	107	2
Eukaryota.Metazoa.Arthropoda.Unassigned.Unassigned.Unassigned.Unassigned.Unassigned.e7111d49db3b890dcc7d2b6bf0d2acd0	e7111d49db3b890dcc7d2b6bf0d2acd0	Nodule	1	2	0.00115095	10	1
Eukaryota.Metazoa.Arthropoda.Unassigned.Unassigned.Unassigned.Unassigned.Unassigned.e8124fa236d6e75a367e422ea4397b5c	e8124fa236d6e75a367e422ea4397b5c	Nodule	1	2	0.000968992	3	1
Eukaryota.Metazoa.Arthropoda.Unassigned.Unassigned.Unassigned.Unassigned.Unassigned.e82b0a02b559faaac94d47705511f43c	e82b0a02b559faaac94d47705511f43c	Sediment	1	3.0303	0.000279621	6	1
Eukaryota.Metazoa.Arthropoda.Unassigned.Unassigned.Unassigned.Unassigned.Unassigned.e88cc01c906ec417bcc68195faa1d8ae	e88cc01c906ec417bcc68195faa1d8ae	Nodule	1	2	0.161308	2245	1
Eukaryota.Metazoa.Arthropoda.Unassigned.Unassigned.Unassigned.Unassigned.Unassigned.e88f364fc0836fe30c0b79d834c39428	e88f364fc0836fe30c0b79d834c39428	Sediment	1	3.0303	0.00592579	24	1
Eukaryota.Metazoa.Arthropoda.Unassigned.Unassigned.Unassigned.Unassigned.Unassigned.e8a7bcc7f434fd3e4df2e25a522b97df	e8a7bcc7f434fd3e4df2e25a522b97df	Sediment	1	3.0303	0.00288707	36	1
Eukaryota.Metazoa.Arthropoda.Unassigned.Unassigned.Unassigned.Unassigned.Unassigned.e8c25ddc1bc93bdf78c8179efa66a1c4	e8c25ddc1bc93bdf78c8179efa66a1c4	Nodule	1	2	0.000365108	6	1
Eukaryota.Metazoa.Arthropoda.Unassigned.Unassigned.Unassigned.Unassigned.Unassigned.e8e2ac650422484136a9fa7f490a6953	e8e2ac650422484136a9fa7f490a6953	Nodule	4	8	0.535452	1991	1
Eukaryota.Metazoa.Arthropoda.Unassigned.Unassigned.Unassigned.Unassigned.Unassigned.e9616fc4eb6d678ca383ff2442ca6754	e9616fc4eb6d678ca383ff2442ca6754	Sediment	1	3.0303	0.00599788	83	1
Eukaryota.Metazoa.Arthropoda.Unassigned.Unassigned.Unassigned.Unassigned.Unassigned.ea318fe6cdf6b2aa429bb139bac6dc7e	ea318fe6cdf6b2aa429bb139bac6dc7e	Sediment	1	3.0303	0.00588533	64	1
Eukaryota.Metazoa.Arthropoda.Unassigned.Unassigned.Unassigned.Unassigned.Unassigned.ea57c134548dfdae99a6746b043cc4e5	ea57c134548dfdae99a6746b043cc4e5	Sediment	2	6.06061	0.00346573	42	2
Eukaryota.Metazoa.Arthropoda.Unassigned.Unassigned.Unassigned.Unassigned.Unassigned.eadd44c93d883fba074da8485384983e	eadd44c93d883fba074da8485384983e	Sediment	2	6.06061	0.00574967	50	2
Eukaryota.Metazoa.Arthropoda.Unassigned.Unassigned.Unassigned.Unassigned.Unassigned.eb2f3c48e807709ee7def64c8d150999	eb2f3c48e807709ee7def64c8d150999	Sediment	1	3.0303	0.000823527	6	1
Eukaryota.Metazoa.Arthropoda.Unassigned.Unassigned.Unassigned.Unassigned.Unassigned.eb37a1831a769da17f9d22729c4382c9	eb37a1831a769da17f9d22729c4382c9	Sediment	4	12.1212	0.00791137	86	2
Eukaryota.Metazoa.Arthropoda.Unassigned.Unassigned.Unassigned.Unassigned.Unassigned.eb598248bf0ee0db378f23bffdc6d00f	eb598248bf0ee0db378f23bffdc6d00f	Sediment	1	3.0303	0.00625532	78	1
Eukaryota.Metazoa.Arthropoda.Unassigned.Unassigned.Unassigned.Unassigned.Unassigned.ebfa7909970f36bd5f28b850137b0c90	ebfa7909970f36bd5f28b850137b0c90	Sediment	1	3.0303	0.000520566	6	1
Eukaryota.Metazoa.Arthropoda.Unassigned.Unassigned.Unassigned.Unassigned.Unassigned.ec1b9db6cb91c49146c6b3d6fbad17e8	ec1b9db6cb91c49146c6b3d6fbad17e8	Sediment	1	3.0303	0.0593228	515	1
Eukaryota.Metazoa.Arthropoda.Unassigned.Unassigned.Unassigned.Unassigned.Unassigned.ec3dc22a6c676eb0cd68d8ce89aa8da4	ec3dc22a6c676eb0cd68d8ce89aa8da4	BBL	1	3.84615	0.0788955	12	1
Eukaryota.Metazoa.Arthropoda.Unassigned.Unassigned.Unassigned.Unassigned.Unassigned.ede978e50d06835cf35f027e1f33df6a	ede978e50d06835cf35f027e1f33df6a	Sediment	2	6.06061	0.00430605	25	1
Eukaryota.Metazoa.Arthropoda.Unassigned.Unassigned.Unassigned.Unassigned.Unassigned.ee910502d98b04d6f6dcfd6c2ba3e50d	ee910502d98b04d6f6dcfd6c2ba3e50d	Sediment	1	3.0303	0.00192353	39	1
Eukaryota.Metazoa.Arthropoda.Unassigned.Unassigned.Unassigned.Unassigned.Unassigned.ef0ce679a668103b43cadf39915d632c	ef0ce679a668103b43cadf39915d632c	Sediment	1	3.0303	0.074219	1329	2
Eukaryota.Metazoa.Arthropoda.Unassigned.Unassigned.Unassigned.Unassigned.Unassigned.ef8a0072c4fafd0e3fb7262a50773c02	ef8a0072c4fafd0e3fb7262a50773c02	Sediment	1	3.0303	0.00123529	9	1
Eukaryota.Metazoa.Arthropoda.Unassigned.Unassigned.Unassigned.Unassigned.Unassigned.f0a942c96d59cfd9d1c9ed72b3e977b8	f0a942c96d59cfd9d1c9ed72b3e977b8	Sediment	1	3.0303	0.00694568	14	1
Eukaryota.Metazoa.Arthropoda.Unassigned.Unassigned.Unassigned.Unassigned.Unassigned.f14fe90501275d8e5e5b8bfb9b7a2d10	f14fe90501275d8e5e5b8bfb9b7a2d10	Nodule	1	2	0.000991899	9	1
Eukaryota.Metazoa.Arthropoda.Unassigned.Unassigned.Unassigned.Unassigned.Unassigned.f1800180df826a554a0bf42d14971bff	f1800180df826a554a0bf42d14971bff	Nodule	2	4	0.00141096	20	1
Eukaryota.Metazoa.Arthropoda.Unassigned.Unassigned.Unassigned.Unassigned.Unassigned.f251544aedfc9381aa895e463718bdb0	f251544aedfc9381aa895e463718bdb0	Sediment	1	3.0303	0.000451812	2	1
Eukaryota.Metazoa.Arthropoda.Unassigned.Unassigned.Unassigned.Unassigned.Unassigned.f30a8a2349dc6676a8141121664ebece	f30a8a2349dc6676a8141121664ebece	Sediment	1	3.0303	0.00361865	17	1
Eukaryota.Metazoa.Arthropoda.Unassigned.Unassigned.Unassigned.Unassigned.Unassigned.f32d7bca90969b74762dae3840362558	f32d7bca90969b74762dae3840362558	Nodule	2	4	0.021382	195	1
Eukaryota.Metazoa.Arthropoda.Unassigned.Unassigned.Unassigned.Unassigned.Unassigned.f3af9af1c8160fea19d3e793c941e886	f3af9af1c8160fea19d3e793c941e886	Nodule	1	2	8.46537e-05	3	1
Eukaryota.Metazoa.Arthropoda.Unassigned.Unassigned.Unassigned.Unassigned.Unassigned.f4248ba41e826a54d63b0e66d3fbde53	f4248ba41e826a54d63b0e66d3fbde53	Sediment	1	3.0303	0.00294962	34	1
Eukaryota.Metazoa.Arthropoda.Unassigned.Unassigned.Unassigned.Unassigned.Unassigned.f570e813da66a88a37002b934c09d456	f570e813da66a88a37002b934c09d456	Sediment	1	3.0303	0.000372828	8	1
Eukaryota.Metazoa.Arthropoda.Unassigned.Unassigned.Unassigned.Unassigned.Unassigned.f586562269aee09316b78c16744689d6	f586562269aee09316b78c16744689d6	Sediment	1	3.0303	0.0125344	162	1
Eukaryota.Metazoa.Arthropoda.Unassigned.Unassigned.Unassigned.Unassigned.Unassigned.f591262ec5912b5934a0fa653086eef6	f591262ec5912b5934a0fa653086eef6	Nodule	4	8	0.0342341	309	1
Eukaryota.Metazoa.Arthropoda.Unassigned.Unassigned.Unassigned.Unassigned.Unassigned.f5ac0c7a9f57644dbd20cd4cd2886109	f5ac0c7a9f57644dbd20cd4cd2886109	Sediment	1	3.0303	0.0172418	81	1
Eukaryota.Metazoa.Arthropoda.Unassigned.Unassigned.Unassigned.Unassigned.Unassigned.f681bb528ce5a8225c92d9cee27307fe	f681bb528ce5a8225c92d9cee27307fe	Sediment	1	3.0303	0.00691343	28	1
Eukaryota.Metazoa.Arthropoda.Unassigned.Unassigned.Unassigned.Unassigned.Unassigned.f6bb10b5a47ee9985c7abd7015010c6b	f6bb10b5a47ee9985c7abd7015010c6b	Sediment	1	3.0303	0.0979552	1320	2
Eukaryota.Metazoa.Arthropoda.Unassigned.Unassigned.Unassigned.Unassigned.Unassigned.f6bc3e7b2374cc3a30fd0e1adeaffe51	f6bc3e7b2374cc3a30fd0e1adeaffe51	Sediment	1	3.0303	0.000699053	15	1
Eukaryota.Metazoa.Arthropoda.Unassigned.Unassigned.Unassigned.Unassigned.Unassigned.f7857b26a19101ecd80c0fa864d8ffe1	f7857b26a19101ecd80c0fa864d8ffe1	Nodule	1	2	0.000553557	4	1
Eukaryota.Metazoa.Arthropoda.Unassigned.Unassigned.Unassigned.Unassigned.Unassigned.f7b8e0b162ed9848aac7318a53c6bbd0	f7b8e0b162ed9848aac7318a53c6bbd0	Sediment	1	3.0303	0.00395053	16	1
Eukaryota.Metazoa.Arthropoda.Unassigned.Unassigned.Unassigned.Unassigned.Unassigned.f7ccad6d9d735d2f49e4826fe45d009c	f7ccad6d9d735d2f49e4826fe45d009c	Sediment	1	3.0303	0.00055175	6	1
Eukaryota.Metazoa.Arthropoda.Unassigned.Unassigned.Unassigned.Unassigned.Unassigned.f8456636647e54931eb7470129ac110e	f8456636647e54931eb7470129ac110e	Nodule	4	8	0.0110603	74	1
Eukaryota.Metazoa.Arthropoda.Unassigned.Unassigned.Unassigned.Unassigned.Unassigned.f86a6c5e59d042b107a0ba17725a3738	f86a6c5e59d042b107a0ba17725a3738	Sediment	1	3.0303	0.0137939	247	1
Eukaryota.Metazoa.Arthropoda.Unassigned.Unassigned.Unassigned.Unassigned.Unassigned.f870a6250599ead74d22d034f435f177	f870a6250599ead74d22d034f435f177	Nodule	1	2	0.00127915	26	1
Eukaryota.Metazoa.Arthropoda.Unassigned.Unassigned.Unassigned.Unassigned.Unassigned.f8f6d34f8cef480ca0f7330c3fa9a60b	f8f6d34f8cef480ca0f7330c3fa9a60b	Nodule	1	2	0.000613544	4	1
Eukaryota.Metazoa.Arthropoda.Unassigned.Unassigned.Unassigned.Unassigned.Unassigned.f9804e2ea1bc579eb5a3f64d4c8b34d1	f9804e2ea1bc579eb5a3f64d4c8b34d1	BBL	1	3.84615	0.0172939	5	1
Eukaryota.Metazoa.Arthropoda.Unassigned.Unassigned.Unassigned.Unassigned.Unassigned.f9dd371ab0a3c59af47be95ddc48020d	f9dd371ab0a3c59af47be95ddc48020d	Sediment	1	3.0303	0.00468362	31	1
Eukaryota.Metazoa.Arthropoda.Unassigned.Unassigned.Unassigned.Unassigned.Unassigned.f9e8693283ebd89e7e98d6fe57753837	f9e8693283ebd89e7e98d6fe57753837	Nodule	1	2	0.002491	18	1
Eukaryota.Metazoa.Arthropoda.Unassigned.Unassigned.Unassigned.Unassigned.Unassigned.fa8509393831bc1203a62cdc18cb2961	fa8509393831bc1203a62cdc18cb2961	Sediment	5	15.1515	0.0323993	354	1
Eukaryota.Metazoa.Arthropoda.Unassigned.Unassigned.Unassigned.Unassigned.Unassigned.fb039908779b84da49fd7736875cb9ed	fb039908779b84da49fd7736875cb9ed	Nodule	3	6	0.00779621	82	1
Eukaryota.Metazoa.Arthropoda.Unassigned.Unassigned.Unassigned.Unassigned.Unassigned.fb07025f9c77b3a322254948d46d3a84	fb07025f9c77b3a322254948d46d3a84	Sediment	1	3.0303	0.00510869	24	1
Eukaryota.Metazoa.Arthropoda.Unassigned.Unassigned.Unassigned.Unassigned.Unassigned.fb84ffe91c44e317830f7e6a7b45c196	fb84ffe91c44e317830f7e6a7b45c196	Nodule	6	12	0.0167108	203	2
Eukaryota.Metazoa.Arthropoda.Unassigned.Unassigned.Unassigned.Unassigned.Unassigned.fb874245bbf2b6bb89ad63cbe0dbd057	fb874245bbf2b6bb89ad63cbe0dbd057	Nodule	2	4	0.000620379	11	2
Eukaryota.Metazoa.Arthropoda.Unassigned.Unassigned.Unassigned.Unassigned.Unassigned.fc4c3a49ca225487b595fc631f83e525	fc4c3a49ca225487b595fc631f83e525	BBL	1	3.84615	0.0679232	8	1
Eukaryota.Metazoa.Arthropoda.Unassigned.Unassigned.Unassigned.Unassigned.Unassigned.fc8eeca3beb6f530e0d19dfe5ecc2d3c	fc8eeca3beb6f530e0d19dfe5ecc2d3c	Nodule	2	4	0.00302257	32	2
Eukaryota.Metazoa.Arthropoda.Unassigned.Unassigned.Unassigned.Unassigned.Unassigned.fcaa7af7e10adb21aaa61d4e4f997dfb	fcaa7af7e10adb21aaa61d4e4f997dfb	Nodule	1	2	0.00030931	5	1
Eukaryota.Metazoa.Arthropoda.Unassigned.Unassigned.Unassigned.Unassigned.Unassigned.fd0ba042e409649f27077946fe79bbe1	fd0ba042e409649f27077946fe79bbe1	Nodule	1	2	0.000735402	10	1
Eukaryota.Metazoa.Arthropoda.Unassigned.Unassigned.Unassigned.Unassigned.Unassigned.fd0cef11c2990016af1b09f7ccbb3882	fd0cef11c2990016af1b09f7ccbb3882	Sediment	1	3.0303	0.00574405	18	1
Eukaryota.Metazoa.Arthropoda.Unassigned.Unassigned.Unassigned.Unassigned.Unassigned.fdafc368e0da056761aa20f5e1075599	fdafc368e0da056761aa20f5e1075599	Sediment	1	3.0303	0.0328883	718	1
Eukaryota.Metazoa.Arthropoda.Unassigned.Unassigned.Unassigned.Unassigned.Unassigned.fde03669c49829944ace6bf65e86344b	fde03669c49829944ace6bf65e86344b	Sediment	1	3.0303	0.177222	1173	1
Eukaryota.Metazoa.Arthropoda.Unassigned.Unassigned.Unassigned.Unassigned.Unassigned.fdf9f81ae4ace86f5b0084e544c09429	fdf9f81ae4ace86f5b0084e544c09429	Sediment	1	3.0303	0.0212352	94	1
Eukaryota.Metazoa.Arthropoda.Unassigned.Unassigned.Unassigned.Unassigned.Unassigned.fe022f1f9fe03296d8c2b980d24bddae	fe022f1f9fe03296d8c2b980d24bddae	Nodule	2	4	0.00446968	39	1
Eukaryota.Metazoa.Arthropoda.Unassigned.Unassigned.Unassigned.Unassigned.Unassigned.fe0a204c7f3befed291c70396ee48e26	fe0a204c7f3befed291c70396ee48e26	Nodule	3	6	0.00473046	32	1
Eukaryota.Metazoa.Arthropoda.Unassigned.Unassigned.Unassigned.Unassigned.Unassigned.fe4571b4be2e4d28d54ca2a3846ae934	fe4571b4be2e4d28d54ca2a3846ae934	Sediment	3	9.09091	0.00793997	43	1
Eukaryota.Metazoa.Arthropoda.Unassigned.Unassigned.Unassigned.Unassigned.Unassigned.ff186683f40acd03819d29205ee13168	ff186683f40acd03819d29205ee13168	Sediment	1	3.0303	0.0822816	816	2
Eukaryota.Metazoa.Arthropoda.Unassigned.Unassigned.Unassigned.Unassigned.Unassigned.ff29ab101c315d59f54fca81e6aed1db	ff29ab101c315d59f54fca81e6aed1db	Sediment	1	3.0303	0.00121002	12	1
Eukaryota.Metazoa.Chaetogtha.Sagittoidea.Aphragmophora.Sagittidae.Sagitta.Sagitta sp. BCAS118-15.5f82dd0b620441f5c3c1db60dbc830be	5f82dd0b620441f5c3c1db60dbc830be	Sediment	1	3.0303	0.0237345	425	1
Eukaryota.Metazoa.Chaetogtha.Sagittoidea.Aphragmophora.Sagittidae.Sagitta.Sagitta sp. BCAS118-15.74a50ae6b58aa997cca581ba21754568	74a50ae6b58aa997cca581ba21754568	Sediment	1	3.0303	0.273644	4900	2
Eukaryota.Metazoa.Chaetogtha.Sagittoidea.Aphragmophora.Sagittidae.Unassigned.Unassigned.7458a119f88078bac660874c2456fe74	7458a119f88078bac660874c2456fe74	Sediment	1	3.0303	0.00557331	113	1
Eukaryota.Metazoa.Chaetogtha.Unassigned.Unassigned.Unassigned.Unassigned.Unassigned.3b96d3411f10d0d8c49a57a538107cf4	3b96d3411f10d0d8c49a57a538107cf4	Nodule	1	2	0.00625112	87	1
Eukaryota.Metazoa.Chordata.Actinopteri.Alepocephaliformes.Alepocephalidae.Bathytroctes.Bathytroctes macrolepis.db2f22c2c3fe23f560fb685370c91c1d	db2f22c2c3fe23f560fb685370c91c1d	BBL	1	3.84615	0.0679232	8	1
Eukaryota.Metazoa.Chordata.Actinopteri.Alepocephaliformes.Alepocephalidae.Unassigned.Unassigned.030d417bbdd2617242a582a0438eaa39	030d417bbdd2617242a582a0438eaa39	BBL	1	3.84615	0.0509424	6	1
Eukaryota.Metazoa.Chordata.Actinopteri.Anguilliformes.Monogthidae.Monogthus.Monogthus jesperseni.a24aa2b4ecb4bc567634c188a66b8c2e	a24aa2b4ecb4bc567634c188a66b8c2e	BBL	1	3.84615	0.0135428	26	1
Eukaryota.Metazoa.Chordata.Actinopteri.Beloniformes.Exocoetidae.Hirundichthys.Hirundichthys affinis.a3bfc6154323bc1048105924608f18a4	a3bfc6154323bc1048105924608f18a4	BBL	1	3.84615	0.0357505	12	1
Eukaryota.Metazoa.Chordata.Actinopteri.Beloniformes.Exocoetidae.Hirundichthys.Hirundichthys coromandelensis.c4eaff697c8ca894668034d18c5d207b	c4eaff697c8ca894668034d18c5d207b	BBL	1	3.84615	0.00240546	14	1
Eukaryota.Metazoa.Chordata.Actinopteri.Scombriformes.Scombridae.Auxis.Auxis rochei.fc772553ad0fec1291c772df98e02c02	fc772553ad0fec1291c772df98e02c02	BBL	1	3.84615	0.0362845	2	1
Eukaryota.Metazoa.Chordata.Actinopteri.Scombriformes.Scombridae.Katsuwonus.Katsuwonus pelamis.ac4cf5c85bdda0e02880110c75c30a57	ac4cf5c85bdda0e02880110c75c30a57	BBL	1	3.84615	0.0626665	8	1
Eukaryota.Metazoa.Chordata.Actinopteri.Scombriformes.Scombridae.Thunnus.Thunnus obesus.6c2e862f8f3ac72880abe60b55dc8bcd	6c2e862f8f3ac72880abe60b55dc8bcd	BBL	4	15.3846	2.13404	311	2
Eukaryota.Metazoa.Chordata.Actinopteri.Stomiiformes.Gonostomatidae.Cyclothone.Cyclothone pacifica.d1c8d2861a2475f39d5379134d258de2	d1c8d2861a2475f39d5379134d258de2	BBL	1	3.84615	0.318207	46	1
Eukaryota.Metazoa.Chordata.Actinopteri.Stomiiformes.Phosichthyidae.Vinciguerria.Vinciguerria nimbaria.87c6105be15f57118256fb8eab0d24e4	87c6105be15f57118256fb8eab0d24e4	BBL	1	3.84615	0.347578	61	1
Eukaryota.Metazoa.Chordata.Actinopteri.Stomiiformes.Sternoptychidae.Daphos.Daphos oculatus.44aa83d99eb3f0f5da280246b89394f0	44aa83d99eb3f0f5da280246b89394f0	BBL	1	3.84615	0.0788955	12	1
Eukaryota.Metazoa.Chordata.Actinopteri.Stomiiformes.Unassigned.Unassigned.Unassigned.0e50a8832e1f4c15970b46e66d5b6430	0e50a8832e1f4c15970b46e66d5b6430	Nodule	1	2	0.00685622	85	1
Eukaryota.Metazoa.Chordata.Actinopteri.Unassigned.Unassigned.Unassigned.Unassigned.02fd7789b530c476b665612f8fc91c4c	02fd7789b530c476b665612f8fc91c4c	BBL	1	3.84615	0.00625052	12	1
Eukaryota.Metazoa.Chordata.Mammalia.Cetacea.Delphinidae.Globicephala.Globicephala macrorhynchus.5f836e8ce298cb18db75782fbef00e82	5f836e8ce298cb18db75782fbef00e82	BBL	1	3.84615	0.0415053	12	1
Eukaryota.Metazoa.Chordata.Mammalia.Cetacea.Delphinidae.Stenella.Stenella attenuata.8a40f9b2877dbbb3ffae0e487ea1fe8d	8a40f9b2877dbbb3ffae0e487ea1fe8d	BBL	1	3.84615	0.00933532	4	1
Eukaryota.Metazoa.Chordata.Mammalia.Cetacea.Delphinidae.Stenella.Stenella clymene.a5c731f67be5db740b39643f57ae5fdf	a5c731f67be5db740b39643f57ae5fdf	BBL	1	3.84615	0.00781315	15	1
Eukaryota.Metazoa.Chordata.Mammalia.Cetacea.Delphinidae.Stenella.Stenella longirostris.a5c731f67be5db740b39643f57ae5fdf	a5c731f67be5db740b39643f57ae5fdf	BBL	1	3.84615	0.102564	18	1
Eukaryota.Metazoa.Chordata.Mammalia.Cetacea.Delphinidae.Steno.Steno bredanensis.4d282277e6f93bc6fbaf76b533627f5f	4d282277e6f93bc6fbaf76b533627f5f	BBL	1	3.84615	0.00137455	8	1
Eukaryota.Metazoa.Chordata.Mammalia.Cetacea.Physeteridae.Kogia.Kogia breviceps.8d20d6f35d89326972eb6e85f048639d	8d20d6f35d89326972eb6e85f048639d	BBL	1	3.84615	0.333843	48	1
Eukaryota.Metazoa.Chordata.Mammalia.Cetacea.Physeteridae.Kogia.Kogia sima.f4d4e16424072531fe858b4607e2d87f	f4d4e16424072531fe858b4607e2d87f	BBL	2	7.69231	0.56105	185	2
Eukaryota.Metazoa.Chordata.Mammalia.Cetacea.Physeteridae.Physeter.Physeter catodon.7c44c9c6b0c54183c450133d90424cbc	7c44c9c6b0c54183c450133d90424cbc	BBL	1	3.84615	0.0135428	26	1
Eukaryota.Metazoa.Chordata.Mammalia.Cetacea.Ziphiidae.Ziphius.Ziphius cavirostris.5e16c31268f944449b56dbca216bfa1d	5e16c31268f944449b56dbca216bfa1d	BBL	1	3.84615	0.000687273	4	1
Eukaryota.Metazoa.Cnidaria.Anthozoa.Actiniaria.Unassigned.Unassigned.Unassigned.d87ae711d60ab188dd5b3091404b2f4e	d87ae711d60ab188dd5b3091404b2f4e	Nodule	2	4	0.00495328	30	1
Eukaryota.Metazoa.Cnidaria.Anthozoa.Alcyocea.Isididae.Unassigned.Isididae sp. NHM_203.95468ac096011a41dfe4b3fcfbe445b9	95468ac096011a41dfe4b3fcfbe445b9	Nodule	4	8	0.00928861	129	1
Eukaryota.Metazoa.Cnidaria.Anthozoa.Alcyocea.Unassigned.Unassigned.Unassigned.8fb93d23671f0a682a52dc139f9e3914	8fb93d23671f0a682a52dc139f9e3914	Sediment	1	3.0303	0.00242173	27	1
Eukaryota.Metazoa.Cnidaria.Anthozoa.Scleractinia.Unassigned.Unassigned.Unassigned.4565c2d8ec0203b2830828a6746d972a	4565c2d8ec0203b2830828a6746d972a	Sediment	1	3.0303	0.000549018	4	1
Eukaryota.Metazoa.Cnidaria.Anthozoa.Scleractinia.Unassigned.Unassigned.Unassigned.c098c5193d3f7988ac10fea4117c7767	c098c5193d3f7988ac10fea4117c7767	BBL	1	3.84615	0.152827	18	1
Eukaryota.Metazoa.Cnidaria.Anthozoa.Scleractinia.Unassigned.Unassigned.Unassigned.c7031ceac6f6207c3e351084962d790c	c7031ceac6f6207c3e351084962d790c	Sediment	2	6.06061	0.00417951	27	1
Eukaryota.Metazoa.Cnidaria.Anthozoa.Unassigned.Unassigned.Unassigned.Unassigned.507104002c21108399402ec958f210a7	507104002c21108399402ec958f210a7	BBL	1	3.84615	0.0460224	7	1
Eukaryota.Metazoa.Cnidaria.Anthozoa.Unassigned.Unassigned.Unassigned.Unassigned.6533a22ef01cc51a5c44771e4792b7ef	6533a22ef01cc51a5c44771e4792b7ef	Nodule	1	2	0.000551055	5	1
Eukaryota.Metazoa.Cnidaria.Anthozoa.Unassigned.Unassigned.Unassigned.Unassigned.6655e89081c8d3629587fb4709ff3049	6655e89081c8d3629587fb4709ff3049	Sediment	1	3.0303	0.00223384	35	1
Eukaryota.Metazoa.Cnidaria.Anthozoa.Unassigned.Unassigned.Unassigned.Unassigned.d4ea58bbd2871ee080682cd81cd5b9e5	d4ea58bbd2871ee080682cd81cd5b9e5	Sediment	1	3.0303	0.000686272	5	1
Eukaryota.Metazoa.Cnidaria.Hydrozoa.Anthoathecata.Pandeidae.Unassigned.Unassigned.4f46d815732b971853009f35336c100e	4f46d815732b971853009f35336c100e	BBL	1	3.84615	0.0643035	16	1
Eukaryota.Metazoa.Cnidaria.Hydrozoa.Anthoathecata.Pandeidae.Unassigned.Unassigned.c2c2789305c931c1e212e94aa74046fe	c2c2789305c931c1e212e94aa74046fe	BBL	1	3.84615	0.0347754	5	1
Eukaryota.Metazoa.Cnidaria.Hydrozoa.Anthoathecata.Unassigned.Unassigned.Unassigned.04ecd29347b677b441feefd98ef4c8a5	04ecd29347b677b441feefd98ef4c8a5	Sediment	1	3.0303	0.0149803	35	1
Eukaryota.Metazoa.Cnidaria.Hydrozoa.Anthoathecata.Unassigned.Unassigned.Unassigned.0506f9ec6a0ace5e59095c0afbb30fdc	0506f9ec6a0ace5e59095c0afbb30fdc	Sediment	1	3.0303	0.0011519	10	1
Eukaryota.Metazoa.Cnidaria.Hydrozoa.Anthoathecata.Unassigned.Unassigned.Unassigned.165871fd908ee73946e2eea52c61b6a9	165871fd908ee73946e2eea52c61b6a9	Sediment	2	6.06061	0.0147212	65	1
Eukaryota.Metazoa.Cnidaria.Hydrozoa.Anthoathecata.Unassigned.Unassigned.Unassigned.1f2113bc0fbc9f9cdffc1c4e158b424c	1f2113bc0fbc9f9cdffc1c4e158b424c	Sediment	1	3.0303	0.00216884	25	1
Eukaryota.Metazoa.Cnidaria.Hydrozoa.Anthoathecata.Unassigned.Unassigned.Unassigned.2046db52c33c6d635a101235ce61a65e	2046db52c33c6d635a101235ce61a65e	Nodule	1	2	0.00136231	10	1
Eukaryota.Metazoa.Cnidaria.Hydrozoa.Anthoathecata.Unassigned.Unassigned.Unassigned.2e3917323bc99732f0a6725b642c73bf	2e3917323bc99732f0a6725b642c73bf	Nodule	1	2	0.000840866	8	1
Eukaryota.Metazoa.Cnidaria.Hydrozoa.Anthoathecata.Unassigned.Unassigned.Unassigned.33d9b89ab1a1a1de4651447954822ead	33d9b89ab1a1a1de4651447954822ead	Sediment	1	3.0303	0.00495185	64	1
Eukaryota.Metazoa.Cnidaria.Hydrozoa.Anthoathecata.Unassigned.Unassigned.Unassigned.4add288918f75b2140ecaf7bfa277ee7	4add288918f75b2140ecaf7bfa277ee7	Sediment	2	6.06061	0.00573737	59	1
Eukaryota.Metazoa.Cnidaria.Hydrozoa.Anthoathecata.Unassigned.Unassigned.Unassigned.5fd7b2fd6ac99d6c2142ef6cb2f72a5e	5fd7b2fd6ac99d6c2142ef6cb2f72a5e	Nodule	1	2	0.0010787	11	1
Eukaryota.Metazoa.Cnidaria.Hydrozoa.Anthoathecata.Unassigned.Unassigned.Unassigned.61175cab0ca0bb8844e2504fbd252709	61175cab0ca0bb8844e2504fbd252709	Sediment	3	9.09091	0.0138951	150	1
Eukaryota.Metazoa.Cnidaria.Hydrozoa.Anthoathecata.Unassigned.Unassigned.Unassigned.6625b72a4ca0e45840da3f05ed1af339	6625b72a4ca0e45840da3f05ed1af339	Sediment	1	3.0303	0.0123454	50	1
Eukaryota.Metazoa.Cnidaria.Hydrozoa.Anthoathecata.Unassigned.Unassigned.Unassigned.6d25acbacd2ed7e3acd8a4ce7147dd59	6d25acbacd2ed7e3acd8a4ce7147dd59	Sediment	1	3.0303	0.0033105	36	1
Eukaryota.Metazoa.Cnidaria.Hydrozoa.Anthoathecata.Unassigned.Unassigned.Unassigned.77158543c24fd22f81eae27d8640ade8	77158543c24fd22f81eae27d8640ade8	Sediment	3	9.09091	0.00566129	60	1
Eukaryota.Metazoa.Cnidaria.Hydrozoa.Anthoathecata.Unassigned.Unassigned.Unassigned.7e8f9c8d46110a5bc2477bcb0df691de	7e8f9c8d46110a5bc2477bcb0df691de	Nodule	1	2	0.00944071	66	1
Eukaryota.Metazoa.Cnidaria.Hydrozoa.Anthoathecata.Unassigned.Unassigned.Unassigned.90bec417206205243e909b67009493e6	90bec417206205243e909b67009493e6	Sediment	1	3.0303	0.00351213	37	1
Eukaryota.Metazoa.Cnidaria.Hydrozoa.Anthoathecata.Unassigned.Unassigned.Unassigned.9ca4dafc9b6e34dab44f6bcd97dc46e7	9ca4dafc9b6e34dab44f6bcd97dc46e7	Sediment	1	3.0303	0.011169	35	1
Eukaryota.Metazoa.Cnidaria.Hydrozoa.Anthoathecata.Unassigned.Unassigned.Unassigned.a0a88959e2d860fddebdca6efdd3af8a	a0a88959e2d860fddebdca6efdd3af8a	BBL	1	3.84615	0.015979	10	1
Eukaryota.Metazoa.Cnidaria.Hydrozoa.Anthoathecata.Unassigned.Unassigned.Unassigned.a513924988db5a373281426dfcd8d95d	a513924988db5a373281426dfcd8d95d	Nodule	1	2	0.000551055	5	1
Eukaryota.Metazoa.Cnidaria.Hydrozoa.Anthoathecata.Unassigned.Unassigned.Unassigned.a6adc230ebcd8ed817adbea5ccbf8bc4	a6adc230ebcd8ed817adbea5ccbf8bc4	Nodule	1	2	0.000206633	4	1
Eukaryota.Metazoa.Cnidaria.Hydrozoa.Anthoathecata.Unassigned.Unassigned.Unassigned.b22720adfb4b5f8c7f63a11f753d32d8	b22720adfb4b5f8c7f63a11f753d32d8	Nodule	2	4	0.00102088	28	1
Eukaryota.Metazoa.Cnidaria.Hydrozoa.Anthoathecata.Unassigned.Unassigned.Unassigned.c9d3e5dc7fee33b03a04b513d69a01db	c9d3e5dc7fee33b03a04b513d69a01db	Sediment	1	3.0303	0.00219607	16	1
Eukaryota.Metazoa.Cnidaria.Hydrozoa.Anthoathecata.Unassigned.Unassigned.Unassigned.d13e2b0d6ebb93df1635cb57fe558e0e	d13e2b0d6ebb93df1635cb57fe558e0e	Nodule	1	2	0.000371385	4	1
Eukaryota.Metazoa.Cnidaria.Hydrozoa.Anthoathecata.Unassigned.Unassigned.Unassigned.db3d0254c7f3ee21392212333a1dee4c	db3d0254c7f3ee21392212333a1dee4c	Sediment	1	3.0303	0.00165292	10	1
Eukaryota.Metazoa.Cnidaria.Hydrozoa.Anthoathecata.Unassigned.Unassigned.Unassigned.dc542ff95cd1db734f70a5b8913833aa	dc542ff95cd1db734f70a5b8913833aa	Sediment	1	3.0303	0.0153797	31	1
Eukaryota.Metazoa.Cnidaria.Hydrozoa.Anthoathecata.Unassigned.Unassigned.Unassigned.e8462f626f88fd903af19d893882223b	e8462f626f88fd903af19d893882223b	Sediment	1	3.0303	0.00055175	6	1
Eukaryota.Metazoa.Cnidaria.Hydrozoa.Anthoathecata.Unassigned.Unassigned.Unassigned.e85d5b04070f14e4608d70f1fd5cfb21	e85d5b04070f14e4608d70f1fd5cfb21	Nodule	1	2	0.00234398	20	1
Eukaryota.Metazoa.Cnidaria.Hydrozoa.Anthoathecata.Unassigned.Unassigned.Unassigned.f3bb5c683e9de1f9dfb9e28db80ecfae	f3bb5c683e9de1f9dfb9e28db80ecfae	Sediment	2	6.06061	0.0234851	131	1
Eukaryota.Metazoa.Cnidaria.Hydrozoa.Anthoathecata.Unassigned.Unassigned.Unassigned.f713699579b95d6c60a186f3d1e7f020	f713699579b95d6c60a186f3d1e7f020	Sediment	1	3.0303	0.00821828	11	1
Eukaryota.Metazoa.Cnidaria.Hydrozoa.Leptothecata.Campanulariidae.Unassigned.Unassigned.2472d96b51f081ad6bb0cfc67fc87881	2472d96b51f081ad6bb0cfc67fc87881	Nodule	1	2	8.46537e-05	3	1
Eukaryota.Metazoa.Cnidaria.Hydrozoa.Leptothecata.Campanulariidae.Unassigned.Unassigned.b1399cf4f03e615f5094af44b407e12c	b1399cf4f03e615f5094af44b407e12c	BBL	1	3.84615	0.0470958	3	1
Eukaryota.Metazoa.Cnidaria.Hydrozoa.Leptothecata.Campanulariidae.Unassigned.Unassigned.b7b9775a1e0abc0acfcbc910763a5bac	b7b9775a1e0abc0acfcbc910763a5bac	BBL	1	3.84615	0.339766	75	1
Eukaryota.Metazoa.Cnidaria.Hydrozoa.Leptothecata.Campanulariidae.Unassigned.Unassigned.df854b3124233e6f602e37c9e259672b	df854b3124233e6f602e37c9e259672b	BBL	1	3.84615	0.0638095	127	1
Eukaryota.Metazoa.Cnidaria.Hydrozoa.Leptothecata.Unassigned.Unassigned.Unassigned.051f440fc1bc333ce44268e724e65447	051f440fc1bc333ce44268e724e65447	BBL	4	15.3846	1.42948	353	2
Eukaryota.Metazoa.Cnidaria.Hydrozoa.Leptothecata.Unassigned.Unassigned.Unassigned.0bebb167e4bd29fbc85e7e99ad663471	0bebb167e4bd29fbc85e7e99ad663471	Sediment	1	3.0303	0.00670153	105	1
Eukaryota.Metazoa.Cnidaria.Hydrozoa.Leptothecata.Unassigned.Unassigned.Unassigned.2177a4da0ffaef05a8bab8aa06c20d4a	2177a4da0ffaef05a8bab8aa06c20d4a	Sediment	1	3.0303	0.000326225	7	1
Eukaryota.Metazoa.Cnidaria.Hydrozoa.Leptothecata.Unassigned.Unassigned.Unassigned.22aa43fad45e3a6d8af7efc65a5db2c3	22aa43fad45e3a6d8af7efc65a5db2c3	Sediment	2	6.06061	0.00332021	17	1
Eukaryota.Metazoa.Cnidaria.Hydrozoa.Leptothecata.Unassigned.Unassigned.Unassigned.262c2fe0e0713ec1dd2c706208f33d25	262c2fe0e0713ec1dd2c706208f33d25	Sediment	1	3.0303	0.000186414	4	1
Eukaryota.Metazoa.Cnidaria.Hydrozoa.Leptothecata.Unassigned.Unassigned.Unassigned.2cd695b4e65301e4f1d19b5dec91cfb0	2cd695b4e65301e4f1d19b5dec91cfb0	Sediment	1	3.0303	0.00319293	15	1
Eukaryota.Metazoa.Cnidaria.Hydrozoa.Leptothecata.Unassigned.Unassigned.Unassigned.411a902762dc5abcc7bf9406e2d4ac58	411a902762dc5abcc7bf9406e2d4ac58	BBL	1	3.84615	0.309917	78	1
Eukaryota.Metazoa.Cnidaria.Hydrozoa.Leptothecata.Unassigned.Unassigned.Unassigned.450767ddd9bcf64bce8b2e289ff06c1e	450767ddd9bcf64bce8b2e289ff06c1e	Sediment	1	3.0303	0.0138498	248	1
Eukaryota.Metazoa.Cnidaria.Hydrozoa.Leptothecata.Unassigned.Unassigned.Unassigned.47c25ad62148a0e0cc3b179e2c90a2aa	47c25ad62148a0e0cc3b179e2c90a2aa	Sediment	1	3.0303	9.32071e-05	2	1
Eukaryota.Metazoa.Cnidaria.Hydrozoa.Leptothecata.Unassigned.Unassigned.Unassigned.4ab065c007754feddd8a8a488d821459	4ab065c007754feddd8a8a488d821459	BBL	1	3.84615	0.0262985	4	1
Eukaryota.Metazoa.Cnidaria.Hydrozoa.Leptothecata.Unassigned.Unassigned.Unassigned.4c8a8ab89711626f41d9ef389bf9062d	4c8a8ab89711626f41d9ef389bf9062d	Nodule	3	6	0.00289159	46	2
Eukaryota.Metazoa.Cnidaria.Hydrozoa.Leptothecata.Unassigned.Unassigned.Unassigned.7c5c586f97d961ee84f16aea23ced766	7c5c586f97d961ee84f16aea23ced766	Sediment	1	3.0303	0.000372828	8	1
Eukaryota.Metazoa.Cnidaria.Hydrozoa.Leptothecata.Unassigned.Unassigned.Unassigned.85243a475a2a6948c6f5712380a4b804	85243a475a2a6948c6f5712380a4b804	BBL	1	3.84615	0.0671231	10	1
Eukaryota.Metazoa.Cnidaria.Hydrozoa.Leptothecata.Unassigned.Unassigned.Unassigned.9001942a476b4eee023126eb945e5fc5	9001942a476b4eee023126eb945e5fc5	Sediment	2	6.06061	0.00414664	68	2
Eukaryota.Metazoa.Cnidaria.Hydrozoa.Leptothecata.Unassigned.Unassigned.Unassigned.931b0eb10fa8fbedb642bda47f6329ce	931b0eb10fa8fbedb642bda47f6329ce	Nodule	2	4	0.0012448	15	1
Eukaryota.Metazoa.Cnidaria.Hydrozoa.Leptothecata.Unassigned.Unassigned.Unassigned.9689f290010152839725ffafe30f412e	9689f290010152839725ffafe30f412e	Sediment	1	3.0303	0.0015098	11	1
Eukaryota.Metazoa.Cnidaria.Hydrozoa.Leptothecata.Unassigned.Unassigned.Unassigned.9df462f2f053ca4818259a1d3acd6556	9df462f2f053ca4818259a1d3acd6556	Sediment	1	3.0303	0.000403341	4	1
Eukaryota.Metazoa.Cnidaria.Hydrozoa.Leptothecata.Unassigned.Unassigned.Unassigned.a2f33cd0d39ce0928b3bf625467c6254	a2f33cd0d39ce0928b3bf625467c6254	Sediment	1	3.0303	0.00252088	25	1
Eukaryota.Metazoa.Cnidaria.Hydrozoa.Leptothecata.Unassigned.Unassigned.Unassigned.b4772f4f2147e68abc2ed9e67b746dda	b4772f4f2147e68abc2ed9e67b746dda	Sediment	1	3.0303	0.00092152	8	1
Eukaryota.Metazoa.Cnidaria.Hydrozoa.Leptothecata.Unassigned.Unassigned.Unassigned.b603860bb484d9b68d944c6108c759ce	b603860bb484d9b68d944c6108c759ce	Sediment	1	3.0303	0.000643708	7	1
Eukaryota.Metazoa.Cnidaria.Hydrozoa.Leptothecata.Unassigned.Unassigned.Unassigned.c3afb160109f84ef32b27b8b0e9c56f6	c3afb160109f84ef32b27b8b0e9c56f6	BBL	1	3.84615	0.208986	52	1
Eukaryota.Metazoa.Cnidaria.Hydrozoa.Leptothecata.Unassigned.Unassigned.Unassigned.c694430a3945a8c5970605d8b76308d9	c694430a3945a8c5970605d8b76308d9	Sediment	2	6.06061	0.0012366	8	1
Eukaryota.Metazoa.Cnidaria.Hydrozoa.Leptothecata.Unassigned.Unassigned.Unassigned.dbf0f54594234a4de8a533aa8ccbade1	dbf0f54594234a4de8a533aa8ccbade1	Sediment	1	3.0303	0.000493213	10	1
Eukaryota.Metazoa.Cnidaria.Hydrozoa.Leptothecata.Unassigned.Unassigned.Unassigned.e1bdc1be8333c99e63bae36d14a264c3	e1bdc1be8333c99e63bae36d14a264c3	Sediment	1	3.0303	0.000789229	7	1
Eukaryota.Metazoa.Cnidaria.Hydrozoa.Leptothecata.Unassigned.Unassigned.Unassigned.e22511dfaa01949295bca3dc7517afd4	e22511dfaa01949295bca3dc7517afd4	Sediment	4	12.1212	0.00964225	71	2
Eukaryota.Metazoa.Cnidaria.Hydrozoa.Leptothecata.Unassigned.Unassigned.Unassigned.f3891935f08319a96aa58bfc14a91373	f3891935f08319a96aa58bfc14a91373	BBL	1	3.84615	0.034188	6	1
Eukaryota.Metazoa.Cnidaria.Hydrozoa.Siphonophorae.Abylidae.Abylopsis.Abylopsis eschscholtzii.d82e74b9b3393c84a484b8d43f5dd670	d82e74b9b3393c84a484b8d43f5dd670	BBL	1	3.84615	0.0968456	14	1
Eukaryota.Metazoa.Cnidaria.Hydrozoa.Siphonophorae.Agalmatidae.Marrus.Marrus orthocan.320af45c3dc5da5ea95e406edc0251f4	320af45c3dc5da5ea95e406edc0251f4	BBL	2	7.69231	2.02769	431	1
Eukaryota.Metazoa.Cnidaria.Hydrozoa.Siphonophorae.Agalmatidae.Marrus.Marrus orthocan.79cbb826559a00e62132be444d5fa828	79cbb826559a00e62132be444d5fa828	BBL	1	3.84615	0.0361707	9	1
Eukaryota.Metazoa.Cnidaria.Hydrozoa.Siphonophorae.Apolemiidae.Apolemia.Apolemia sp. 1 YPM 35035.d37c8fb529dac99a57053c31c409c12b	d37c8fb529dac99a57053c31c409c12b	BBL	1	3.84615	0.0317864	8	1
Eukaryota.Metazoa.Cnidaria.Hydrozoa.Siphonophorae.Apolemiidae.Apolemia.Apolemia sp. BO-2009.a327bdd2243e7ff45fb3bd7fab0af89d	a327bdd2243e7ff45fb3bd7fab0af89d	BBL	1	3.84615	0.0135428	11	1
Eukaryota.Metazoa.Cnidaria.Hydrozoa.Siphonophorae.Apolemiidae.Apolemia.Unassigned.f52af2ed1ed358e168b371296e7bd938	f52af2ed1ed358e168b371296e7bd938	BBL	1	3.84615	0.0437063	11	1
Eukaryota.Metazoa.Cnidaria.Hydrozoa.Siphonophorae.Apolemiidae.Unassigned.Unassigned.8853bda3a76fb88da9b016d04c753e09	8853bda3a76fb88da9b016d04c753e09	BBL	3	11.5385	0.481401	229	2
Eukaryota.Metazoa.Cnidaria.Hydrozoa.Siphonophorae.Apolemiidae.Unassigned.Unassigned.934bac5d2c8674f9b21f0c87e8d45e43	934bac5d2c8674f9b21f0c87e8d45e43	BBL	1	3.84615	0.0685217	23	1
Eukaryota.Metazoa.Cnidaria.Hydrozoa.Siphonophorae.Athorybiidae.Athorybia.Athorybia rosacea.d85cc0573dc52a29f74718fa426cb482	d85cc0573dc52a29f74718fa426cb482	BBL	1	3.84615	0.076093	11	1
Eukaryota.Metazoa.Cnidaria.Hydrozoa.Siphonophorae.Diphyidae.Diphyes.Diphyes dispar.9314f91185f35a74017dfa194c0ed57a	9314f91185f35a74017dfa194c0ed57a	BBL	4	15.3846	0.358657	78	1
Eukaryota.Metazoa.Cnidaria.Hydrozoa.Siphonophorae.Diphyidae.Eudoxoides.Eudoxoides mitra.bb00aa1fb4c6df21c60d5c12e2c87e4b	bb00aa1fb4c6df21c60d5c12e2c87e4b	BBL	1	3.84615	0.12943	81	1
Eukaryota.Metazoa.Cnidaria.Hydrozoa.Siphonophorae.Diphyidae.Lensia.Lensia campanella.f325ae0fc4a13c7b58d4c439e98ef37b	f325ae0fc4a13c7b58d4c439e98ef37b	BBL	1	3.84615	0.353669	88	1
Eukaryota.Metazoa.Cnidaria.Hydrozoa.Siphonophorae.Diphyidae.Unassigned.Unassigned.0240ad6eb34c4e91c7142b7ff82dbf96	0240ad6eb34c4e91c7142b7ff82dbf96	BBL	1	3.84615	0.0657167	19	1
Eukaryota.Metazoa.Cnidaria.Hydrozoa.Siphonophorae.Diphyidae.Unassigned.Unassigned.2299cd21d99649e69c2658bb02c87e46	2299cd21d99649e69c2658bb02c87e46	BBL	1	3.84615	0.0233383	10	1
Eukaryota.Metazoa.Cnidaria.Hydrozoa.Siphonophorae.Diphyidae.Unassigned.Unassigned.5c1d0c2f47a2f52aff8d04d53376d23b	5c1d0c2f47a2f52aff8d04d53376d23b	BBL	4	15.3846	0.773935	226	2
Eukaryota.Metazoa.Cnidaria.Hydrozoa.Siphonophorae.Diphyidae.Unassigned.Unassigned.630e1face990497390f07bd53a133b10	630e1face990497390f07bd53a133b10	BBL	1	3.84615	0.0854701	15	1
Eukaryota.Metazoa.Cnidaria.Hydrozoa.Siphonophorae.Diphyidae.Unassigned.Unassigned.82bb8edf668af36d270d3c79726cfb02	82bb8edf668af36d270d3c79726cfb02	BBL	1	3.84615	0.101885	12	1
Eukaryota.Metazoa.Cnidaria.Hydrozoa.Siphonophorae.Forskaliidae.Forskalia.Forskalia tholoides.4e62dca8ad4ed249c9e619801b29cb38	4e62dca8ad4ed249c9e619801b29cb38	BBL	1	3.84615	0.0344947	6	1
Eukaryota.Metazoa.Cnidaria.Hydrozoa.Siphonophorae.Forskaliidae.Unassigned.Unassigned.4a11609907f2b2797764335a16aefa7e	4a11609907f2b2797764335a16aefa7e	BBL	1	3.84615	0.139101	20	1
Eukaryota.Metazoa.Cnidaria.Hydrozoa.Siphonophorae.Forskaliidae.Unassigned.Unassigned.8ec8443c27daad0f3827c996ec678e2b	8ec8443c27daad0f3827c996ec678e2b	BBL	4	15.3846	0.397784	134	1
Eukaryota.Metazoa.Cnidaria.Hydrozoa.Siphonophorae.Forskaliidae.Unassigned.Unassigned.bc502f5bf3729e17332e2b2824d9964c	bc502f5bf3729e17332e2b2824d9964c	BBL	1	3.84615	0.0226511	5	1
Eukaryota.Metazoa.Cnidaria.Hydrozoa.Siphonophorae.Prayidae.Praya.Praya reticulata.5a8f7d86abbaca1c875946881429410c	5a8f7d86abbaca1c875946881429410c	BBL	1	3.84615	0.0933945	11	1
Eukaryota.Metazoa.Cnidaria.Hydrozoa.Siphonophorae.Rhizophysidae.Unassigned.Unassigned.f7c4d55038c7f85a1d76d540bb6926d2	f7c4d55038c7f85a1d76d540bb6926d2	BBL	1	3.84615	0.051742	9	1
Eukaryota.Metazoa.Cnidaria.Hydrozoa.Siphonophorae.Sphaeronectidae.Sphaeronectes.Sphaeronectes gracilis.74357530f1d6154993ce6c19b1012689	74357530f1d6154993ce6c19b1012689	BBL	1	3.84615	0.0854701	13	1
Eukaryota.Metazoa.Cnidaria.Hydrozoa.Siphonophorae.Sphaeronectidae.Sphaeronectes.Sphaeronectes gracilis.dcd4c411a79078599064f2bdab3b0daf	dcd4c411a79078599064f2bdab3b0daf	BBL	1	3.84615	0.425434	74	1
Eukaryota.Metazoa.Cnidaria.Hydrozoa.Siphonophorae.Sphaeronectidae.Sphaeronectes.Unassigned.910a6f671ff49a3b9f413db550ea704c	910a6f671ff49a3b9f413db550ea704c	BBL	1	3.84615	0.103763	30	1
Eukaryota.Metazoa.Cnidaria.Hydrozoa.Siphonophorae.Sphaeronectidae.Unassigned.Unassigned.025a8442277fd78da25c11a1576ebbf3	025a8442277fd78da25c11a1576ebbf3	BBL	1	3.84615	0.0622579	9	1
Eukaryota.Metazoa.Cnidaria.Hydrozoa.Siphonophorae.Sphaeronectidae.Unassigned.Unassigned.6942596f9110c8b830a9669c1b40866d	6942596f9110c8b830a9669c1b40866d	BBL	2	7.69231	0.0862661	14	1
Eukaryota.Metazoa.Cnidaria.Hydrozoa.Siphonophorae.Sphaeronectidae.Unassigned.Unassigned.7068d4b7a9fa9c2f9b774d6f8fe165d5	7068d4b7a9fa9c2f9b774d6f8fe165d5	BBL	1	3.84615	0.249836	38	1
Eukaryota.Metazoa.Cnidaria.Hydrozoa.Siphonophorae.Sphaeronectidae.Unassigned.Unassigned.7eb8bada8a7467cbfbb5eafbf0f42eff	7eb8bada8a7467cbfbb5eafbf0f42eff	BBL	1	3.84615	0.0627943	4	1
Eukaryota.Metazoa.Cnidaria.Hydrozoa.Siphonophorae.Sphaeronectidae.Unassigned.Unassigned.d37d426e519906867c285b0426b147a0	d37d426e519906867c285b0426b147a0	BBL	5	19.2308	0.310315	79	1
Eukaryota.Metazoa.Cnidaria.Hydrozoa.Siphonophorae.Unassigned.Unassigned.Siphonophorae sp. NHM_339.471f40754b68b1e5aeb3c4afa9310134	471f40754b68b1e5aeb3c4afa9310134	BBL	1	3.84615	0.0402739	6	1
Eukaryota.Metazoa.Cnidaria.Hydrozoa.Siphonophorae.Unassigned.Unassigned.Unassigned.21d661c5b7db91fc36f18537f68a7541	21d661c5b7db91fc36f18537f68a7541	Sediment	1	3.0303	0.00137254	10	1
Eukaryota.Metazoa.Cnidaria.Hydrozoa.Siphonophorae.Unassigned.Unassigned.Unassigned.3fb3ccb37bb07343835b623d1f18fde1	3fb3ccb37bb07343835b623d1f18fde1	BBL	1	3.84615	0.0941915	6	1
Eukaryota.Metazoa.Cnidaria.Hydrozoa.Siphonophorae.Unassigned.Unassigned.Unassigned.50d523ca72ade061cbc4e3acb808f22d	50d523ca72ade061cbc4e3acb808f22d	Sediment	4	12.1212	0.0312758	113	1
Eukaryota.Metazoa.Cnidaria.Hydrozoa.Siphonophorae.Unassigned.Unassigned.Unassigned.9aa7ad6149fd11727e53b4c35fb8e6b4	9aa7ad6149fd11727e53b4c35fb8e6b4	Nodule	5	10	0.358886	3197	1
Eukaryota.Metazoa.Cnidaria.Hydrozoa.Siphonophorae.Unassigned.Unassigned.Unassigned.c14159971b2bd753c21a4fd82475db1d	c14159971b2bd753c21a4fd82475db1d	BBL	1	3.84615	0.156595	98	1
Eukaryota.Metazoa.Cnidaria.Hydrozoa.Siphonophorae.Unassigned.Unassigned.Unassigned.d2928bbca50da88dca761d101886c094	d2928bbca50da88dca761d101886c094	Sediment	7	21.2121	0.00836905	55	2
Eukaryota.Metazoa.Cnidaria.Hydrozoa.Siphonophorae.Unassigned.Unassigned.Unassigned.e4dd5a0027150ab1fdfae0fca1992c33	e4dd5a0027150ab1fdfae0fca1992c33	BBL	1	3.84615	0.0276702	8	1
Eukaryota.Metazoa.Cnidaria.Hydrozoa.Unassigned.Unassigned.Unassigned.Unassigned.021efcd1bcc0965c4cf71a5e42374c7f	021efcd1bcc0965c4cf71a5e42374c7f	Sediment	1	3.0303	0.00164705	12	1
Eukaryota.Metazoa.Cnidaria.Hydrozoa.Unassigned.Unassigned.Unassigned.Unassigned.0247a953f6708c98408f9e41e4a92db7	0247a953f6708c98408f9e41e4a92db7	Sediment	1	3.0303	0.000954371	11	1
Eukaryota.Metazoa.Cnidaria.Hydrozoa.Unassigned.Unassigned.Unassigned.Unassigned.03a293ea4e3bec46676f3b49a53f2722	03a293ea4e3bec46676f3b49a53f2722	Sediment	1	3.0303	0.00302169	20	1
Eukaryota.Metazoa.Cnidaria.Hydrozoa.Unassigned.Unassigned.Unassigned.Unassigned.04e036744a6c4f7ce0156228cadd28b9	04e036744a6c4f7ce0156228cadd28b9	Nodule	4	8	0.00199264	24	1
Eukaryota.Metazoa.Cnidaria.Hydrozoa.Unassigned.Unassigned.Unassigned.Unassigned.04fc6ab56926d2ffe1f33ae2fd7d422e	04fc6ab56926d2ffe1f33ae2fd7d422e	Nodule	1	2	0.00136641	13	1
Eukaryota.Metazoa.Cnidaria.Hydrozoa.Unassigned.Unassigned.Unassigned.Unassigned.061848997dc02061f5cbc1db0053f2eb	061848997dc02061f5cbc1db0053f2eb	Sediment	1	3.0303	0.00343136	25	1
Eukaryota.Metazoa.Cnidaria.Hydrozoa.Unassigned.Unassigned.Unassigned.Unassigned.0652cbde71e674de92ba7cdf9f4f3c64	0652cbde71e674de92ba7cdf9f4f3c64	Sediment	4	12.1212	0.00525914	50	2
Eukaryota.Metazoa.Cnidaria.Hydrozoa.Unassigned.Unassigned.Unassigned.Unassigned.0755208b6afd89c62b9cc7ef79b3d44b	0755208b6afd89c62b9cc7ef79b3d44b	BBL	1	3.84615	0.117786	26	1
Eukaryota.Metazoa.Cnidaria.Hydrozoa.Unassigned.Unassigned.Unassigned.Unassigned.07751c96593960b9212b4779ed4bd752	07751c96593960b9212b4779ed4bd752	Sediment	1	3.0303	0.00127717	6	1
Eukaryota.Metazoa.Cnidaria.Hydrozoa.Unassigned.Unassigned.Unassigned.Unassigned.0b9dca8a17ed63b9062e86837ac2da74	0b9dca8a17ed63b9062e86837ac2da74	Sediment	1	3.0303	0.00120868	8	1
Eukaryota.Metazoa.Cnidaria.Hydrozoa.Unassigned.Unassigned.Unassigned.Unassigned.0e77aee2fb0b3340dc3128684873ff60	0e77aee2fb0b3340dc3128684873ff60	Sediment	2	6.06061	0.00982661	94	2
Eukaryota.Metazoa.Cnidaria.Hydrozoa.Unassigned.Unassigned.Unassigned.Unassigned.1255ccbd83fa48ebff015945a05124e7	1255ccbd83fa48ebff015945a05124e7	Sediment	1	3.0303	0.00366887	20	1
Eukaryota.Metazoa.Cnidaria.Hydrozoa.Unassigned.Unassigned.Unassigned.Unassigned.1525b28c1cde7ebb7fc477e5e6db75da	1525b28c1cde7ebb7fc477e5e6db75da	Nodule	1	2	0.000926048	14	1
Eukaryota.Metazoa.Cnidaria.Hydrozoa.Unassigned.Unassigned.Unassigned.Unassigned.15ab6a8ef517d0ab438da7ca646ce184	15ab6a8ef517d0ab438da7ca646ce184	Sediment	2	6.06061	0.0207835	66	2
Eukaryota.Metazoa.Cnidaria.Hydrozoa.Unassigned.Unassigned.Unassigned.Unassigned.160ffa6a1d694e87b9c80f1f581d3772	160ffa6a1d694e87b9c80f1f581d3772	Sediment	4	12.1212	0.0100847	128	2
Eukaryota.Metazoa.Cnidaria.Hydrozoa.Unassigned.Unassigned.Unassigned.Unassigned.165871fd908ee73946e2eea52c61b6a9	165871fd908ee73946e2eea52c61b6a9	Sediment	1	3.0303	0.00537918	62	1
Eukaryota.Metazoa.Cnidaria.Hydrozoa.Unassigned.Unassigned.Unassigned.Unassigned.19066f7334470e7f51a7d9fcdcf0d26e	19066f7334470e7f51a7d9fcdcf0d26e	Nodule	4	8	0.0268418	190	1
Eukaryota.Metazoa.Cnidaria.Hydrozoa.Unassigned.Unassigned.Unassigned.Unassigned.1a5e585e55437c0da4efb892dc2800fc	1a5e585e55437c0da4efb892dc2800fc	Sediment	1	3.0303	0.000504177	5	1
Eukaryota.Metazoa.Cnidaria.Hydrozoa.Unassigned.Unassigned.Unassigned.Unassigned.1a8bcf1f2193cdde48a6f07910780ee3	1a8bcf1f2193cdde48a6f07910780ee3	Sediment	1	3.0303	0.000448469	5	1
Eukaryota.Metazoa.Cnidaria.Hydrozoa.Unassigned.Unassigned.Unassigned.Unassigned.1c0b706fb8fae3cfc7e4544fc04f9f1c	1c0b706fb8fae3cfc7e4544fc04f9f1c	Sediment	1	3.0303	0.000233018	5	1
Eukaryota.Metazoa.Cnidaria.Hydrozoa.Unassigned.Unassigned.Unassigned.Unassigned.1db5751bbd55afc10cff9cf7d96a7106	1db5751bbd55afc10cff9cf7d96a7106	Nodule	2	4	0.00063597	8	2
Eukaryota.Metazoa.Cnidaria.Hydrozoa.Unassigned.Unassigned.Unassigned.Unassigned.1e99a016c9cfe19fecc26cbc86ef9eb6	1e99a016c9cfe19fecc26cbc86ef9eb6	Nodule	7	14	0.265514	5936	2
Eukaryota.Metazoa.Cnidaria.Hydrozoa.Unassigned.Unassigned.Unassigned.Unassigned.1ea82496a2db699fc20333147713bf61	1ea82496a2db699fc20333147713bf61	Sediment	1	3.0303	0.00110066	6	1
Eukaryota.Metazoa.Cnidaria.Hydrozoa.Unassigned.Unassigned.Unassigned.Unassigned.1f2d7aa423c3d27f55962eb7340c4657	1f2d7aa423c3d27f55962eb7340c4657	BBL	1	3.84615	0.0200948	5	1
Eukaryota.Metazoa.Cnidaria.Hydrozoa.Unassigned.Unassigned.Unassigned.Unassigned.1f834e31290f3583a7435b711e45483e	1f834e31290f3583a7435b711e45483e	Sediment	1	3.0303	0.00377711	25	1
Eukaryota.Metazoa.Cnidaria.Hydrozoa.Unassigned.Unassigned.Unassigned.Unassigned.23458866ab7d91bfbc5d059d032ab5b9	23458866ab7d91bfbc5d059d032ab5b9	Sediment	2	6.06061	0.00194298	21	2
Eukaryota.Metazoa.Cnidaria.Hydrozoa.Unassigned.Unassigned.Unassigned.Unassigned.26e4cfd89a49b94dba34dc1c10f5cf06	26e4cfd89a49b94dba34dc1c10f5cf06	Sediment	1	3.0303	0.000906507	6	1
Eukaryota.Metazoa.Cnidaria.Hydrozoa.Unassigned.Unassigned.Unassigned.Unassigned.2768249e0a0262409faa5f4f86d27864	2768249e0a0262409faa5f4f86d27864	Nodule	1	2	0.000968724	7	1
Eukaryota.Metazoa.Cnidaria.Hydrozoa.Unassigned.Unassigned.Unassigned.Unassigned.2784c83999454efd1181f3b7c59daa0b	2784c83999454efd1181f3b7c59daa0b	Sediment	1	3.0303	0.00519459	70	1
Eukaryota.Metazoa.Cnidaria.Hydrozoa.Unassigned.Unassigned.Unassigned.Unassigned.278be0172b81a6f37f3d8f3f8183e0a3	278be0172b81a6f37f3d8f3f8183e0a3	Sediment	2	6.06061	0.0060721	64	1
Eukaryota.Metazoa.Cnidaria.Hydrozoa.Unassigned.Unassigned.Unassigned.Unassigned.27c126ebb8b0932fd74a210e1bea25c9	27c126ebb8b0932fd74a210e1bea25c9	Nodule	3	6	0.0043196	57	2
Eukaryota.Metazoa.Cnidaria.Hydrozoa.Unassigned.Unassigned.Unassigned.Unassigned.283333c9ec43fa84c0e16a9bdc128039	283333c9ec43fa84c0e16a9bdc128039	BBL	1	3.84615	0.0906043	20	1
Eukaryota.Metazoa.Cnidaria.Hydrozoa.Unassigned.Unassigned.Unassigned.Unassigned.2d00a33cc5c693681d0fdd2cd949b08f	2d00a33cc5c693681d0fdd2cd949b08f	Sediment	1	3.0303	0.00140413	22	1
Eukaryota.Metazoa.Cnidaria.Hydrozoa.Unassigned.Unassigned.Unassigned.Unassigned.301c9c9d4dfe958771de1036db4aa3de	301c9c9d4dfe958771de1036db4aa3de	Sediment	1	3.0303	0.000520566	6	1
Eukaryota.Metazoa.Cnidaria.Hydrozoa.Unassigned.Unassigned.Unassigned.Unassigned.322d4c02c4d45d3eceecde1938bdd521	322d4c02c4d45d3eceecde1938bdd521	Sediment	1	3.0303	0.00103575	21	1
Eukaryota.Metazoa.Cnidaria.Hydrozoa.Unassigned.Unassigned.Unassigned.Unassigned.3b520a2a607901cee2d837653a1c08a5	3b520a2a607901cee2d837653a1c08a5	BBL	1	3.84615	0.266332	34	1
Eukaryota.Metazoa.Cnidaria.Hydrozoa.Unassigned.Unassigned.Unassigned.Unassigned.3c55b0dad05528ac5dcb5eccedc36851	3c55b0dad05528ac5dcb5eccedc36851	Sediment	1	3.0303	0.0048039	35	1
Eukaryota.Metazoa.Cnidaria.Hydrozoa.Unassigned.Unassigned.Unassigned.Unassigned.41e00ff7db0aac439a5d67131f973f3c	41e00ff7db0aac439a5d67131f973f3c	Sediment	1	3.0303	0.00121002	12	1
Eukaryota.Metazoa.Cnidaria.Hydrozoa.Unassigned.Unassigned.Unassigned.Unassigned.421c1075d263be58e77056b8986f6281	421c1075d263be58e77056b8986f6281	Nodule	1	2	0.00433121	34	1
Eukaryota.Metazoa.Cnidaria.Hydrozoa.Unassigned.Unassigned.Unassigned.Unassigned.429db208c2655758f4118b3ba2806712	429db208c2655758f4118b3ba2806712	Sediment	1	3.0303	0.000919583	10	1
Eukaryota.Metazoa.Cnidaria.Hydrozoa.Unassigned.Unassigned.Unassigned.Unassigned.447152ba9d3b32aced913adbdac58449	447152ba9d3b32aced913adbdac58449	Sediment	1	3.0303	0.000641572	8	1
Eukaryota.Metazoa.Cnidaria.Hydrozoa.Unassigned.Unassigned.Unassigned.Unassigned.46d10bf17dfb00a18834e0a0f5382301	46d10bf17dfb00a18834e0a0f5382301	Nodule	1	2	0.00114305	10	1
Eukaryota.Metazoa.Cnidaria.Hydrozoa.Unassigned.Unassigned.Unassigned.Unassigned.47c1430556e4c7511467efac29c06858	47c1430556e4c7511467efac29c06858	Sediment	1	3.0303	0.00155738	34	1
Eukaryota.Metazoa.Cnidaria.Hydrozoa.Unassigned.Unassigned.Unassigned.Unassigned.47c1f18527987e3d75e4546bdab3298b	47c1f18527987e3d75e4546bdab3298b	Sediment	1	3.0303	0.000569534	6	1
Eukaryota.Metazoa.Cnidaria.Hydrozoa.Unassigned.Unassigned.Unassigned.Unassigned.48d8d8e2cac14d6ff6f7d85421ddc103	48d8d8e2cac14d6ff6f7d85421ddc103	Sediment	1	3.0303	0.00510582	16	1
Eukaryota.Metazoa.Cnidaria.Hydrozoa.Unassigned.Unassigned.Unassigned.Unassigned.49dd46d7ee32d9b24df145b1bc76fe13	49dd46d7ee32d9b24df145b1bc76fe13	BBL	1	3.84615	0.0666001	4	1
Eukaryota.Metazoa.Cnidaria.Hydrozoa.Unassigned.Unassigned.Unassigned.Unassigned.4add288918f75b2140ecaf7bfa277ee7	4add288918f75b2140ecaf7bfa277ee7	Sediment	1	3.0303	0.00275875	30	1
Eukaryota.Metazoa.Cnidaria.Hydrozoa.Unassigned.Unassigned.Unassigned.Unassigned.4b31431d79a286e6846356a9da65beff	4b31431d79a286e6846356a9da65beff	BBL	1	3.84615	0.0143811	9	1
Eukaryota.Metazoa.Cnidaria.Hydrozoa.Unassigned.Unassigned.Unassigned.Unassigned.4d8abcf93ff2c081e7211df0b2198d90	4d8abcf93ff2c081e7211df0b2198d90	Sediment	1	3.0303	0.000372828	8	1
Eukaryota.Metazoa.Cnidaria.Hydrozoa.Unassigned.Unassigned.Unassigned.Unassigned.5051beaabe1c5c464300898923a018f4	5051beaabe1c5c464300898923a018f4	BBL	1	3.84615	0.0476673	16	1
Eukaryota.Metazoa.Cnidaria.Hydrozoa.Unassigned.Unassigned.Unassigned.Unassigned.5157ff4d5e42224b69f8cb18beac208e	5157ff4d5e42224b69f8cb18beac208e	Sediment	2	6.06061	0.00174018	13	2
Eukaryota.Metazoa.Cnidaria.Hydrozoa.Unassigned.Unassigned.Unassigned.Unassigned.51f7f5a2c9241ad611bdafd4e565f9ee	51f7f5a2c9241ad611bdafd4e565f9ee	Sediment	1	3.0303	0.000699053	15	1
Eukaryota.Metazoa.Cnidaria.Hydrozoa.Unassigned.Unassigned.Unassigned.Unassigned.535e85e4cd0ec60b360479c1e4d6fb90	535e85e4cd0ec60b360479c1e4d6fb90	Nodule	1	2	0.00184151	16	1
Eukaryota.Metazoa.Cnidaria.Hydrozoa.Unassigned.Unassigned.Unassigned.Unassigned.53a4f5506155a605c8796da6d520e7c1	53a4f5506155a605c8796da6d520e7c1	Sediment	1	3.0303	0.00370587	27	1
Eukaryota.Metazoa.Cnidaria.Hydrozoa.Unassigned.Unassigned.Unassigned.Unassigned.542649121e3fd04a085ec8d938e6c47a	542649121e3fd04a085ec8d938e6c47a	BBL	1	3.84615	0.756167	1505	1
Eukaryota.Metazoa.Cnidaria.Hydrozoa.Unassigned.Unassigned.Unassigned.Unassigned.55944f433532da0d615524804febbcbe	55944f433532da0d615524804febbcbe	Sediment	1	3.0303	0.000957341	3	1
Eukaryota.Metazoa.Cnidaria.Hydrozoa.Unassigned.Unassigned.Unassigned.Unassigned.564cfe65c86bee646c02ea1bb3da6a65	564cfe65c86bee646c02ea1bb3da6a65	Sediment	1	3.0303	0.00947055	69	1
Eukaryota.Metazoa.Cnidaria.Hydrozoa.Unassigned.Unassigned.Unassigned.Unassigned.574229c0f20f9fa0fc3ac78b7bdd0c0a	574229c0f20f9fa0fc3ac78b7bdd0c0a	Nodule	1	2	0.000330732	5	1
Eukaryota.Metazoa.Cnidaria.Hydrozoa.Unassigned.Unassigned.Unassigned.Unassigned.57743ee636c3582900cd0b1fc65b7efd	57743ee636c3582900cd0b1fc65b7efd	Nodule	3	6	0.00890268	147	1
Eukaryota.Metazoa.Cnidaria.Hydrozoa.Unassigned.Unassigned.Unassigned.Unassigned.5a3e9b822e83e9951d574b56ace2e214	5a3e9b822e83e9951d574b56ace2e214	BBL	1	3.84615	0.120569	30	1
Eukaryota.Metazoa.Cnidaria.Hydrozoa.Unassigned.Unassigned.Unassigned.Unassigned.5aac760e785f2963b686111a9510ce9b	5aac760e785f2963b686111a9510ce9b	Sediment	1	3.0303	0.000686272	5	1
Eukaryota.Metazoa.Cnidaria.Hydrozoa.Unassigned.Unassigned.Unassigned.Unassigned.5b0bdb8a7102aaf884df436edf3ffba0	5b0bdb8a7102aaf884df436edf3ffba0	Sediment	1	3.0303	0.00174721	19	1
Eukaryota.Metazoa.Cnidaria.Hydrozoa.Unassigned.Unassigned.Unassigned.Unassigned.5c5e80eac2da1704c86c771a707b80ea	5c5e80eac2da1704c86c771a707b80ea	Sediment	1	3.0303	0.00315685	23	1
Eukaryota.Metazoa.Cnidaria.Hydrozoa.Unassigned.Unassigned.Unassigned.Unassigned.5cab99ff555a712d70ba6870a5afb5a1	5cab99ff555a712d70ba6870a5afb5a1	Nodule	1	2	0.00229299	18	1
Eukaryota.Metazoa.Cnidaria.Hydrozoa.Unassigned.Unassigned.Unassigned.Unassigned.5e4bddab08d4f0ad73fb264419dd2019	5e4bddab08d4f0ad73fb264419dd2019	Nodule	1	2	0.000166603	5	1
Eukaryota.Metazoa.Cnidaria.Hydrozoa.Unassigned.Unassigned.Unassigned.Unassigned.6158e1bb8754a32f0398bee3fae08d53	6158e1bb8754a32f0398bee3fae08d53	Sediment	1	3.0303	0.000641572	8	1
Eukaryota.Metazoa.Cnidaria.Hydrozoa.Unassigned.Unassigned.Unassigned.Unassigned.63987489d5fde859b2af725cb48e10d8	63987489d5fde859b2af725cb48e10d8	Sediment	1	3.0303	0.00119139	10	1
Eukaryota.Metazoa.Cnidaria.Hydrozoa.Unassigned.Unassigned.Unassigned.Unassigned.648b2dcc3a97b7ea23e53c2f84087dcf	648b2dcc3a97b7ea23e53c2f84087dcf	BBL	1	3.84615	0.00208351	4	1
Eukaryota.Metazoa.Cnidaria.Hydrozoa.Unassigned.Unassigned.Unassigned.Unassigned.650e9859c4efa29eaf9bb598326618ae	650e9859c4efa29eaf9bb598326618ae	Nodule	1	2	0.00110211	10	1
Eukaryota.Metazoa.Cnidaria.Hydrozoa.Unassigned.Unassigned.Unassigned.Unassigned.659a711d4d26c0b27e05faeea5715efc	659a711d4d26c0b27e05faeea5715efc	Sediment	1	3.0303	0.000563735	5	1
Eukaryota.Metazoa.Cnidaria.Hydrozoa.Unassigned.Unassigned.Unassigned.Unassigned.670896b42f34f8b56fb79b6904972fb2	670896b42f34f8b56fb79b6904972fb2	Sediment	1	3.0303	0.00256844	17	1
Eukaryota.Metazoa.Cnidaria.Hydrozoa.Unassigned.Unassigned.Unassigned.Unassigned.678c659f87fb2b5613ebc6e8a32e0314	678c659f87fb2b5613ebc6e8a32e0314	Sediment	1	3.0303	0.000367833	4	1
Eukaryota.Metazoa.Cnidaria.Hydrozoa.Unassigned.Unassigned.Unassigned.Unassigned.6945592ed64854ec914afef47ffb76d1	6945592ed64854ec914afef47ffb76d1	Sediment	1	3.0303	0.00198448	4	1
Eukaryota.Metazoa.Cnidaria.Hydrozoa.Unassigned.Unassigned.Unassigned.Unassigned.6ef040ca929964180947ec0d1b1576e8	6ef040ca929964180947ec0d1b1576e8	Nodule	1	2	0.000831774	14	1
Eukaryota.Metazoa.Cnidaria.Hydrozoa.Unassigned.Unassigned.Unassigned.Unassigned.7157940f32e2dc4d17010b2bbad4d42e	7157940f32e2dc4d17010b2bbad4d42e	Sediment	2	6.06061	0.00595701	44	1
Eukaryota.Metazoa.Cnidaria.Hydrozoa.Unassigned.Unassigned.Unassigned.Unassigned.7180170b9bda9a736eaa934046efbb8e	7180170b9bda9a736eaa934046efbb8e	Nodule	1	2	0.000483969	6	1
Eukaryota.Metazoa.Cnidaria.Hydrozoa.Unassigned.Unassigned.Unassigned.Unassigned.74b3ce4b1a1a4a0f1a58fe3066d3039f	74b3ce4b1a1a4a0f1a58fe3066d3039f	BBL	1	3.84615	0.0339616	4	1
Eukaryota.Metazoa.Cnidaria.Hydrozoa.Unassigned.Unassigned.Unassigned.Unassigned.77158543c24fd22f81eae27d8640ade8	77158543c24fd22f81eae27d8640ade8	Sediment	1	3.0303	0.00184304	16	1
Eukaryota.Metazoa.Cnidaria.Hydrozoa.Unassigned.Unassigned.Unassigned.Unassigned.77fe2680663f6d9a0ef1aae670e07c99	77fe2680663f6d9a0ef1aae670e07c99	Sediment	1	3.0303	0.0143875	29	1
Eukaryota.Metazoa.Cnidaria.Hydrozoa.Unassigned.Unassigned.Unassigned.Unassigned.7ae78401bf81f8a514b8feffa35f7923	7ae78401bf81f8a514b8feffa35f7923	BBL	1	3.84615	0.039733	10	1
Eukaryota.Metazoa.Cnidaria.Hydrozoa.Unassigned.Unassigned.Unassigned.Unassigned.7c5d4b73e4a3005aba309268fcf0bfee	7c5d4b73e4a3005aba309268fcf0bfee	Sediment	1	3.0303	0.000789229	7	1
Eukaryota.Metazoa.Cnidaria.Hydrozoa.Unassigned.Unassigned.Unassigned.Unassigned.7fdad995fad3baa545f22e91ca39ece1	7fdad995fad3baa545f22e91ca39ece1	Nodule	1	2	0.00241984	30	1
Eukaryota.Metazoa.Cnidaria.Hydrozoa.Unassigned.Unassigned.Unassigned.Unassigned.7fe974bd889906bf36ac72b52169e36e	7fe974bd889906bf36ac72b52169e36e	Sediment	2	6.06061	0.00230214	23	2
Eukaryota.Metazoa.Cnidaria.Hydrozoa.Unassigned.Unassigned.Unassigned.Unassigned.822e86840de7003c202be3cf284f8de9	822e86840de7003c202be3cf284f8de9	BBL	2	7.69231	1.18622	172	2
Eukaryota.Metazoa.Cnidaria.Hydrozoa.Unassigned.Unassigned.Unassigned.Unassigned.8260f1584717846e8b570265ad0eeeb8	8260f1584717846e8b570265ad0eeeb8	BBL	2	7.69231	0.0300527	8	1
Eukaryota.Metazoa.Cnidaria.Hydrozoa.Unassigned.Unassigned.Unassigned.Unassigned.8558c5e865c87d4663526249d179ec14	8558c5e865c87d4663526249d179ec14	BBL	1	3.84615	0.810624	141	1
Eukaryota.Metazoa.Cnidaria.Hydrozoa.Unassigned.Unassigned.Unassigned.Unassigned.86186c783ae6ee0adeeb289fcf70c034	86186c783ae6ee0adeeb289fcf70c034	Nodule	1	2	0.000264585	4	1
Eukaryota.Metazoa.Cnidaria.Hydrozoa.Unassigned.Unassigned.Unassigned.Unassigned.871938f12599d8d775defed8b5b29a3f	871938f12599d8d775defed8b5b29a3f	Sediment	1	3.0303	0.00055033	3	1
Eukaryota.Metazoa.Cnidaria.Hydrozoa.Unassigned.Unassigned.Unassigned.Unassigned.8d16f01100ff155ec13bc128509cb320	8d16f01100ff155ec13bc128509cb320	Nodule	2	4	0.00296791	25	2
Eukaryota.Metazoa.Cnidaria.Hydrozoa.Unassigned.Unassigned.Unassigned.Unassigned.8f69c951934e076c7a899c11443aec2d	8f69c951934e076c7a899c11443aec2d	Sediment	1	3.0303	0.0019167	17	1
Eukaryota.Metazoa.Cnidaria.Hydrozoa.Unassigned.Unassigned.Unassigned.Unassigned.8f80d0434b3b924cc8a23bc9ed78168b	8f80d0434b3b924cc8a23bc9ed78168b	Sediment	1	3.0303	0.0055033	30	1
Eukaryota.Metazoa.Cnidaria.Hydrozoa.Unassigned.Unassigned.Unassigned.Unassigned.8fe54f883c5a8ba09b30c51358f6778f	8fe54f883c5a8ba09b30c51358f6778f	Nodule	2	4	0.00095804	11	1
Eukaryota.Metazoa.Cnidaria.Hydrozoa.Unassigned.Unassigned.Unassigned.Unassigned.911f7baf1f37e4348ed7a0881bce1338	911f7baf1f37e4348ed7a0881bce1338	Sediment	1	3.0303	0.00295989	33	1
Eukaryota.Metazoa.Cnidaria.Hydrozoa.Unassigned.Unassigned.Unassigned.Unassigned.95c8f832cfa73f4cf9e74b138fe13488	95c8f832cfa73f4cf9e74b138fe13488	Sediment	1	3.0303	0.00165292	10	1
Eukaryota.Metazoa.Cnidaria.Hydrozoa.Unassigned.Unassigned.Unassigned.Unassigned.96e42edb1c4efc18b3f18c00c3fe556b	96e42edb1c4efc18b3f18c00c3fe556b	Sediment	2	6.06061	0.0106249	117	1
Eukaryota.Metazoa.Cnidaria.Hydrozoa.Unassigned.Unassigned.Unassigned.Unassigned.97e5a432563711fb4110c15e1bb6e0cf	97e5a432563711fb4110c15e1bb6e0cf	Sediment	1	3.0303	0.0137219	43	1
Eukaryota.Metazoa.Cnidaria.Hydrozoa.Unassigned.Unassigned.Unassigned.Unassigned.98afa42aa194b616147c084ebf152a4e	98afa42aa194b616147c084ebf152a4e	Sediment	1	3.0303	0.0046851	54	1
Eukaryota.Metazoa.Cnidaria.Hydrozoa.Unassigned.Unassigned.Unassigned.Unassigned.9902d0cf0fb39937b19cbcdca126987e	9902d0cf0fb39937b19cbcdca126987e	Sediment	1	3.0303	0.000823527	6	1
Eukaryota.Metazoa.Cnidaria.Hydrozoa.Unassigned.Unassigned.Unassigned.Unassigned.9a1c16fd878c8adb8627679b1f7decd2	9a1c16fd878c8adb8627679b1f7decd2	Sediment	1	3.0303	0.000367833	4	1
Eukaryota.Metazoa.Cnidaria.Hydrozoa.Unassigned.Unassigned.Unassigned.Unassigned.9a8d4878301dd6eeb1d2e4a58a6a3c38	9a8d4878301dd6eeb1d2e4a58a6a3c38	Sediment	2	6.06061	0.0206171	273	1
Eukaryota.Metazoa.Cnidaria.Hydrozoa.Unassigned.Unassigned.Unassigned.Unassigned.9aa7ad6149fd11727e53b4c35fb8e6b4	9aa7ad6149fd11727e53b4c35fb8e6b4	Nodule	5	10	0.355935	3681	1
Eukaryota.Metazoa.Cnidaria.Hydrozoa.Unassigned.Unassigned.Unassigned.Unassigned.9bea2c93edb952cf44ec955ba5e790c3	9bea2c93edb952cf44ec955ba5e790c3	Sediment	2	6.06061	0.00368947	38	2
Eukaryota.Metazoa.Cnidaria.Hydrozoa.Unassigned.Unassigned.Unassigned.Unassigned.9e35b8807674a6cd8c1b836076544bde	9e35b8807674a6cd8c1b836076544bde	Sediment	1	3.0303	0.000466036	10	1
Eukaryota.Metazoa.Cnidaria.Hydrozoa.Unassigned.Unassigned.Unassigned.Unassigned.9ecb803eb308b5b64245d255792805e9	9ecb803eb308b5b64245d255792805e9	Nodule	4	8	0.0037639	32	2
Eukaryota.Metazoa.Cnidaria.Hydrozoa.Unassigned.Unassigned.Unassigned.Unassigned.a129afb7250ee8f9d4c4ffca0951544d	a129afb7250ee8f9d4c4ffca0951544d	Sediment	1	3.0303	0.000605012	6	1
Eukaryota.Metazoa.Cnidaria.Hydrozoa.Unassigned.Unassigned.Unassigned.Unassigned.a1c9f2ac86bb87d64828f96b983fe826	a1c9f2ac86bb87d64828f96b983fe826	Nodule	5	10	0.0707008	568	1
Eukaryota.Metazoa.Cnidaria.Hydrozoa.Unassigned.Unassigned.Unassigned.Unassigned.a29ce79f2be89dcd002b19ba37ce2209	a29ce79f2be89dcd002b19ba37ce2209	Sediment	3	9.09091	0.0374015	485	1
Eukaryota.Metazoa.Cnidaria.Hydrozoa.Unassigned.Unassigned.Unassigned.Unassigned.a5af60d6ccd1d9f6feab788457894e64	a5af60d6ccd1d9f6feab788457894e64	Sediment	1	3.0303	0.00046076	4	1
Eukaryota.Metazoa.Cnidaria.Hydrozoa.Unassigned.Unassigned.Unassigned.Unassigned.a647b26a079a8eb626e139de889a766e	a647b26a079a8eb626e139de889a766e	Sediment	3	9.09091	0.00481153	41	1
Eukaryota.Metazoa.Cnidaria.Hydrozoa.Unassigned.Unassigned.Unassigned.Unassigned.a722c313af5463ccc8fe6ba61d7b23e4	a722c313af5463ccc8fe6ba61d7b23e4	BBL	1	3.84615	0.0103763	3	1
Eukaryota.Metazoa.Cnidaria.Hydrozoa.Unassigned.Unassigned.Unassigned.Unassigned.aa0f3d0a495033e0821a86f502add190	aa0f3d0a495033e0821a86f502add190	Nodule	1	2	0.00214286	12	1
Eukaryota.Metazoa.Cnidaria.Hydrozoa.Unassigned.Unassigned.Unassigned.Unassigned.aca647c1b130f47874d068d80adb8055	aca647c1b130f47874d068d80adb8055	Sediment	1	3.0303	0.000991754	6	1
Eukaryota.Metazoa.Cnidaria.Hydrozoa.Unassigned.Unassigned.Unassigned.Unassigned.ad93ce7d524f7b55bcbe151d53a150d8	ad93ce7d524f7b55bcbe151d53a150d8	Sediment	1	3.0303	0.00556412	13	1
Eukaryota.Metazoa.Cnidaria.Hydrozoa.Unassigned.Unassigned.Unassigned.Unassigned.aed9d4835202669ac03426612cc1975d	aed9d4835202669ac03426612cc1975d	Sediment	1	3.0303	0.00304417	27	1
Eukaryota.Metazoa.Cnidaria.Hydrozoa.Unassigned.Unassigned.Unassigned.Unassigned.af5f454cacedafd8cc2cd8a5427825ab	af5f454cacedafd8cc2cd8a5427825ab	Sediment	1	3.0303	0.00334051	29	1
Eukaryota.Metazoa.Cnidaria.Hydrozoa.Unassigned.Unassigned.Unassigned.Unassigned.af79f5dbda6d1dce1f6cfc3a195adbb4	af79f5dbda6d1dce1f6cfc3a195adbb4	Sediment	2	6.06061	0.012032	63	2
Eukaryota.Metazoa.Cnidaria.Hydrozoa.Unassigned.Unassigned.Unassigned.Unassigned.b06cdad8acb0caaf656397f249e96f43	b06cdad8acb0caaf656397f249e96f43	Nodule	1	2	0.00306772	20	1
Eukaryota.Metazoa.Cnidaria.Hydrozoa.Unassigned.Unassigned.Unassigned.Unassigned.b1178401e92fc2a5d5544ff29cf3969c	b1178401e92fc2a5d5544ff29cf3969c	Nodule	1	2	0.0067136	113	1
Eukaryota.Metazoa.Cnidaria.Hydrozoa.Unassigned.Unassigned.Unassigned.Unassigned.b1aa21835f5d12e2a77cab1fde7c0414	b1aa21835f5d12e2a77cab1fde7c0414	Sediment	1	3.0303	0.00892578	54	1
Eukaryota.Metazoa.Cnidaria.Hydrozoa.Unassigned.Unassigned.Unassigned.Unassigned.b1b1ef9ac86f50f37e046a28b7b8eb3d	b1b1ef9ac86f50f37e046a28b7b8eb3d	Sediment	3	9.09091	0.00830993	77	1
Eukaryota.Metazoa.Cnidaria.Hydrozoa.Unassigned.Unassigned.Unassigned.Unassigned.b246e09a78b6e03d08897c8abdc86e8f	b246e09a78b6e03d08897c8abdc86e8f	Sediment	2	6.06061	0.0442081	174	1
Eukaryota.Metazoa.Cnidaria.Hydrozoa.Unassigned.Unassigned.Unassigned.Unassigned.b547914c059d86dc9b79fbce57828db0	b547914c059d86dc9b79fbce57828db0	Nodule	1	2	0.000215556	3	1
Eukaryota.Metazoa.Cnidaria.Hydrozoa.Unassigned.Unassigned.Unassigned.Unassigned.b598c9146da3f759a80961c6b4c7e1f8	b598c9146da3f759a80961c6b4c7e1f8	Sediment	1	3.0303	0.00404438	19	1
Eukaryota.Metazoa.Cnidaria.Hydrozoa.Unassigned.Unassigned.Unassigned.Unassigned.b6bb9bd5cf153fcf752ff5b5beff186a	b6bb9bd5cf153fcf752ff5b5beff186a	BBL	1	3.84615	0.0484228	14	1
Eukaryota.Metazoa.Cnidaria.Hydrozoa.Unassigned.Unassigned.Unassigned.Unassigned.bb530ca1f650c72f2b993d10f06457de	bb530ca1f650c72f2b993d10f06457de	BBL	1	3.84615	0.190894	108	1
Eukaryota.Metazoa.Cnidaria.Hydrozoa.Unassigned.Unassigned.Unassigned.Unassigned.c2048ba2dc2e59a6392098a79017675a	c2048ba2dc2e59a6392098a79017675a	Nodule	1	2	0.0024755	12	1
Eukaryota.Metazoa.Cnidaria.Hydrozoa.Unassigned.Unassigned.Unassigned.Unassigned.c25f2f66c2c97065670ff4ceaf08f569	c25f2f66c2c97065670ff4ceaf08f569	Sediment	1	3.0303	0.00821828	11	1
Eukaryota.Metazoa.Cnidaria.Hydrozoa.Unassigned.Unassigned.Unassigned.Unassigned.c4c61cb34d4e865cc3a1f5219829b206	c4c61cb34d4e865cc3a1f5219829b206	Nodule	1	2	0.000491981	10	1
Eukaryota.Metazoa.Cnidaria.Hydrozoa.Unassigned.Unassigned.Unassigned.Unassigned.c4e211abfb3c58cc74779cc10e27e981	c4e211abfb3c58cc74779cc10e27e981	Sediment	1	3.0303	0.0145676	59	1
Eukaryota.Metazoa.Cnidaria.Hydrozoa.Unassigned.Unassigned.Unassigned.Unassigned.c588a97f8a40aea21941f5de55aafbaf	c588a97f8a40aea21941f5de55aafbaf	Sediment	2	6.06061	0.0032482	20	1
Eukaryota.Metazoa.Cnidaria.Hydrozoa.Unassigned.Unassigned.Unassigned.Unassigned.ca1896384b732a536721e16e680e4841	ca1896384b732a536721e16e680e4841	Nodule	1	2	0.000734784	18	1
Eukaryota.Metazoa.Cnidaria.Hydrozoa.Unassigned.Unassigned.Unassigned.Unassigned.ca958d21b07eb999b5e9876f313d259c	ca958d21b07eb999b5e9876f313d259c	BBL	1	3.84615	0.187999	24	1
Eukaryota.Metazoa.Cnidaria.Hydrozoa.Unassigned.Unassigned.Unassigned.Unassigned.cd283c186cb274bd08bfa62410a57155	cd283c186cb274bd08bfa62410a57155	Sediment	1	3.0303	0.0108529	121	1
Eukaryota.Metazoa.Cnidaria.Hydrozoa.Unassigned.Unassigned.Unassigned.Unassigned.cd435a2ab8b46bd31fd1366541969d65	cd435a2ab8b46bd31fd1366541969d65	Sediment	1	3.0303	0.000345249	7	1
Eukaryota.Metazoa.Cnidaria.Hydrozoa.Unassigned.Unassigned.Unassigned.Unassigned.cef9a84ec8a49c3f996a197e758c064e	cef9a84ec8a49c3f996a197e758c064e	Sediment	1	3.0303	0.00124022	11	1
Eukaryota.Metazoa.Cnidaria.Hydrozoa.Unassigned.Unassigned.Unassigned.Unassigned.d279d8ef69957ef5fb00d6cbadaf1ac4	d279d8ef69957ef5fb00d6cbadaf1ac4	Nodule	3	6	0.00602037	92	1
Eukaryota.Metazoa.Cnidaria.Hydrozoa.Unassigned.Unassigned.Unassigned.Unassigned.d43a82e867054edeb3aabf6807b434ce	d43a82e867054edeb3aabf6807b434ce	Nodule	1	2	0.000832016	5	1
Eukaryota.Metazoa.Cnidaria.Hydrozoa.Unassigned.Unassigned.Unassigned.Unassigned.d4ef663dbf81d6d58fc66e7d58061087	d4ef663dbf81d6d58fc66e7d58061087	Sediment	1	3.0303	0.00556412	13	1
Eukaryota.Metazoa.Cnidaria.Hydrozoa.Unassigned.Unassigned.Unassigned.Unassigned.d62e6e64fbd9c34fd3e91bbf3eb07dd2	d62e6e64fbd9c34fd3e91bbf3eb07dd2	Sediment	1	3.0303	0.00124022	11	1
Eukaryota.Metazoa.Cnidaria.Hydrozoa.Unassigned.Unassigned.Unassigned.Unassigned.d8610b413e8a7e54d8168e84c6b1f73c	d8610b413e8a7e54d8168e84c6b1f73c	Sediment	2	6.06061	0.00233381	23	2
Eukaryota.Metazoa.Cnidaria.Hydrozoa.Unassigned.Unassigned.Unassigned.Unassigned.de7455929880025311b94a86fb2823d8	de7455929880025311b94a86fb2823d8	Nodule	1	2	0.000196792	4	1
Eukaryota.Metazoa.Cnidaria.Hydrozoa.Unassigned.Unassigned.Unassigned.Unassigned.e37789cb29864a06297423a0446a09b3	e37789cb29864a06297423a0446a09b3	Nodule	1	2	0.000913159	5	1
Eukaryota.Metazoa.Cnidaria.Hydrozoa.Unassigned.Unassigned.Unassigned.Unassigned.e5917ea53268a0ae526f6ce8905b0caf	e5917ea53268a0ae526f6ce8905b0caf	Sediment	1	3.0303	0.00275165	15	1
Eukaryota.Metazoa.Cnidaria.Hydrozoa.Unassigned.Unassigned.Unassigned.Unassigned.e81b628c03ce8becd9fd07ab4516177d	e81b628c03ce8becd9fd07ab4516177d	BBL	1	3.84615	0.00479371	3	1
Eukaryota.Metazoa.Cnidaria.Hydrozoa.Unassigned.Unassigned.Unassigned.Unassigned.e82d3897fabaf7ff326babdde5baa66e	e82d3897fabaf7ff326babdde5baa66e	Nodule	3	6	0.00271538	22	2
Eukaryota.Metazoa.Cnidaria.Hydrozoa.Unassigned.Unassigned.Unassigned.Unassigned.e98b3aad993e6aaf4ec9c237c8af2cb7	e98b3aad993e6aaf4ec9c237c8af2cb7	Sediment	1	3.0303	0.00125571	14	1
Eukaryota.Metazoa.Cnidaria.Hydrozoa.Unassigned.Unassigned.Unassigned.Unassigned.ea91b9e9eef60cfc05b9bbf8222053bb	ea91b9e9eef60cfc05b9bbf8222053bb	BBL	1	3.84615	0.0399476	25	1
Eukaryota.Metazoa.Cnidaria.Hydrozoa.Unassigned.Unassigned.Unassigned.Unassigned.ebaee3ad998df0a99d18bf8660e848dc	ebaee3ad998df0a99d18bf8660e848dc	Sediment	1	3.0303	0.000595696	5	1
Eukaryota.Metazoa.Cnidaria.Hydrozoa.Unassigned.Unassigned.Unassigned.Unassigned.f08947669f93a6c4146d8c72fabbdcfe	f08947669f93a6c4146d8c72fabbdcfe	Sediment	1	3.0303	0.00160393	20	1
Eukaryota.Metazoa.Cnidaria.Hydrozoa.Unassigned.Unassigned.Unassigned.Unassigned.f361480633e460cfe0d9e6d2000771c9	f361480633e460cfe0d9e6d2000771c9	Sediment	1	3.0303	0.00211754	21	1
Eukaryota.Metazoa.Cnidaria.Hydrozoa.Unassigned.Unassigned.Unassigned.Unassigned.f4d33867016b06e9b0316ea7ac1538f7	f4d33867016b06e9b0316ea7ac1538f7	BBL	1	3.84615	0.20377	24	1
Eukaryota.Metazoa.Cnidaria.Hydrozoa.Unassigned.Unassigned.Unassigned.Unassigned.f76c37a8647e66e0f6525410ca8c8250	f76c37a8647e66e0f6525410ca8c8250	Sediment	1	3.0303	0.000549018	4	1
Eukaryota.Metazoa.Cnidaria.Hydrozoa.Unassigned.Unassigned.Unassigned.Unassigned.fabf607abe2fa60c724eeb309ef26e2b	fabf607abe2fa60c724eeb309ef26e2b	Nodule	1	2	0.000992195	15	1
Eukaryota.Metazoa.Cnidaria.Hydrozoa.Unassigned.Unassigned.Unassigned.Unassigned.fb8598a9927ec817256c1575cc8ebddf	fb8598a9927ec817256c1575cc8ebddf	Nodule	7	14	0.0475079	600	2
Eukaryota.Metazoa.Cnidaria.Hydrozoa.Unassigned.Unassigned.Unassigned.Unassigned.fb93ccc79aa1e2ecc6a0c11f9a2f8588	fb93ccc79aa1e2ecc6a0c11f9a2f8588	Sediment	1	3.0303	0.00118371	24	1
Eukaryota.Metazoa.Cnidaria.Hydrozoa.Unassigned.Unassigned.Unassigned.Unassigned.fd1e65c6edd250f6ca5b2fecf3ddaed6	fd1e65c6edd250f6ca5b2fecf3ddaed6	Sediment	1	3.0303	0.00184304	16	1
Eukaryota.Metazoa.Cnidaria.Hydrozoa.Unassigned.Unassigned.Unassigned.Unassigned.fd3cafbfce00332fbe9430ea12f21144	fd3cafbfce00332fbe9430ea12f21144	Sediment	1	3.0303	0.000274509	2	1
Eukaryota.Metazoa.Cnidaria.Scyphozoa.Semaeostomeae.Unassigned.Unassigned.Unassigned.783ec87e5397b27b5bfc6ff825270018	783ec87e5397b27b5bfc6ff825270018	Sediment	1	3.0303	0.00443675	44	1
Eukaryota.Metazoa.Cnidaria.Scyphozoa.Semaeostomeae.Unassigned.Unassigned.Unassigned.bfd6a051d09531f23e68046abf80cb53	bfd6a051d09531f23e68046abf80cb53	Sediment	1	3.0303	0.000574417	9	1
Eukaryota.Metazoa.Cnidaria.Scyphozoa.Unassigned.Unassigned.Unassigned.Unassigned.154f54e1e103c14c2fa86ee92d94a74e	154f54e1e103c14c2fa86ee92d94a74e	Nodule	1	2	0.00166576	20	1
Eukaryota.Metazoa.Cnidaria.Scyphozoa.Unassigned.Unassigned.Unassigned.Unassigned.166cb2e44f1d08e3fa03baf292354552	166cb2e44f1d08e3fa03baf292354552	Sediment	1	3.0303	0.0025533	33	1
Eukaryota.Metazoa.Cnidaria.Scyphozoa.Unassigned.Unassigned.Unassigned.Unassigned.1bde53eb2f2d07de5a6317a38792c59d	1bde53eb2f2d07de5a6317a38792c59d	Nodule	16	32	2.02953	23667	2
Eukaryota.Metazoa.Cnidaria.Scyphozoa.Unassigned.Unassigned.Unassigned.Unassigned.2c08cd6ee1e7cda9fb116ded42edfb06	2c08cd6ee1e7cda9fb116ded42edfb06	Sediment	2	6.06061	0.0089004	65	1
Eukaryota.Metazoa.Cnidaria.Scyphozoa.Unassigned.Unassigned.Unassigned.Unassigned.dbfdbf5baa2ff9d23fde5928588b098f	dbfdbf5baa2ff9d23fde5928588b098f	Nodule	1	2	0.000544922	4	1
Eukaryota.Metazoa.Cnidaria.Scyphozoa.Unassigned.Unassigned.Unassigned.Unassigned.eaa6a011760aaa520eeafdbf19d7ab9b	eaa6a011760aaa520eeafdbf19d7ab9b	Sediment	1	3.0303	0.010856	51	1
Eukaryota.Metazoa.Cnidaria.Unassigned.Unassigned.Unassigned.Unassigned.Unassigned.03353169a1f5260357476456dd3056d8	03353169a1f5260357476456dd3056d8	Nodule	1	2	0.00226921	11	1
Eukaryota.Metazoa.Cnidaria.Unassigned.Unassigned.Unassigned.Unassigned.Unassigned.03ffd31ed1ff8ca5ed7511adb3bb8995	03ffd31ed1ff8ca5ed7511adb3bb8995	Nodule	1	2	0.000287408	4	1
Eukaryota.Metazoa.Cnidaria.Unassigned.Unassigned.Unassigned.Unassigned.Unassigned.04962092c5d1a402504f8a86b6341ab7	04962092c5d1a402504f8a86b6341ab7	Sediment	2	6.06061	0.00570654	66	2
Eukaryota.Metazoa.Cnidaria.Unassigned.Unassigned.Unassigned.Unassigned.Unassigned.04dc70bfd0253e2a0005a84bd1ba152b	04dc70bfd0253e2a0005a84bd1ba152b	Sediment	1	3.0303	0.000459792	5	1
Eukaryota.Metazoa.Cnidaria.Unassigned.Unassigned.Unassigned.Unassigned.Unassigned.05146118889b6e1586892335602ec368	05146118889b6e1586892335602ec368	Sediment	2	6.06061	0.00715521	146	1
Eukaryota.Metazoa.Cnidaria.Unassigned.Unassigned.Unassigned.Unassigned.Unassigned.0721334d9a24829c8ed1df42f19757ac	0721334d9a24829c8ed1df42f19757ac	Sediment	1	3.0303	0.00945695	109	1
Eukaryota.Metazoa.Cnidaria.Unassigned.Unassigned.Unassigned.Unassigned.Unassigned.077ddfb857cb1d92eeb3e35072a685ac	077ddfb857cb1d92eeb3e35072a685ac	Sediment	1	3.0303	0.000542535	11	1
Eukaryota.Metazoa.Cnidaria.Unassigned.Unassigned.Unassigned.Unassigned.Unassigned.082d426720c6714cc0a5aadd468b8284	082d426720c6714cc0a5aadd468b8284	Sediment	2	6.06061	0.0114935	148	2
Eukaryota.Metazoa.Cnidaria.Unassigned.Unassigned.Unassigned.Unassigned.Unassigned.0e265b7bc163081471685f5774ba6f87	0e265b7bc163081471685f5774ba6f87	BBL	2	7.69231	0.364236	275	1
Eukaryota.Metazoa.Cnidaria.Unassigned.Unassigned.Unassigned.Unassigned.Unassigned.0f5549b825a9e12be441346508519cb5	0f5549b825a9e12be441346508519cb5	Nodule	1	2	0.000204096	3	1
Eukaryota.Metazoa.Cnidaria.Unassigned.Unassigned.Unassigned.Unassigned.Unassigned.10c3e16092c00ad05e167403c784465a	10c3e16092c00ad05e167403c784465a	Sediment	1	3.0303	0.00135544	6	1
Eukaryota.Metazoa.Cnidaria.Unassigned.Unassigned.Unassigned.Unassigned.Unassigned.1186ff26149d8fd137fd91945e45b56c	1186ff26149d8fd137fd91945e45b56c	Nodule	1	2	0.000684411	9	1
Eukaryota.Metazoa.Cnidaria.Unassigned.Unassigned.Unassigned.Unassigned.Unassigned.12289f151400edfd12b7a3fe44de2e57	12289f151400edfd12b7a3fe44de2e57	Sediment	4	12.1212	0.00967237	84	2
Eukaryota.Metazoa.Cnidaria.Unassigned.Unassigned.Unassigned.Unassigned.Unassigned.14f7a8c8737dd230855285442c8eeae4	14f7a8c8737dd230855285442c8eeae4	Sediment	1	3.0303	0.0267893	361	1
Eukaryota.Metazoa.Cnidaria.Unassigned.Unassigned.Unassigned.Unassigned.Unassigned.166cb2e44f1d08e3fa03baf292354552	166cb2e44f1d08e3fa03baf292354552	Sediment	2	6.06061	0.00212979	28	1
Eukaryota.Metazoa.Cnidaria.Unassigned.Unassigned.Unassigned.Unassigned.Unassigned.1758000938a10cb4a0b693e0295fe956	1758000938a10cb4a0b693e0295fe956	Sediment	2	6.06061	0.0189576	309	2
Eukaryota.Metazoa.Cnidaria.Unassigned.Unassigned.Unassigned.Unassigned.Unassigned.17a57f803ca5d9b7273aa6e5ea090a3a	17a57f803ca5d9b7273aa6e5ea090a3a	Sediment	1	3.0303	0.000801964	10	1
Eukaryota.Metazoa.Cnidaria.Unassigned.Unassigned.Unassigned.Unassigned.Unassigned.1894cef0aa8842a5fd9b3045af91d931	1894cef0aa8842a5fd9b3045af91d931	Nodule	1	2	0.000474183	9	1
Eukaryota.Metazoa.Cnidaria.Unassigned.Unassigned.Unassigned.Unassigned.Unassigned.19b6bba8dc618ecdf9ea3d2e8c923682	19b6bba8dc618ecdf9ea3d2e8c923682	Sediment	1	3.0303	0.00484812	43	1
Eukaryota.Metazoa.Cnidaria.Unassigned.Unassigned.Unassigned.Unassigned.Unassigned.1c396b3999659207ac59c2bd915ccb25	1c396b3999659207ac59c2bd915ccb25	Nodule	1	2	0.000771477	7	1
Eukaryota.Metazoa.Cnidaria.Unassigned.Unassigned.Unassigned.Unassigned.Unassigned.1d12be5a3c1e98976935267dd20ee487	1d12be5a3c1e98976935267dd20ee487	Sediment	1	3.0303	0.00116427	4	1
Eukaryota.Metazoa.Cnidaria.Unassigned.Unassigned.Unassigned.Unassigned.Unassigned.24f60f7ba8ba82f3d41e142a58c28242	24f60f7ba8ba82f3d41e142a58c28242	Sediment	1	3.0303	0.00562743	41	1
Eukaryota.Metazoa.Cnidaria.Unassigned.Unassigned.Unassigned.Unassigned.Unassigned.266bd5d4c4df5b54749e21d610ad75d5	266bd5d4c4df5b54749e21d610ad75d5	Sediment	1	3.0303	0.000686272	5	1
Eukaryota.Metazoa.Cnidaria.Unassigned.Unassigned.Unassigned.Unassigned.Unassigned.2aa555f8a13f7d644a83636189bb4668	2aa555f8a13f7d644a83636189bb4668	Nodule	1	2	0.000253961	9	1
Eukaryota.Metazoa.Cnidaria.Unassigned.Unassigned.Unassigned.Unassigned.Unassigned.2e7b4ca2e7ff02d07092487e331d5361	2e7b4ca2e7ff02d07092487e331d5361	Sediment	1	3.0303	0.0106176	47	2
Eukaryota.Metazoa.Cnidaria.Unassigned.Unassigned.Unassigned.Unassigned.Unassigned.2f3df315ccbaec1849a4d4ac99e8cdd0	2f3df315ccbaec1849a4d4ac99e8cdd0	Sediment	1	3.0303	0.000262933	2	1
Eukaryota.Metazoa.Cnidaria.Unassigned.Unassigned.Unassigned.Unassigned.Unassigned.30a1e0681dbf1ce88f9b739e2c42ea0c	30a1e0681dbf1ce88f9b739e2c42ea0c	Sediment	1	3.0303	0.00248609	31	1
Eukaryota.Metazoa.Cnidaria.Unassigned.Unassigned.Unassigned.Unassigned.Unassigned.32cb2b87a41f5e701693626436c472bd	32cb2b87a41f5e701693626436c472bd	Nodule	1	2	0.000131231	3	1
Eukaryota.Metazoa.Cnidaria.Unassigned.Unassigned.Unassigned.Unassigned.Unassigned.3643c79b93a1a72ef4b12d0c486d4cbf	3643c79b93a1a72ef4b12d0c486d4cbf	Sediment	1	3.0303	0.00164899	36	1
Eukaryota.Metazoa.Cnidaria.Unassigned.Unassigned.Unassigned.Unassigned.Unassigned.364c3e78bd2fe63cef17584f62ce0262	364c3e78bd2fe63cef17584f62ce0262	Sediment	1	3.0303	0.000139811	3	1
Eukaryota.Metazoa.Cnidaria.Unassigned.Unassigned.Unassigned.Unassigned.Unassigned.37ce1a632bdca32625dfbd2be94a4da5	37ce1a632bdca32625dfbd2be94a4da5	Nodule	1	2	0.00129199	4	1
Eukaryota.Metazoa.Cnidaria.Unassigned.Unassigned.Unassigned.Unassigned.Unassigned.387818e17859e16945e5c80015e18bec	387818e17859e16945e5c80015e18bec	Sediment	2	6.06061	0.0134678	108	1
Eukaryota.Metazoa.Cnidaria.Unassigned.Unassigned.Unassigned.Unassigned.Unassigned.3b9be90c26b977803cbdbc502dc1b08a	3b9be90c26b977803cbdbc502dc1b08a	BBL	1	3.84615	3.76613	3059	1
Eukaryota.Metazoa.Cnidaria.Unassigned.Unassigned.Unassigned.Unassigned.Unassigned.3d9815d5008c0f2fbd356715f7490309	3d9815d5008c0f2fbd356715f7490309	Sediment	1	3.0303	0.000289055	4	1
Eukaryota.Metazoa.Cnidaria.Unassigned.Unassigned.Unassigned.Unassigned.Unassigned.3e5aafa478e2763e9c7e6634eca26256	3e5aafa478e2763e9c7e6634eca26256	Sediment	1	3.0303	0.0297107	313	1
Eukaryota.Metazoa.Cnidaria.Unassigned.Unassigned.Unassigned.Unassigned.Unassigned.3ecff80510c9bfad32367762983a10bc	3ecff80510c9bfad32367762983a10bc	Sediment	1	3.0303	0.00809801	59	2
Eukaryota.Metazoa.Cnidaria.Unassigned.Unassigned.Unassigned.Unassigned.Unassigned.410fff78231ac8afe15487effa641f63	410fff78231ac8afe15487effa641f63	Nodule	1	2	0.00362976	45	1
Eukaryota.Metazoa.Cnidaria.Unassigned.Unassigned.Unassigned.Unassigned.Unassigned.426a210576d27c707d43e8bca566ad2e	426a210576d27c707d43e8bca566ad2e	BBL	1	3.84615	0.00208351	4	1
Eukaryota.Metazoa.Cnidaria.Unassigned.Unassigned.Unassigned.Unassigned.Unassigned.4383d0587d8c721eeebebfb6d1f0d53f	4383d0587d8c721eeebebfb6d1f0d53f	Nodule	1	2	0.000749594	9	1
Eukaryota.Metazoa.Cnidaria.Unassigned.Unassigned.Unassigned.Unassigned.Unassigned.46a881eda9f8d7555c958af4d75ca8b0	46a881eda9f8d7555c958af4d75ca8b0	Sediment	1	3.0303	0.000549018	4	1
Eukaryota.Metazoa.Cnidaria.Unassigned.Unassigned.Unassigned.Unassigned.Unassigned.4a1ea4b8119b0f691417a807ef6bf8d9	4a1ea4b8119b0f691417a807ef6bf8d9	Sediment	1	3.0303	0.000833974	7	1
Eukaryota.Metazoa.Cnidaria.Unassigned.Unassigned.Unassigned.Unassigned.Unassigned.4bdfda4d1b2e7b2b44112f3a5a9f3d3d	4bdfda4d1b2e7b2b44112f3a5a9f3d3d	Sediment	1	3.0303	0.000433805	5	1
Eukaryota.Metazoa.Cnidaria.Unassigned.Unassigned.Unassigned.Unassigned.Unassigned.4f79274239832fd6ffdc53a7cdae9986	4f79274239832fd6ffdc53a7cdae9986	Sediment	2	6.06061	0.0122499	57	1
Eukaryota.Metazoa.Cnidaria.Unassigned.Unassigned.Unassigned.Unassigned.Unassigned.50670c7fda80c9de65f776cc812148d7	50670c7fda80c9de65f776cc812148d7	Sediment	3	9.09091	0.00888637	92	1
Eukaryota.Metazoa.Cnidaria.Unassigned.Unassigned.Unassigned.Unassigned.Unassigned.52e5da6b775498359ef6d83624d6a42d	52e5da6b775498359ef6d83624d6a42d	Sediment	3	9.09091	0.0347626	333	2
Eukaryota.Metazoa.Cnidaria.Unassigned.Unassigned.Unassigned.Unassigned.Unassigned.52ef0ec8587c6e20c5f163ab6813e00f	52ef0ec8587c6e20c5f163ab6813e00f	Sediment	1	3.0303	0.000788799	6	1
Eukaryota.Metazoa.Cnidaria.Unassigned.Unassigned.Unassigned.Unassigned.Unassigned.53b5bc0ba4c5edac85652cfd9e4f111d	53b5bc0ba4c5edac85652cfd9e4f111d	Sediment	1	3.0303	0.0165578	214	1
Eukaryota.Metazoa.Cnidaria.Unassigned.Unassigned.Unassigned.Unassigned.Unassigned.53f44cde11a4ce0130497553068041f1	53f44cde11a4ce0130497553068041f1	Sediment	1	3.0303	0.00342407	8	1
Eukaryota.Metazoa.Cnidaria.Unassigned.Unassigned.Unassigned.Unassigned.Unassigned.560a22108790115151eac28727bc6aa8	560a22108790115151eac28727bc6aa8	BBL	1	3.84615	0.0941915	6	1
Eukaryota.Metazoa.Cnidaria.Unassigned.Unassigned.Unassigned.Unassigned.Unassigned.56940471c76033e67ef93fcb1dcf6b33	56940471c76033e67ef93fcb1dcf6b33	Sediment	4	12.1212	0.0283069	223	2
Eukaryota.Metazoa.Cnidaria.Unassigned.Unassigned.Unassigned.Unassigned.Unassigned.5724703c177d14bca765d68143dae468	5724703c177d14bca765d68143dae468	Sediment	1	3.0303	0.00735667	80	1
Eukaryota.Metazoa.Cnidaria.Unassigned.Unassigned.Unassigned.Unassigned.Unassigned.58c0e2b731cdedab373813fb89e188ee	58c0e2b731cdedab373813fb89e188ee	Sediment	1	3.0303	0.00496575	54	1
Eukaryota.Metazoa.Cnidaria.Unassigned.Unassigned.Unassigned.Unassigned.Unassigned.5ac225057c19e20f9b4ada4f9c24d1e4	5ac225057c19e20f9b4ada4f9c24d1e4	BBL	1	3.84615	0.194742	8	1
Eukaryota.Metazoa.Cnidaria.Unassigned.Unassigned.Unassigned.Unassigned.Unassigned.5b0bda012005c1494d70283c31b36533	5b0bda012005c1494d70283c31b36533	Sediment	1	3.0303	0.0105376	142	1
Eukaryota.Metazoa.Cnidaria.Unassigned.Unassigned.Unassigned.Unassigned.Unassigned.5c946344caf9dbcb75105ca71120b762	5c946344caf9dbcb75105ca71120b762	Sediment	1	3.0303	0.00161266	14	1
Eukaryota.Metazoa.Cnidaria.Unassigned.Unassigned.Unassigned.Unassigned.Unassigned.5cc62464a2306465722f7d10a8756fe7	5cc62464a2306465722f7d10a8756fe7	Nodule	1	2	0.000646668	9	1
Eukaryota.Metazoa.Cnidaria.Unassigned.Unassigned.Unassigned.Unassigned.Unassigned.5cfccbe32f5e4d206a99cb29a887b6f9	5cfccbe32f5e4d206a99cb29a887b6f9	Sediment	1	3.0303	0.00109804	8	1
Eukaryota.Metazoa.Cnidaria.Unassigned.Unassigned.Unassigned.Unassigned.Unassigned.5d830d575eca770adf57a208074f5a3b	5d830d575eca770adf57a208074f5a3b	Sediment	1	3.0303	0.00519584	23	1
Eukaryota.Metazoa.Cnidaria.Unassigned.Unassigned.Unassigned.Unassigned.Unassigned.5f322f3b9cc904d7487db5910ad77784	5f322f3b9cc904d7487db5910ad77784	Sediment	1	3.0303	0.00055175	6	1
Eukaryota.Metazoa.Cnidaria.Unassigned.Unassigned.Unassigned.Unassigned.Unassigned.5fad27b9db33ab88c091eb725b5682fa	5fad27b9db33ab88c091eb725b5682fa	Sediment	1	3.0303	0.00153862	4	1
Eukaryota.Metazoa.Cnidaria.Unassigned.Unassigned.Unassigned.Unassigned.Unassigned.6133aaf4d8b4c154e8b68b7877917efd	6133aaf4d8b4c154e8b68b7877917efd	Sediment	1	3.0303	0.000666132	10	1
Eukaryota.Metazoa.Cnidaria.Unassigned.Unassigned.Unassigned.Unassigned.Unassigned.62d68dbfcf43cc212f6b12c1bbe5a862	62d68dbfcf43cc212f6b12c1bbe5a862	Sediment	1	3.0303	0.000549018	4	1
Eukaryota.Metazoa.Cnidaria.Unassigned.Unassigned.Unassigned.Unassigned.Unassigned.64f0c50dcf3fecb1f35bf9efc5c8a02d	64f0c50dcf3fecb1f35bf9efc5c8a02d	Nodule	3	6	0.00214267	26	1
Eukaryota.Metazoa.Cnidaria.Unassigned.Unassigned.Unassigned.Unassigned.Unassigned.6769d05cc88e55fe8ff05fa1912d35df	6769d05cc88e55fe8ff05fa1912d35df	Sediment	1	3.0303	0.00202536	17	1
Eukaryota.Metazoa.Cnidaria.Unassigned.Unassigned.Unassigned.Unassigned.Unassigned.6816818afb451174716432ad47f57d3c	6816818afb451174716432ad47f57d3c	Nodule	1	2	0.0140198	151	1
Eukaryota.Metazoa.Cnidaria.Unassigned.Unassigned.Unassigned.Unassigned.Unassigned.69cda39312021fd195318b5b2080ed1b	69cda39312021fd195318b5b2080ed1b	Sediment	1	3.0303	0.00225579	26	1
Eukaryota.Metazoa.Cnidaria.Unassigned.Unassigned.Unassigned.Unassigned.Unassigned.6b64716693e2bdbebf3a5a6c687126ab	6b64716693e2bdbebf3a5a6c687126ab	Sediment	1	3.0303	0.00288234	21	1
Eukaryota.Metazoa.Cnidaria.Unassigned.Unassigned.Unassigned.Unassigned.Unassigned.7157940f32e2dc4d17010b2bbad4d42e	7157940f32e2dc4d17010b2bbad4d42e	Sediment	1	3.0303	0.00197285	40	1
Eukaryota.Metazoa.Cnidaria.Unassigned.Unassigned.Unassigned.Unassigned.Unassigned.717ce1a223f378d5177954b4561e4761	717ce1a223f378d5177954b4561e4761	Sediment	1	3.0303	0.000604338	4	1
Eukaryota.Metazoa.Cnidaria.Unassigned.Unassigned.Unassigned.Unassigned.Unassigned.732fbd05e2e1b6ca2045aed5b5e2c79d	732fbd05e2e1b6ca2045aed5b5e2c79d	Nodule	2	4	0.0015868	12	1
Eukaryota.Metazoa.Cnidaria.Unassigned.Unassigned.Unassigned.Unassigned.Unassigned.739d6f43ea6cc5574ac69782d26e7441	739d6f43ea6cc5574ac69782d26e7441	Sediment	2	6.06061	0.00143075	13	2
Eukaryota.Metazoa.Cnidaria.Unassigned.Unassigned.Unassigned.Unassigned.Unassigned.752052796284498475577616f3216c45	752052796284498475577616f3216c45	BBL	1	3.84615	0.0271813	6	1
Eukaryota.Metazoa.Cnidaria.Unassigned.Unassigned.Unassigned.Unassigned.Unassigned.76efea3e1505ba4d0dac923e79c28feb	76efea3e1505ba4d0dac923e79c28feb	Sediment	9	27.2727	0.0342108	309	2
Eukaryota.Metazoa.Cnidaria.Unassigned.Unassigned.Unassigned.Unassigned.Unassigned.7bf57e0f0c2188c30fe73be25877ef80	7bf57e0f0c2188c30fe73be25877ef80	Sediment	1	3.0303	0.0015776	12	1
Eukaryota.Metazoa.Cnidaria.Unassigned.Unassigned.Unassigned.Unassigned.Unassigned.7f4f0fa5a302a90f3ad6b70d98f84213	7f4f0fa5a302a90f3ad6b70d98f84213	Sediment	1	3.0303	0.00055175	6	1
Eukaryota.Metazoa.Cnidaria.Unassigned.Unassigned.Unassigned.Unassigned.Unassigned.7f64292b002c1b36cf9874e92f89f2f9	7f64292b002c1b36cf9874e92f89f2f9	Sediment	1	3.0303	0.00504177	50	1
Eukaryota.Metazoa.Cnidaria.Unassigned.Unassigned.Unassigned.Unassigned.Unassigned.80ba0a04470b5fa02a8f8caee2b1ce3b	80ba0a04470b5fa02a8f8caee2b1ce3b	Sediment	1	3.0303	0.000493213	10	1
Eukaryota.Metazoa.Cnidaria.Unassigned.Unassigned.Unassigned.Unassigned.Unassigned.821fb10da52894443d95678c1110e038	821fb10da52894443d95678c1110e038	Sediment	1	3.0303	0.00159557	5	1
Eukaryota.Metazoa.Cnidaria.Unassigned.Unassigned.Unassigned.Unassigned.Unassigned.82a5e96bb5d90eafc032016a4ea492a1	82a5e96bb5d90eafc032016a4ea492a1	Sediment	1	3.0303	0.0112189	122	1
Eukaryota.Metazoa.Cnidaria.Unassigned.Unassigned.Unassigned.Unassigned.Unassigned.838b11e5ed49f3c4e56306d039691d77	838b11e5ed49f3c4e56306d039691d77	Nodule	1	2	0.00113733	26	1
Eukaryota.Metazoa.Cnidaria.Unassigned.Unassigned.Unassigned.Unassigned.Unassigned.83fc918ec8ffc5e18d41f546a0373e3d	83fc918ec8ffc5e18d41f546a0373e3d	Sediment	3	9.09091	0.0328965	236	1
Eukaryota.Metazoa.Cnidaria.Unassigned.Unassigned.Unassigned.Unassigned.Unassigned.86929fa0fe9d3bbfa251ddd03b4d9489	86929fa0fe9d3bbfa251ddd03b4d9489	Sediment	1	3.0303	0.00640348	22	1
Eukaryota.Metazoa.Cnidaria.Unassigned.Unassigned.Unassigned.Unassigned.Unassigned.8c2d95f8a1adc2084b4f9db879c65541	8c2d95f8a1adc2084b4f9db879c65541	Sediment	1	3.0303	0.0139712	48	1
Eukaryota.Metazoa.Cnidaria.Unassigned.Unassigned.Unassigned.Unassigned.Unassigned.8ecfab87e29c2fd9cc977214d3860fac	8ecfab87e29c2fd9cc977214d3860fac	Sediment	1	3.0303	0.000641572	8	1
Eukaryota.Metazoa.Cnidaria.Unassigned.Unassigned.Unassigned.Unassigned.Unassigned.92e9bf612391a41fab6fc2aa3daace50	92e9bf612391a41fab6fc2aa3daace50	Sediment	1	3.0303	0.0261151	301	1
Eukaryota.Metazoa.Cnidaria.Unassigned.Unassigned.Unassigned.Unassigned.Unassigned.94d31eb6f706e14992249b22b96d8f28	94d31eb6f706e14992249b22b96d8f28	Sediment	2	6.06061	0.0395261	144	1
Eukaryota.Metazoa.Cnidaria.Unassigned.Unassigned.Unassigned.Unassigned.Unassigned.96e42edb1c4efc18b3f18c00c3fe556b	96e42edb1c4efc18b3f18c00c3fe556b	Sediment	1	3.0303	0.00483471	32	1
Eukaryota.Metazoa.Cnidaria.Unassigned.Unassigned.Unassigned.Unassigned.Unassigned.988656b5152c7151c527cdf143689ddd	988656b5152c7151c527cdf143689ddd	Sediment	1	3.0303	0.00754821	87	1
Eukaryota.Metazoa.Cnidaria.Unassigned.Unassigned.Unassigned.Unassigned.Unassigned.9c8a0bc50fa22b6e31103e09d50578b8	9c8a0bc50fa22b6e31103e09d50578b8	Sediment	1	3.0303	0.00112953	5	1
Eukaryota.Metazoa.Cnidaria.Unassigned.Unassigned.Unassigned.Unassigned.Unassigned.9c96996e526108e70e14957e0c5a030c	9c96996e526108e70e14957e0c5a030c	Nodule	1	2	0.00165366	25	1
Eukaryota.Metazoa.Cnidaria.Unassigned.Unassigned.Unassigned.Unassigned.Unassigned.9cdee57018c17e6f0cb124d7cbf1c14b	9cdee57018c17e6f0cb124d7cbf1c14b	Sediment	2	6.06061	0.0435103	66	1
Eukaryota.Metazoa.Cnidaria.Unassigned.Unassigned.Unassigned.Unassigned.Unassigned.9da0ba128fbd144d4a28122cd1387c86	9da0ba128fbd144d4a28122cd1387c86	Sediment	2	6.06061	0.0103675	112	1
Eukaryota.Metazoa.Cnidaria.Unassigned.Unassigned.Unassigned.Unassigned.Unassigned.a639e89b452525d172228cb80870ab7e	a639e89b452525d172228cb80870ab7e	Sediment	3	9.09091	0.00453614	36	2
Eukaryota.Metazoa.Cnidaria.Unassigned.Unassigned.Unassigned.Unassigned.Unassigned.a9bba3a4b959dee65b0d597b81af49e2	a9bba3a4b959dee65b0d597b81af49e2	Sediment	1	3.0303	0.00787589	37	1
Eukaryota.Metazoa.Cnidaria.Unassigned.Unassigned.Unassigned.Unassigned.Unassigned.ac70c0445b05ec3073ec7124494f7b05	ac70c0445b05ec3073ec7124494f7b05	Nodule	1	2	0.000699897	16	1
Eukaryota.Metazoa.Cnidaria.Unassigned.Unassigned.Unassigned.Unassigned.Unassigned.addf38a0c1fcd2e45751599fed7fabc5	addf38a0c1fcd2e45751599fed7fabc5	Sediment	1	3.0303	0.00893543	75	1
Eukaryota.Metazoa.Cnidaria.Unassigned.Unassigned.Unassigned.Unassigned.Unassigned.aed9d4835202669ac03426612cc1975d	aed9d4835202669ac03426612cc1975d	Nodule	1	2	0.00198559	27	1
Eukaryota.Metazoa.Cnidaria.Unassigned.Unassigned.Unassigned.Unassigned.Unassigned.b46b136d4452bd9ed6e47163940f6be7	b46b136d4452bd9ed6e47163940f6be7	BBL	1	3.84615	0.172473	30	1
Eukaryota.Metazoa.Cnidaria.Unassigned.Unassigned.Unassigned.Unassigned.Unassigned.b5185c3ae5f8479d156e5aca6fd456be	b5185c3ae5f8479d156e5aca6fd456be	BBL	1	3.84615	0.0516529	13	1
Eukaryota.Metazoa.Cnidaria.Unassigned.Unassigned.Unassigned.Unassigned.Unassigned.b68df00d869e92d966b13f463ab7d3c6	b68df00d869e92d966b13f463ab7d3c6	Sediment	1	3.0303	0.00123399	13	1
Eukaryota.Metazoa.Cnidaria.Unassigned.Unassigned.Unassigned.Unassigned.Unassigned.bb454d42174dc1a59e10359f4f82e198	bb454d42174dc1a59e10359f4f82e198	Sediment	1	3.0303	0.0273926	64	1
Eukaryota.Metazoa.Cnidaria.Unassigned.Unassigned.Unassigned.Unassigned.Unassigned.bc1887cb58e9dc467bc3bde4e01fbb74	bc1887cb58e9dc467bc3bde4e01fbb74	Sediment	4	12.1212	0.0394565	166	1
Eukaryota.Metazoa.Cnidaria.Unassigned.Unassigned.Unassigned.Unassigned.Unassigned.bc6db4d343470f99337e01a3d8a71dc3	bc6db4d343470f99337e01a3d8a71dc3	Nodule	2	4	0.0140511	153	1
Eukaryota.Metazoa.Cnidaria.Unassigned.Unassigned.Unassigned.Unassigned.Unassigned.bce1288dfdd94b7020e229c39b02fb95	bce1288dfdd94b7020e229c39b02fb95	Sediment	3	9.09091	0.00714345	77	1
Eukaryota.Metazoa.Cnidaria.Unassigned.Unassigned.Unassigned.Unassigned.Unassigned.bd80ca3ab61872efea9df5636664ed64	bd80ca3ab61872efea9df5636664ed64	Nodule	1	2	0.000463024	7	1
Eukaryota.Metazoa.Cnidaria.Unassigned.Unassigned.Unassigned.Unassigned.Unassigned.c0f7b1be97e2e815dd0432e9f87bf6ec	c0f7b1be97e2e815dd0432e9f87bf6ec	BBL	1	3.84615	0.308418	17	1
Eukaryota.Metazoa.Cnidaria.Unassigned.Unassigned.Unassigned.Unassigned.Unassigned.c1836824952a9f48b4ea3946a295653f	c1836824952a9f48b4ea3946a295653f	Sediment	1	3.0303	0.00109804	8	1
Eukaryota.Metazoa.Cnidaria.Unassigned.Unassigned.Unassigned.Unassigned.Unassigned.c27c4c98caee53a420306362b5782f2e	c27c4c98caee53a420306362b5782f2e	Sediment	2	6.06061	0.00145654	13	2
Eukaryota.Metazoa.Cnidaria.Unassigned.Unassigned.Unassigned.Unassigned.Unassigned.c4ad25e2826e6026218406c7f03e6129	c4ad25e2826e6026218406c7f03e6129	Sediment	1	3.0303	0.00161337	16	1
Eukaryota.Metazoa.Cnidaria.Unassigned.Unassigned.Unassigned.Unassigned.Unassigned.c8ae80bba61f6349a33035d345b81535	c8ae80bba61f6349a33035d345b81535	Nodule	1	2	0.000551055	5	1
Eukaryota.Metazoa.Cnidaria.Unassigned.Unassigned.Unassigned.Unassigned.Unassigned.ca779403530d8b827ee6faa2f66d324d	ca779403530d8b827ee6faa2f66d324d	Sediment	1	3.0303	0.000197285	4	1
Eukaryota.Metazoa.Cnidaria.Unassigned.Unassigned.Unassigned.Unassigned.Unassigned.d021403c18f1a23b548a4c8050859c67	d021403c18f1a23b548a4c8050859c67	Sediment	1	3.0303	0.00377711	25	1
Eukaryota.Metazoa.Cnidaria.Unassigned.Unassigned.Unassigned.Unassigned.Unassigned.d158b79c7745b5d97fbce77abd143e54	d158b79c7745b5d97fbce77abd143e54	Nodule	1	2	0.00049921	3	1
Eukaryota.Metazoa.Cnidaria.Unassigned.Unassigned.Unassigned.Unassigned.Unassigned.d2ebd24b5623079e2519590deb9c56be	d2ebd24b5623079e2519590deb9c56be	Sediment	1	3.0303	0.000538162	6	1
Eukaryota.Metazoa.Cnidaria.Unassigned.Unassigned.Unassigned.Unassigned.Unassigned.d334119a32604371317b19dd9b8fc77c	d334119a32604371317b19dd9b8fc77c	Sediment	2	6.06061	0.00273276	22	2
Eukaryota.Metazoa.Cnidaria.Unassigned.Unassigned.Unassigned.Unassigned.Unassigned.d347c65ba8101b3498b79251462068a0	d347c65ba8101b3498b79251462068a0	BBL	1	3.84615	0.0427071	85	1
Eukaryota.Metazoa.Cnidaria.Unassigned.Unassigned.Unassigned.Unassigned.Unassigned.d39cbb75545b5e3017bb9b2e8f495bad	d39cbb75545b5e3017bb9b2e8f495bad	BBL	1	3.84615	0.0119199	3	1
Eukaryota.Metazoa.Cnidaria.Unassigned.Unassigned.Unassigned.Unassigned.Unassigned.d62e6e64fbd9c34fd3e91bbf3eb07dd2	d62e6e64fbd9c34fd3e91bbf3eb07dd2	Sediment	1	3.0303	0.000960781	7	1
Eukaryota.Metazoa.Cnidaria.Unassigned.Unassigned.Unassigned.Unassigned.Unassigned.d95b688e60d6fba82ef5ab7cf483c5c9	d95b688e60d6fba82ef5ab7cf483c5c9	Sediment	2	6.06061	0.00667926	47	1
Eukaryota.Metazoa.Cnidaria.Unassigned.Unassigned.Unassigned.Unassigned.Unassigned.da3fd8f40a06769654a1959e6606df25	da3fd8f40a06769654a1959e6606df25	Nodule	1	2	0.000197525	7	1
Eukaryota.Metazoa.Cnidaria.Unassigned.Unassigned.Unassigned.Unassigned.Unassigned.e2fd7aa768f31351076b0bae50146bb5	e2fd7aa768f31351076b0bae50146bb5	BBL	1	3.84615	0.178299	21	1
Eukaryota.Metazoa.Cnidaria.Unassigned.Unassigned.Unassigned.Unassigned.Unassigned.e370a79ab8e2f1e8d548c234c7df8625	e370a79ab8e2f1e8d548c234c7df8625	Nodule	1	2	0.00142857	8	1
Eukaryota.Metazoa.Cnidaria.Unassigned.Unassigned.Unassigned.Unassigned.Unassigned.e56080ff93fbaabe8755b46f40849d53	e56080ff93fbaabe8755b46f40849d53	Sediment	1	3.0303	0.0191742	221	1
Eukaryota.Metazoa.Cnidaria.Unassigned.Unassigned.Unassigned.Unassigned.Unassigned.e5e4defd9967168c2a6632dfcf885f4b	e5e4defd9967168c2a6632dfcf885f4b	Nodule	1	2	0.000541179	11	1
Eukaryota.Metazoa.Cnidaria.Unassigned.Unassigned.Unassigned.Unassigned.Unassigned.e970f0192cf65f794535a6d53f6658fe	e970f0192cf65f794535a6d53f6658fe	Sediment	2	6.06061	0.00956657	32	1
Eukaryota.Metazoa.Cnidaria.Unassigned.Unassigned.Unassigned.Unassigned.Unassigned.e998f5c758247572341d7fc47dec3b96	e998f5c758247572341d7fc47dec3b96	Sediment	1	3.0303	0.00031912	5	1
Eukaryota.Metazoa.Cnidaria.Unassigned.Unassigned.Unassigned.Unassigned.Unassigned.f1110b98a4f2cfd3596c1ea811fc01a7	f1110b98a4f2cfd3596c1ea811fc01a7	Sediment	1	3.0303	0.00495297	27	1
Eukaryota.Metazoa.Cnidaria.Unassigned.Unassigned.Unassigned.Unassigned.Unassigned.f111ea9bd80c606e77e3e461f2684c12	f111ea9bd80c606e77e3e461f2684c12	Sediment	1	3.0303	0.000578109	8	1
Eukaryota.Metazoa.Cnidaria.Unassigned.Unassigned.Unassigned.Unassigned.Unassigned.f5150d96bf2733c6576d0a0297995ad0	f5150d96bf2733c6576d0a0297995ad0	Nodule	1	2	0.0010737	7	1
Eukaryota.Metazoa.Cnidaria.Unassigned.Unassigned.Unassigned.Unassigned.Unassigned.fb08ba6864f178294507e01b942f9e50	fb08ba6864f178294507e01b942f9e50	Sediment	3	9.09091	0.00424673	45	2
Eukaryota.Metazoa.Cnidaria.Unassigned.Unassigned.Unassigned.Unassigned.Unassigned.fd3619c17754a8f3453fe7a936fd6586	fd3619c17754a8f3453fe7a936fd6586	Sediment	1	3.0303	0.0209193	28	1
Eukaryota.Metazoa.Cnidaria.Unassigned.Unassigned.Unassigned.Unassigned.Unassigned.ff0b6bf89c2a54b578bb7f0739fdea2f	ff0b6bf89c2a54b578bb7f0739fdea2f	Nodule	2	4	0.00855356	45	1
Eukaryota.Metazoa.Ctenophora.Tentaculata.Cestida.Cestidae.Unassigned.Unassigned.a20fc9f5cef16635489061e2af3ec9aa	a20fc9f5cef16635489061e2af3ec9aa	BBL	1	3.84615	0.14985	9	1
Eukaryota.Metazoa.Ctenophora.Tentaculata.Platyctenida.Unassigned.Unassigned.Unassigned.90b770121d56a332feff18cafd5f5992	90b770121d56a332feff18cafd5f5992	BBL	1	3.84615	0.0470958	3	1
Eukaryota.Metazoa.Ctenophora.Tentaculata.Unassigned.Unassigned.Unassigned.Unassigned.9db9a88662e3c5f9ec98775b512c1f07	9db9a88662e3c5f9ec98775b512c1f07	BBL	1	3.84615	0.179856	26	1
Eukaryota.Metazoa.Ctenophora.Unassigned.Unassigned.Unassigned.Unassigned.Unassigned.4ed472cd76e107e6bc6983bc312c1f1b	4ed472cd76e107e6bc6983bc312c1f1b	BBL	2	7.69231	0.0688361	13	2
Eukaryota.Metazoa.Ctenophora.Unassigned.Unassigned.Unassigned.Unassigned.Unassigned.5b2aca915204d110ad854f51c621b720	5b2aca915204d110ad854f51c621b720	BBL	1	3.84615	0.0339616	4	1
Eukaryota.Metazoa.Ctenophora.Unassigned.Unassigned.Unassigned.Unassigned.Unassigned.75e0470e292ec9d02897f040e971ab1e	75e0470e292ec9d02897f040e971ab1e	BBL	1	3.84615	0.0178752	6	1
Eukaryota.Metazoa.Ctenophora.Unassigned.Unassigned.Unassigned.Unassigned.Unassigned.ada72fd4a2fd93f81f51169871b154e5	ada72fd4a2fd93f81f51169871b154e5	BBL	1	3.84615	0.0208652	3	1
Eukaryota.Metazoa.Echinodermata.Asteroidea.Brisingida.Brisingidae.Freyastera.Freyastera cf. benthophila NHM_413.c6f38ff6c5ed45b47ef217d64134a2c9	c6f38ff6c5ed45b47ef217d64134a2c9	Nodule	3	6	0.0324342	255	2
Eukaryota.Metazoa.Echinodermata.Asteroidea.Paxillosida.Porcellasteridae.Hyphalaster.Hyphalaster inermis.26fe8d96f34650f6b27e35d2b52573b2	26fe8d96f34650f6b27e35d2b52573b2	BBL	1	3.84615	0.00395182	23	1
Eukaryota.Metazoa.Echinodermata.Asteroidea.Paxillosida.Porcellasteridae.Porcellaster.Porcellaster cf. pedunculatus NP-2018.88dbd08031840d37e7db6b8ccdcd1af7	88dbd08031840d37e7db6b8ccdcd1af7	BBL	2	7.69231	0.0375206	13	1
Eukaryota.Metazoa.Echinodermata.Asteroidea.Paxillosida.Porcellasteridae.Unassigned.Unassigned.61572bf03b9b28c7d158b688f760029c	61572bf03b9b28c7d158b688f760029c	BBL	1	3.84615	0.0104809	61	1
Eukaryota.Metazoa.Echinodermata.Asteroidea.Unassigned.Unassigned.Unassigned.Unassigned.0a9a20ffbd81231f2c90cdce9bc46d96	0a9a20ffbd81231f2c90cdce9bc46d96	BBL	1	3.84615	0.0866074	66	1
Eukaryota.Metazoa.Echinodermata.Crinoidea.Comatulida.Unassigned.Unassigned.Unassigned.1fa543d6463fe024e689b408bd4e67b5	1fa543d6463fe024e689b408bd4e67b5	BBL	1	3.84615	0.0354303	27	1
Eukaryota.Metazoa.Echinodermata.Crinoidea.Comatulida.Unassigned.Unassigned.Unassigned.aaca8d932ff893ebbfb69664df3d8a92	aaca8d932ff893ebbfb69664df3d8a92	BBL	1	3.84615	0.0339616	4	1
Eukaryota.Metazoa.Echinodermata.Crinoidea.Unassigned.Unassigned.Unassigned.Unassigned.4dbeae1036d69b39549b89c7ecb8f3a0	4dbeae1036d69b39549b89c7ecb8f3a0	BBL	1	3.84615	0.000515455	3	1
Eukaryota.Metazoa.Echinodermata.Echinoidea.Spatangoida.Schizasteridae.Unassigned.Unassigned.648d714fd96662c2a547ce0dccf03b04	648d714fd96662c2a547ce0dccf03b04	BBL	1	3.84615	0.158932	40	1
Eukaryota.Metazoa.Echinodermata.Echinoidea.Spatangoida.Schizasteridae.Unassigned.Unassigned.f8d1abc326887cdfc1b6886b335b91f8	f8d1abc326887cdfc1b6886b335b91f8	BBL	1	3.84615	0.00189	11	1
Eukaryota.Metazoa.Echinodermata.Echinoidea.Spatangoida.Unassigned.Unassigned.Unassigned.63181a287de6911787d9f579c011f871	63181a287de6911787d9f579c011f871	BBL	1	3.84615	0.0726342	21	1
Eukaryota.Metazoa.Echinodermata.Echinoidea.Spatangoida.Unassigned.Unassigned.Unassigned.f8d1abc326887cdfc1b6886b335b91f8	f8d1abc326887cdfc1b6886b335b91f8	BBL	1	3.84615	0.150203	94	1
Eukaryota.Metazoa.Echinodermata.Echinoidea.Unassigned.Unassigned.Unassigned.Unassigned.cd9ac36bffcd5edc384d3724be37a550	cd9ac36bffcd5edc384d3724be37a550	Nodule	7	14	0.16853	1791	1
Eukaryota.Metazoa.Echinodermata.Holothuroidea.Aspidochirotida.Syllactidae.Molpadiodemas.Unassigned.1e06194ffddd468f846fe510b47820b1	1e06194ffddd468f846fe510b47820b1	BBL	1	3.84615	0.372674	284	1
Eukaryota.Metazoa.Echinodermata.Holothuroidea.Aspidochirotida.Syllactidae.Molpadiodemas.Unassigned.8937231f6c4fb05b9488680577dcea07	8937231f6c4fb05b9488680577dcea07	BBL	1	3.84615	0.00378	22	1
Eukaryota.Metazoa.Echinodermata.Holothuroidea.Aspidochirotida.Syllactidae.Unassigned.Unassigned.2004fce19ab9306a76252d61501cc6a2	2004fce19ab9306a76252d61501cc6a2	Nodule	4	8	0.0244566	203	1
Eukaryota.Metazoa.Echinodermata.Holothuroidea.Elasipodida.Elpidiidae.Unassigned.Unassigned.33ae45abd778bbe3ef5ef642a4522d21	33ae45abd778bbe3ef5ef642a4522d21	BBL	2	7.69231	0.148069	62	2
Eukaryota.Metazoa.Echinodermata.Holothuroidea.Elasipodida.Psychropotidae.Unassigned.Unassigned.9ea0445ae9b8509fbacc6fdb177ec19c	9ea0445ae9b8509fbacc6fdb177ec19c	Nodule	1	2	0.000344387	7	1
Eukaryota.Metazoa.Echinodermata.Holothuroidea.Elasipodida.Unassigned.Unassigned.Unassigned.069b95bd5f18d3bdcec34cbadd4fbf41	069b95bd5f18d3bdcec34cbadd4fbf41	Nodule	4	8	0.0094169	104	1
Eukaryota.Metazoa.Echinodermata.Holothuroidea.Elasipodida.Unassigned.Unassigned.Unassigned.d73399e87885c1dbd1b3c41da7986343	d73399e87885c1dbd1b3c41da7986343	Nodule	4	8	0.00297628	34	2
Eukaryota.Metazoa.Echinodermata.Holothuroidea.Unassigned.Unassigned.Unassigned.Unassigned.5438fc230ea241c0c51b65a658497429	5438fc230ea241c0c51b65a658497429	Nodule	3	6	0.00784699	46	1
Eukaryota.Metazoa.Echinodermata.Unassigned.Unassigned.Unassigned.Unassigned.Unassigned.1da19fbc690d05234252dc7813996ddf	1da19fbc690d05234252dc7813996ddf	BBL	1	3.84615	0.0830741	47	1
Eukaryota.Metazoa.Echinodermata.Unassigned.Unassigned.Unassigned.Unassigned.Unassigned.a9ad98e6351e37ecd853e9f0c1f18327	a9ad98e6351e37ecd853e9f0c1f18327	BBL	1	3.84615	0.0311289	9	1
Eukaryota.Metazoa.Gastrotricha.Unassigned.Chaetonotida.Chaetonotidae.Unassigned.Unassigned.542e9bcdb6434c46bb940dcae7f47960	542e9bcdb6434c46bb940dcae7f47960	Sediment	1	3.0303	0.00266679	29	1
Eukaryota.Metazoa.Gastrotricha.Unassigned.Chaetonotida.Unassigned.Unassigned.Unassigned.36382c832732d4abd2f3541931bd57d1	36382c832732d4abd2f3541931bd57d1	Sediment	1	3.0303	0.00524163	57	1
Eukaryota.Metazoa.Hemichordata.Unassigned.Unassigned.Unassigned.Unassigned.Unassigned.e79e017bafc05aaee770ba0f7b19aa7f	e79e017bafc05aaee770ba0f7b19aa7f	Sediment	1	3.0303	0.00164705	12	1
Eukaryota.Metazoa.Kinorhyncha.Unassigned.Cyclorhagida.Unassigned.Unassigned.Unassigned.1f319a816e473c0e3722d28506dfcc1e	1f319a816e473c0e3722d28506dfcc1e	Sediment	1	3.0303	0.0233015	314	1
Eukaryota.Metazoa.Kinorhyncha.Unassigned.Unassigned.Unassigned.Unassigned.Unassigned.387949008376fcecf373e9b0f4b2b991	387949008376fcecf373e9b0f4b2b991	Sediment	1	3.0303	0.0360058	415	2
Eukaryota.Metazoa.Kinorhyncha.Unassigned.Unassigned.Unassigned.Unassigned.Unassigned.43006c7dc5a592617c18696af6afdee9	43006c7dc5a592617c18696af6afdee9	Sediment	1	3.0303	0.482652	5563	2
Eukaryota.Metazoa.Kinorhyncha.Unassigned.Unassigned.Unassigned.Unassigned.Unassigned.8d1f9f3c4726611df5f6520bed787267	8d1f9f3c4726611df5f6520bed787267	Sediment	1	3.0303	0.0062468	72	1
Eukaryota.Metazoa.Kinorhyncha.Unassigned.Unassigned.Unassigned.Unassigned.Unassigned.c2fc1352424065f1bfd59b18dacf9a63	c2fc1352424065f1bfd59b18dacf9a63	Sediment	1	3.0303	0.0150964	174	1
Eukaryota.Metazoa.Mollusca.Bivalvia.Lucinoida.Thyasiridae.Thyasira.Thyasira sp. NHMUK 20170038.c2c19030ef18c0d1fb9df38361d9db55	c2c19030ef18c0d1fb9df38361d9db55	Sediment	1	3.0303	0.00164705	12	1
Eukaryota.Metazoa.Mollusca.Bivalvia.Veneroida.Vesicomyidae.Vesicomya.Vesicomya galatheae.2ad34f720fda42261ab679aab7641cc5	2ad34f720fda42261ab679aab7641cc5	Nodule	1	2	0.000310397	11	1
Eukaryota.Metazoa.Mollusca.Bivalvia.Veneroida.Vesicomyidae.Vesicomya.Vesicomya galatheae.592c2e3d87744e9859373b914826e3df	592c2e3d87744e9859373b914826e3df	Nodule	1	2	0.0600609	434	2
Eukaryota.Metazoa.Mollusca.Cephalopoda.Teuthida.Ommastrephidae.Sthenoteuthis.Sthenoteuthis oualaniensis.bf13d75e6a6514886e6a394cd30924d5	bf13d75e6a6514886e6a394cd30924d5	BBL	2	7.69231	0.0397965	15	2
Eukaryota.Metazoa.Mollusca.Cephalopoda.Teuthida.Ommastrephidae.Sthenoteuthis.Sthenoteuthis oualaniensis.f52030b509f816b283725b8ed5455cdc	f52030b509f816b283725b8ed5455cdc	BBL	1	3.84615	0.0459929	8	1
Eukaryota.Metazoa.Mollusca.Cephalopoda.Teuthida.Unassigned.Unassigned.Unassigned.80cfbf1f006ec297d701fc7e72777046	80cfbf1f006ec297d701fc7e72777046	Sediment	1	3.0303	0.000233018	5	1
Eukaryota.Metazoa.Mollusca.Cephalopoda.Teuthida.Unassigned.Unassigned.Unassigned.d650edc21d05621ca08aae0a528dd9be	d650edc21d05621ca08aae0a528dd9be	Sediment	1	3.0303	0.000823527	6	1
Eukaryota.Metazoa.Mollusca.Gastropoda.Pteropoda.Cavoliniidae.Cavolinia.Cavolinia sp. 215.2b9b86eb22a948fe8b5bfad5ee8552bf	2b9b86eb22a948fe8b5bfad5ee8552bf	Nodule	1	2	0.00716372	65	1
Eukaryota.Metazoa.Mollusca.Gastropoda.Pteropoda.Cavoliniidae.Cavolinia.Cavolinia sp. 284.eeb8771d7716fb4c588ae6f4cf93dadb	eeb8771d7716fb4c588ae6f4cf93dadb	BBL	1	3.84615	0.0657462	10	1
Eukaryota.Metazoa.Mollusca.Gastropoda.Pteropoda.Cavoliniidae.Diacria.Diacria quadridentata.1c599f5994baa52c1f70aca7c599849d	1c599f5994baa52c1f70aca7c599849d	BBL	1	3.84615	0.00729227	14	1
Eukaryota.Metazoa.Mollusca.Gastropoda.Pteropoda.Unassigned.Unassigned.Unassigned.3238eea5e1a142e5cd43fa7f5888a41e	3238eea5e1a142e5cd43fa7f5888a41e	Sediment	2	6.06061	0.0147008	226	2
Eukaryota.Metazoa.Mollusca.Gastropoda.Unassigned.Unassigned.Unassigned.Unassigned.0a8bac2d27e527adfb715c4842515bde	0a8bac2d27e527adfb715c4842515bde	Sediment	1	3.0303	0.0038404	17	1
Eukaryota.Metazoa.Mollusca.Gastropoda.Unassigned.Unassigned.Unassigned.Unassigned.0cad22ad6ff0e387b85331d586654e73	0cad22ad6ff0e387b85331d586654e73	Sediment	1	3.0303	0.00296281	41	1
Eukaryota.Metazoa.Mollusca.Gastropoda.Unassigned.Unassigned.Unassigned.Unassigned.2899fc5176f498315395201c47538715	2899fc5176f498315395201c47538715	Sediment	1	3.0303	0.00134541	15	1
Eukaryota.Metazoa.Mollusca.Gastropoda.Unassigned.Unassigned.Unassigned.Unassigned.3979fbab5a214316c68f78b4376d687b	3979fbab5a214316c68f78b4376d687b	Sediment	1	3.0303	0.00407546	31	1
Eukaryota.Metazoa.Mollusca.Gastropoda.Unassigned.Unassigned.Unassigned.Unassigned.3ca34ab2243e49a0fc0a835490d88b24	3ca34ab2243e49a0fc0a835490d88b24	BBL	2	7.69231	0.0925426	24	1
Eukaryota.Metazoa.Mollusca.Gastropoda.Unassigned.Unassigned.Unassigned.Unassigned.3f5dc6346dcdb40c6747fd907862962e	3f5dc6346dcdb40c6747fd907862962e	Nodule	2	4	0.00072368	11	1
Eukaryota.Metazoa.Mollusca.Gastropoda.Unassigned.Unassigned.Unassigned.Unassigned.408d219d3b527419058729a91f3766c3	408d219d3b527419058729a91f3766c3	Nodule	2	4	0.00526579	52	1
Eukaryota.Metazoa.Mollusca.Gastropoda.Unassigned.Unassigned.Unassigned.Unassigned.42618d805a84e36ce6e098cd5733cb42	42618d805a84e36ce6e098cd5733cb42	Sediment	1	3.0303	0.0268962	36	1
Eukaryota.Metazoa.Mollusca.Gastropoda.Unassigned.Unassigned.Unassigned.Unassigned.4733662e713d6276ca6589cdbcb8c227	4733662e713d6276ca6589cdbcb8c227	BBL	1	3.84615	0.0442087	11	1
Eukaryota.Metazoa.Mollusca.Gastropoda.Unassigned.Unassigned.Unassigned.Unassigned.4956a2bc726dd7f5f5f43066d8e0ec9c	4956a2bc726dd7f5f5f43066d8e0ec9c	Sediment	1	3.0303	0.000191472	3	1
Eukaryota.Metazoa.Mollusca.Gastropoda.Unassigned.Unassigned.Unassigned.Unassigned.4b8c314854619b20e5889248e14cad60	4b8c314854619b20e5889248e14cad60	Nodule	2	4	0.00365181	35	2
Eukaryota.Metazoa.Mollusca.Gastropoda.Unassigned.Unassigned.Unassigned.Unassigned.4d882151333cc53738f4e6f576a6832b	4d882151333cc53738f4e6f576a6832b	Sediment	1	3.0303	0.00137301	19	1
Eukaryota.Metazoa.Mollusca.Gastropoda.Unassigned.Unassigned.Unassigned.Unassigned.5041da6de13fe1f97df99519fbce2a39	5041da6de13fe1f97df99519fbce2a39	Sediment	1	3.0303	0.00151253	15	1
Eukaryota.Metazoa.Mollusca.Gastropoda.Unassigned.Unassigned.Unassigned.Unassigned.572e5ce78395aa9343220edf9a1c1c64	572e5ce78395aa9343220edf9a1c1c64	Sediment	1	3.0303	0.0396148	512	1
Eukaryota.Metazoa.Mollusca.Gastropoda.Unassigned.Unassigned.Unassigned.Unassigned.58f4369b6c5ced55915c0fbab500e8e5	58f4369b6c5ced55915c0fbab500e8e5	BBL	1	3.84615	0.10989	7	1
Eukaryota.Metazoa.Mollusca.Gastropoda.Unassigned.Unassigned.Unassigned.Unassigned.599b758b700a939922bdbe4a3164efd9	599b758b700a939922bdbe4a3164efd9	Sediment	1	3.0303	0.00864408	94	1
Eukaryota.Metazoa.Mollusca.Gastropoda.Unassigned.Unassigned.Unassigned.Unassigned.5b2f46f4d1f4a4476c3e72d2fb878d5a	5b2f46f4d1f4a4476c3e72d2fb878d5a	Nodule	1	2	0.00109971	18	1
Eukaryota.Metazoa.Mollusca.Gastropoda.Unassigned.Unassigned.Unassigned.Unassigned.65b8b4c933f630f48977c94f12271491	65b8b4c933f630f48977c94f12271491	Sediment	1	3.0303	0.000372828	8	1
Eukaryota.Metazoa.Mollusca.Gastropoda.Unassigned.Unassigned.Unassigned.Unassigned.69d45cac850b5d27618c41a305c6b5ff	69d45cac850b5d27618c41a305c6b5ff	Sediment	1	3.0303	0.000677718	3	1
Eukaryota.Metazoa.Mollusca.Gastropoda.Unassigned.Unassigned.Unassigned.Unassigned.6cbd0ec89a62c7d20c29883a5fa61038	6cbd0ec89a62c7d20c29883a5fa61038	Sediment	1	3.0303	0.000347014	4	1
Eukaryota.Metazoa.Mollusca.Gastropoda.Unassigned.Unassigned.Unassigned.Unassigned.6ea7a1ab5d18c797684854a1b23e6a65	6ea7a1ab5d18c797684854a1b23e6a65	Sediment	1	3.0303	0.00071755	8	1
Eukaryota.Metazoa.Mollusca.Gastropoda.Unassigned.Unassigned.Unassigned.Unassigned.715b0114f4a0628b5eff4fdfeacce683	715b0114f4a0628b5eff4fdfeacce683	BBL	1	3.84615	0.0627943	4	1
Eukaryota.Metazoa.Mollusca.Gastropoda.Unassigned.Unassigned.Unassigned.Unassigned.85cbd5c62c24976f6baa445732c7d287	85cbd5c62c24976f6baa445732c7d287	Sediment	2	6.06061	0.0216204	67	2
Eukaryota.Metazoa.Mollusca.Gastropoda.Unassigned.Unassigned.Unassigned.Unassigned.860e4924e4b4252c3a8f29814851bc4b	860e4924e4b4252c3a8f29814851bc4b	Sediment	2	6.06061	0.00350448	28	1
Eukaryota.Metazoa.Mollusca.Gastropoda.Unassigned.Unassigned.Unassigned.Unassigned.8a20fa50bb4cfd383f5693aacd72899b	8a20fa50bb4cfd383f5693aacd72899b	Sediment	1	3.0303	0.00543198	22	1
Eukaryota.Metazoa.Mollusca.Gastropoda.Unassigned.Unassigned.Unassigned.Unassigned.9a51694eba1684b69cf84260f4676aa3	9a51694eba1684b69cf84260f4676aa3	Sediment	1	3.0303	0.000823527	6	1
Eukaryota.Metazoa.Mollusca.Gastropoda.Unassigned.Unassigned.Unassigned.Unassigned.a60e1f661b057a7f83b61265c50c1aa7	a60e1f661b057a7f83b61265c50c1aa7	Sediment	1	3.0303	0.00516975	81	1
Eukaryota.Metazoa.Mollusca.Gastropoda.Unassigned.Unassigned.Unassigned.Unassigned.a80aeccf33942b47700c5e37e1408a11	a80aeccf33942b47700c5e37e1408a11	Nodule	1	2	0.00133873	22	1
Eukaryota.Metazoa.Mollusca.Gastropoda.Unassigned.Unassigned.Unassigned.Unassigned.ad1c5cdf391ffd3e73b9008d8b9feb69	ad1c5cdf391ffd3e73b9008d8b9feb69	Sediment	1	3.0303	0.00287202	9	1
Eukaryota.Metazoa.Mollusca.Gastropoda.Unassigned.Unassigned.Unassigned.Unassigned.b5932cf18ce73bdf5ba1fd1951087cfa	b5932cf18ce73bdf5ba1fd1951087cfa	Sediment	1	3.0303	0.000605012	6	1
Eukaryota.Metazoa.Mollusca.Gastropoda.Unassigned.Unassigned.Unassigned.Unassigned.b83dc82c7cd858732b62969a95b8a4bb	b83dc82c7cd858732b62969a95b8a4bb	Sediment	1	3.0303	0.00549018	40	1
Eukaryota.Metazoa.Mollusca.Gastropoda.Unassigned.Unassigned.Unassigned.Unassigned.cc1af57ba86bcef460baa21158d0f8f9	cc1af57ba86bcef460baa21158d0f8f9	Nodule	11	22	0.0360136	442	2
Eukaryota.Metazoa.Mollusca.Gastropoda.Unassigned.Unassigned.Unassigned.Unassigned.cd6b67219df5e540c63100a5dd666f68	cd6b67219df5e540c63100a5dd666f68	BBL	1	3.84615	0.097371	4	1
Eukaryota.Metazoa.Mollusca.Gastropoda.Unassigned.Unassigned.Unassigned.Unassigned.d1c6bed0c93ab554d27050f01b5f7c7d	d1c6bed0c93ab554d27050f01b5f7c7d	Sediment	1	3.0303	0.00829713	130	1
Eukaryota.Metazoa.Mollusca.Gastropoda.Unassigned.Unassigned.Unassigned.Unassigned.df9f584c581e2337c6ef2b188c625521	df9f584c581e2337c6ef2b188c625521	Sediment	1	3.0303	0.0165939	52	1
Eukaryota.Metazoa.Mollusca.Gastropoda.Unassigned.Unassigned.Unassigned.Unassigned.eeec8aa700d7a4a8c7e613d112adc367	eeec8aa700d7a4a8c7e613d112adc367	Nodule	1	2	0.000527403	6	1
Eukaryota.Metazoa.Mollusca.Gastropoda.Unassigned.Unassigned.Unassigned.Unassigned.f337b9bb707ae2b4cad3b8fd9879a1f0	f337b9bb707ae2b4cad3b8fd9879a1f0	Sediment	2	6.06061	0.00695088	20	1
Eukaryota.Metazoa.Mollusca.Gastropoda.Unassigned.Unassigned.Unassigned.Unassigned.f562f5ad4d4c519115fb872175b74bd2	f562f5ad4d4c519115fb872175b74bd2	Sediment	1	3.0303	0.00626488	66	1
Eukaryota.Metazoa.Mollusca.Unassigned.Unassigned.Unassigned.Unassigned.Unassigned.115222b4d6c30148e896fd2d422e458c	115222b4d6c30148e896fd2d422e458c	Sediment	1	3.0303	0.000657333	5	1
Eukaryota.Metazoa.Mollusca.Unassigned.Unassigned.Unassigned.Unassigned.Unassigned.1bad0b8419fecf95616e4c0b89b684c7	1bad0b8419fecf95616e4c0b89b684c7	Sediment	1	3.0303	0.00206296	23	1
Eukaryota.Metazoa.Mollusca.Unassigned.Unassigned.Unassigned.Unassigned.Unassigned.221c4e242dfa19eb8b7e220f57538edb	221c4e242dfa19eb8b7e220f57538edb	BBL	1	3.84615	0.0319581	20	1
Eukaryota.Metazoa.Mollusca.Unassigned.Unassigned.Unassigned.Unassigned.Unassigned.247bac173df24837a1cf1133b0adeb65	247bac173df24837a1cf1133b0adeb65	BBL	1	3.84615	0.0103763	3	1
Eukaryota.Metazoa.Mollusca.Unassigned.Unassigned.Unassigned.Unassigned.Unassigned.316d50b8cb4102bbd57c903a94aabfe2	316d50b8cb4102bbd57c903a94aabfe2	Sediment	2	6.06061	0.00186391	21	1
Eukaryota.Metazoa.Mollusca.Unassigned.Unassigned.Unassigned.Unassigned.Unassigned.3d4e0bd18ea46cb40a8a6225ab10065d	3d4e0bd18ea46cb40a8a6225ab10065d	Sediment	1	3.0303	0.00132234	8	1
Eukaryota.Metazoa.Mollusca.Unassigned.Unassigned.Unassigned.Unassigned.Unassigned.3dae56cfb87f7fef5d1d8f650373af93	3dae56cfb87f7fef5d1d8f650373af93	Nodule	2	4	0.00347168	29	1
Eukaryota.Metazoa.Mollusca.Unassigned.Unassigned.Unassigned.Unassigned.Unassigned.43564b3b8e890516bfb09be82f3e957f	43564b3b8e890516bfb09be82f3e957f	Nodule	1	2	0.00355297	11	1
Eukaryota.Metazoa.Mollusca.Unassigned.Unassigned.Unassigned.Unassigned.Unassigned.49b957b8d8a7592a4784e78dc5b42509	49b957b8d8a7592a4784e78dc5b42509	Sediment	1	3.0303	0.00167693	34	1
Eukaryota.Metazoa.Mollusca.Unassigned.Unassigned.Unassigned.Unassigned.Unassigned.4b1b7620de586584d8ba0a3f388e69d5	4b1b7620de586584d8ba0a3f388e69d5	Nodule	1	2	0.00398476	34	1
Eukaryota.Metazoa.Mollusca.Unassigned.Unassigned.Unassigned.Unassigned.Unassigned.50d62618139799cac4a0de4676eb6f77	50d62618139799cac4a0de4676eb6f77	Nodule	1	2	8.46537e-05	3	1
Eukaryota.Metazoa.Mollusca.Unassigned.Unassigned.Unassigned.Unassigned.Unassigned.5b7fe7a1e0d33d242fc3452f3662bbfe	5b7fe7a1e0d33d242fc3452f3662bbfe	Nodule	1	2	0.000243405	4	1
Eukaryota.Metazoa.Mollusca.Unassigned.Unassigned.Unassigned.Unassigned.Unassigned.6290f851e53da77c6d332c5e930e4621	6290f851e53da77c6d332c5e930e4621	Sediment	4	12.1212	0.0317972	338	1
Eukaryota.Metazoa.Mollusca.Unassigned.Unassigned.Unassigned.Unassigned.Unassigned.6a4e484cab8898fee01e3bb0ca2917f3	6a4e484cab8898fee01e3bb0ca2917f3	Sediment	1	3.0303	0.0201582	175	1
Eukaryota.Metazoa.Mollusca.Unassigned.Unassigned.Unassigned.Unassigned.Unassigned.6ae46f643d2368f9d7fdb473ba894268	6ae46f643d2368f9d7fdb473ba894268	Nodule	1	2	0.00110211	10	1
Eukaryota.Metazoa.Mollusca.Unassigned.Unassigned.Unassigned.Unassigned.Unassigned.743f869d651d2c019bcd57e4b26d739d	743f869d651d2c019bcd57e4b26d739d	BBL	1	3.84615	0.18769	63	1
Eukaryota.Metazoa.Mollusca.Unassigned.Unassigned.Unassigned.Unassigned.Unassigned.763ffeaf8120462535675b74473ed761	763ffeaf8120462535675b74473ed761	Sediment	1	3.0303	0.000780782	9	1
Eukaryota.Metazoa.Mollusca.Unassigned.Unassigned.Unassigned.Unassigned.Unassigned.7ad7d7e34a44279d60907fa3584489c7	7ad7d7e34a44279d60907fa3584489c7	Sediment	1	3.0303	0.00241899	21	1
Eukaryota.Metazoa.Mollusca.Unassigned.Unassigned.Unassigned.Unassigned.Unassigned.7c5c42fb04ed75f06d2325d70196fc9f	7c5c42fb04ed75f06d2325d70196fc9f	Nodule	2	4	0.00196089	15	1
Eukaryota.Metazoa.Mollusca.Unassigned.Unassigned.Unassigned.Unassigned.Unassigned.87a8613a838a83671307c63704baa43a	87a8613a838a83671307c63704baa43a	Nodule	1	2	0.0010486	13	1
Eukaryota.Metazoa.Mollusca.Unassigned.Unassigned.Unassigned.Unassigned.Unassigned.8da0663f3ef9a18f9bc35e77a841ebc3	8da0663f3ef9a18f9bc35e77a841ebc3	Sediment	1	3.0303	0.00156329	17	1
Eukaryota.Metazoa.Mollusca.Unassigned.Unassigned.Unassigned.Unassigned.Unassigned.947d16c2e3d02e1553b60857bfc9f189	947d16c2e3d02e1553b60857bfc9f189	Sediment	2	6.06061	0.00157287	17	2
Eukaryota.Metazoa.Mollusca.Unassigned.Unassigned.Unassigned.Unassigned.Unassigned.9d49206b4cdc9d43f78e1b38c3a131b3	9d49206b4cdc9d43f78e1b38c3a131b3	Nodule	1	2	0.000412584	2	1
Eukaryota.Metazoa.Mollusca.Unassigned.Unassigned.Unassigned.Unassigned.Unassigned.9efe7a811038a61ffc9526fb0438af53	9efe7a811038a61ffc9526fb0438af53	Sediment	1	3.0303	0.000382944	6	1
Eukaryota.Metazoa.Mollusca.Unassigned.Unassigned.Unassigned.Unassigned.Unassigned.aa968d8d0e7a47f3eb165438c3534883	aa968d8d0e7a47f3eb165438c3534883	BBL	1	3.84615	0.145138	8	1
Eukaryota.Metazoa.Mollusca.Unassigned.Unassigned.Unassigned.Unassigned.Unassigned.d416e91cbac010b73ca106bb7733f125	d416e91cbac010b73ca106bb7733f125	Nodule	2	4	0.00664459	107	1
Eukaryota.Metazoa.Mollusca.Unassigned.Unassigned.Unassigned.Unassigned.Unassigned.d59ff24f9b6a5a4938819529f52a8fd7	d59ff24f9b6a5a4938819529f52a8fd7	Sediment	1	3.0303	0.00161368	17	1
Eukaryota.Metazoa.Mollusca.Unassigned.Unassigned.Unassigned.Unassigned.Unassigned.e3c4a44975c52db56345eee65b60a944	e3c4a44975c52db56345eee65b60a944	Sediment	1	3.0303	0.00169121	15	1
Eukaryota.Metazoa.Mollusca.Unassigned.Unassigned.Unassigned.Unassigned.Unassigned.f10e6bfd6a5a1504d08c4e97e3458f50	f10e6bfd6a5a1504d08c4e97e3458f50	Sediment	1	3.0303	0.00681672	76	1
Eukaryota.Metazoa.Mollusca.Unassigned.Unassigned.Unassigned.Unassigned.Unassigned.ffa89f518359a640898224128948b19d	ffa89f518359a640898224128948b19d	Sediment	2	6.06061	0.00255457	21	1
Eukaryota.Metazoa.Nematoda.Chromadorea.Desmodorida.Unassigned.Unassigned.Unassigned.69b99e447b81f5447c30e4821d8f48bb	69b99e447b81f5447c30e4821d8f48bb	Sediment	3	9.09091	0.0905111	598	2
Eukaryota.Metazoa.Nematoda.Chromadorea.Desmodorida.Unassigned.Unassigned.Unassigned.800c507777baef2fcbacde2633b0e028	800c507777baef2fcbacde2633b0e028	Sediment	1	3.0303	0.000394571	8	1
Eukaryota.Metazoa.Nematoda.Chromadorea.Monhysterida.Unassigned.Unassigned.Unassigned.ab0bf29403e207c914286bdaf9195923	ab0bf29403e207c914286bdaf9195923	Sediment	1	3.0303	0.0172882	188	2
Eukaryota.Metazoa.Nematoda.Chromadorea.Unassigned.Unassigned.Unassigned.Unassigned.49468b260a5affb73178e317797dec44	49468b260a5affb73178e317797dec44	Sediment	1	3.0303	0.00226627	15	1
Eukaryota.Metazoa.Nematoda.Unassigned.Unassigned.Unassigned.Unassigned.Unassigned.11db138e23e1340ebca8b41113035924	11db138e23e1340ebca8b41113035924	Sediment	1	3.0303	0.00123303	25	1
Eukaryota.Metazoa.Nematoda.Unassigned.Unassigned.Unassigned.Unassigned.Unassigned.2bc77920fedf4e0f173b1c7586601d75	2bc77920fedf4e0f173b1c7586601d75	Sediment	1	3.0303	0.0131865	152	1
Eukaryota.Metazoa.Nematoda.Unassigned.Unassigned.Unassigned.Unassigned.Unassigned.80336bd7854737f80910dd3568184d3a	80336bd7854737f80910dd3568184d3a	Sediment	1	3.0303	0.00768625	56	1
Eukaryota.Metazoa.Nematoda.Unassigned.Unassigned.Unassigned.Unassigned.Unassigned.8e78090359941950accfd67bf3d91dae	8e78090359941950accfd67bf3d91dae	Sediment	1	3.0303	0.000960781	7	1
Eukaryota.Metazoa.Nematoda.Unassigned.Unassigned.Unassigned.Unassigned.Unassigned.8e9ab0fe296a0c1add2e0897f6acac7c	8e9ab0fe296a0c1add2e0897f6acac7c	Nodule	1	2	0.115508	2236	1
Eukaryota.Metazoa.Nematoda.Unassigned.Unassigned.Unassigned.Unassigned.Unassigned.cff57dd74ddd910c065dd16616cb18da	cff57dd74ddd910c065dd16616cb18da	Sediment	1	3.0303	0.00384312	28	1
Eukaryota.Metazoa.Nematoda.Unassigned.Unassigned.Unassigned.Unassigned.Unassigned.fa1e43fef3cc1369d269f486e0bae311	fa1e43fef3cc1369d269f486e0bae311	Sediment	1	3.0303	0.00230792	6	1
Eukaryota.Metazoa.Nemertea.Enopla.Monostilifera.Unassigned.Unassigned.Unassigned.48e2fef0bed11efc9242b642105684f1	48e2fef0bed11efc9242b642105684f1	Nodule	5	10	0.66553	5905	1
Eukaryota.Metazoa.Nemertea.Enopla.Monostilifera.Unassigned.Unassigned.Unassigned.cd53f2563b8ab4223fb07717216e2a2d	cd53f2563b8ab4223fb07717216e2a2d	Sediment	1	3.0303	0.000699053	15	1
Eukaryota.Metazoa.Nemertea.Enopla.Monostilifera.Unassigned.Unassigned.Unassigned.e49ae2b6fada47af54158fc937faaa00	e49ae2b6fada47af54158fc937faaa00	Sediment	1	3.0303	0.0015617	18	1
Eukaryota.Metazoa.Nemertea.Enopla.Unassigned.Unassigned.Unassigned.Unassigned.5153e58c92b2eed0388c9a909cbc02bd	5153e58c92b2eed0388c9a909cbc02bd	Nodule	1	2	0.00163477	12	1
Eukaryota.Metazoa.Nemertea.Enopla.Unassigned.Unassigned.Unassigned.Unassigned.82f3465ea5e1f36b141463d82a5767c5	82f3465ea5e1f36b141463d82a5767c5	Sediment	1	3.0303	0.00297848	25	1
Eukaryota.Metazoa.Nemertea.Palaeonemertea.Unassigned.Unassigned.Unassigned.Unassigned.72e511fa2e593cf43017fb579481aa56	72e511fa2e593cf43017fb579481aa56	Sediment	1	3.0303	0.0596191	325	1
Eukaryota.Metazoa.Nemertea.Unassigned.Unassigned.Unassigned.Unassigned.Unassigned.0582b5473ea6e9076deef49983ac9e37	0582b5473ea6e9076deef49983ac9e37	BBL	1	3.84615	0.0327713	11	1
Eukaryota.Metazoa.Nemertea.Unassigned.Unassigned.Unassigned.Unassigned.Unassigned.384c9a8634e1fa28edd5f97fdb5354c3	384c9a8634e1fa28edd5f97fdb5354c3	Sediment	2	6.06061	0.00519219	57	1
Eukaryota.Metazoa.Nemertea.Unassigned.Unassigned.Unassigned.Unassigned.Unassigned.519694c4e889d1f53420511db147055f	519694c4e889d1f53420511db147055f	Sediment	1	3.0303	0.00152479	17	1
Eukaryota.Metazoa.Nemertea.Unassigned.Unassigned.Unassigned.Unassigned.Unassigned.68599d8bd51c4e764e636f2b6c90b1cf	68599d8bd51c4e764e636f2b6c90b1cf	Nodule	3	6	0.00992126	133	1
Eukaryota.Metazoa.Nemertea.Unassigned.Unassigned.Unassigned.Unassigned.Unassigned.a0cd21c1e7f0a4689594999bd091cd3b	a0cd21c1e7f0a4689594999bd091cd3b	Sediment	1	3.0303	0.0342114	297	1
Eukaryota.Metazoa.Nemertea.Unassigned.Unassigned.Unassigned.Unassigned.Unassigned.ab5edf2883070a1bd136826a2c7457f0	ab5edf2883070a1bd136826a2c7457f0	Sediment	2	6.06061	0.00892691	99	1
Eukaryota.Metazoa.Nemertea.Unassigned.Unassigned.Unassigned.Unassigned.Unassigned.c0894484271d14f0ccf46cd56fe6d434	c0894484271d14f0ccf46cd56fe6d434	Sediment	1	3.0303	0.00578826	78	1
Eukaryota.Metazoa.Nemertea.Unassigned.Unassigned.Unassigned.Unassigned.Unassigned.daeee0e839cbf0b915a44caac46a2462	daeee0e839cbf0b915a44caac46a2462	Nodule	1	2	0.00058838	6	1
Eukaryota.Metazoa.Nemertea.Unassigned.Unassigned.Unassigned.Unassigned.Unassigned.ec166d34f50f2b761d71a9132330d818	ec166d34f50f2b761d71a9132330d818	BBL	1	3.84615	0.174346	347	1
Eukaryota.Metazoa.Nemertea.Unassigned.Unassigned.Unassigned.Unassigned.Unassigned.ede5027870032df16e32042595bb9f0c	ede5027870032df16e32042595bb9f0c	Sediment	1	3.0303	0.00104415	11	1
Eukaryota.Metazoa.Platyhelminthes.Rhabditophora.Rhabdocoela.Unassigned.Unassigned.Unassigned.49a42488851404dbcae83a97aba51e8f	49a42488851404dbcae83a97aba51e8f	Nodule	2	4	0.00841797	76	2
Eukaryota.Metazoa.Platyhelminthes.Rhabditophora.Rhabdocoela.Unassigned.Unassigned.Unassigned.98ad88ff4a6df089049e196e373f8f20	98ad88ff4a6df089049e196e373f8f20	Sediment	1	3.0303	0.00112953	5	1
Eukaryota.Metazoa.Platyhelminthes.Rhabditophora.Unassigned.Unassigned.Unassigned.Unassigned.919d4b8beefbee7bb412f71cef31ac04	919d4b8beefbee7bb412f71cef31ac04	Sediment	1	3.0303	0.0681877	1221	1
Eukaryota.Metazoa.Platyhelminthes.Unassigned.Unassigned.Unassigned.Unassigned.Unassigned.1530f0183d7ba0109a8e965fc95bf0b4	1530f0183d7ba0109a8e965fc95bf0b4	Sediment	1	3.0303	0.000870303	19	1
Eukaryota.Metazoa.Platyhelminthes.Unassigned.Unassigned.Unassigned.Unassigned.Unassigned.1dd459942aae1e615092a0111ae50542	1dd459942aae1e615092a0111ae50542	Nodule	1	2	0.000846945	7	1
Eukaryota.Metazoa.Platyhelminthes.Unassigned.Unassigned.Unassigned.Unassigned.Unassigned.33c69ef157263f8e70bf71d06e38b41c	33c69ef157263f8e70bf71d06e38b41c	Nodule	2	4	0.0866222	1177	1
Eukaryota.Metazoa.Platyhelminthes.Unassigned.Unassigned.Unassigned.Unassigned.Unassigned.462a3455db0284dd4ea4d1e2fbd31413	462a3455db0284dd4ea4d1e2fbd31413	Sediment	1	3.0303	0.009804	113	1
Eukaryota.Metazoa.Platyhelminthes.Unassigned.Unassigned.Unassigned.Unassigned.Unassigned.552a345c451f751492bf239a4ddec0b2	552a345c451f751492bf239a4ddec0b2	Nodule	2	4	0.0138846	160	2
Eukaryota.Metazoa.Platyhelminthes.Unassigned.Unassigned.Unassigned.Unassigned.Unassigned.578ab2ad495af752c89975cc21354d81	578ab2ad495af752c89975cc21354d81	Sediment	1	3.0303	0.011951	214	1
Eukaryota.Metazoa.Platyhelminthes.Unassigned.Unassigned.Unassigned.Unassigned.Unassigned.60985d01c339f60e9aa66c9f33ff9ea2	60985d01c339f60e9aa66c9f33ff9ea2	Sediment	1	3.0303	0.00224017	31	1
Eukaryota.Metazoa.Platyhelminthes.Unassigned.Unassigned.Unassigned.Unassigned.Unassigned.70fd8bddaf90bf1f74d8058ccf16aba0	70fd8bddaf90bf1f74d8058ccf16aba0	Nodule	2	4	0.00649988	115	1
Eukaryota.Metazoa.Platyhelminthes.Unassigned.Unassigned.Unassigned.Unassigned.Unassigned.7506d6eb3b91333c4c6b60a051d2e454	7506d6eb3b91333c4c6b60a051d2e454	Sediment	1	3.0303	0.00659471	99	1
Eukaryota.Metazoa.Platyhelminthes.Unassigned.Unassigned.Unassigned.Unassigned.Unassigned.77c5e4c8d5068920332e5d5d9da376ad	77c5e4c8d5068920332e5d5d9da376ad	Nodule	1	2	0.00911369	20	1
Eukaryota.Metazoa.Platyhelminthes.Unassigned.Unassigned.Unassigned.Unassigned.Unassigned.87d721adea5303b8add037923aa520e3	87d721adea5303b8add037923aa520e3	Sediment	1	3.0303	0.00591865	127	1
Eukaryota.Metazoa.Platyhelminthes.Unassigned.Unassigned.Unassigned.Unassigned.Unassigned.919d4b8beefbee7bb412f71cef31ac04	919d4b8beefbee7bb412f71cef31ac04	Sediment	1	3.0303	0.0241812	433	1
Eukaryota.Metazoa.Platyhelminthes.Unassigned.Unassigned.Unassigned.Unassigned.Unassigned.970b46981ab6b0a32c44998a42abd927	970b46981ab6b0a32c44998a42abd927	Sediment	1	3.0303	0.0264924	357	2
Eukaryota.Metazoa.Platyhelminthes.Unassigned.Unassigned.Unassigned.Unassigned.Unassigned.9a32aa541214a5bce89859ba8066e63f	9a32aa541214a5bce89859ba8066e63f	Nodule	3	6	0.0073129	41	2
Eukaryota.Metazoa.Platyhelminthes.Unassigned.Unassigned.Unassigned.Unassigned.Unassigned.9ccefec246194d671642b70d772b3c8b	9ccefec246194d671642b70d772b3c8b	Sediment	1	3.0303	0.0155875	234	1
Eukaryota.Metazoa.Platyhelminthes.Unassigned.Unassigned.Unassigned.Unassigned.Unassigned.a6e0a5f4f0d1a7d9c5912b05f6827575	a6e0a5f4f0d1a7d9c5912b05f6827575	Sediment	1	3.0303	0.00168413	21	1
Eukaryota.Metazoa.Platyhelminthes.Unassigned.Unassigned.Unassigned.Unassigned.Unassigned.bd4af9e083a08e836b9de3b2363d4852	bd4af9e083a08e836b9de3b2363d4852	Nodule	1	2	0.000408213	10	1
Eukaryota.Metazoa.Platyhelminthes.Unassigned.Unassigned.Unassigned.Unassigned.Unassigned.c56af0d77f6feb02222dbf037c281c76	c56af0d77f6feb02222dbf037c281c76	Sediment	1	3.0303	0.000893537	14	1
Eukaryota.Metazoa.Platyhelminthes.Unassigned.Unassigned.Unassigned.Unassigned.Unassigned.d1e6f2f113dc5472d27af0b65c4e4362	d1e6f2f113dc5472d27af0b65c4e4362	Sediment	1	3.0303	0.0134647	273	1
Eukaryota.Metazoa.Platyhelminthes.Unassigned.Unassigned.Unassigned.Unassigned.Unassigned.d4b065fc7f8c41e4060b523cac735bd0	d4b065fc7f8c41e4060b523cac735bd0	Sediment	1	3.0303	0.00444313	97	1
Eukaryota.Metazoa.Platyhelminthes.Unassigned.Unassigned.Unassigned.Unassigned.Unassigned.dba9a682b1e7c770571202f65107af4a	dba9a682b1e7c770571202f65107af4a	Nodule	1	2	0.000613544	4	1
Eukaryota.Metazoa.Platyhelminthes.Unassigned.Unassigned.Unassigned.Unassigned.Unassigned.de4197c6114b0e51a15d84e8bbdb208d	de4197c6114b0e51a15d84e8bbdb208d	Sediment	1	3.0303	0.00898873	49	1
Eukaryota.Metazoa.Porifera.Demospongiae.Axinellida.Unassigned.Unassigned.Unassigned.8ab32cfb42130957a6e319eea06a8f5c	8ab32cfb42130957a6e319eea06a8f5c	Sediment	1	3.0303	0.00306421	46	1
Eukaryota.Metazoa.Porifera.Demospongiae.Bubarida.Unassigned.Unassigned.Unassigned.0cf2c8c77e4f1e74f7f77b2d8492d7bc	0cf2c8c77e4f1e74f7f77b2d8492d7bc	BBL	1	3.84615	0.00656116	5	1
Eukaryota.Metazoa.Porifera.Demospongiae.Bubarida.Unassigned.Unassigned.Unassigned.bf2f78adbad19996c27b312e0b29de85	bf2f78adbad19996c27b312e0b29de85	Sediment	2	6.06061	0.00114729	17	1
Eukaryota.Metazoa.Porifera.Demospongiae.Bubarida.Unassigned.Unassigned.Unassigned.ed4ca199f2a186da568eb533ea9012de	ed4ca199f2a186da568eb533ea9012de	BBL	4	15.3846	0.0624103	21	1
Eukaryota.Metazoa.Porifera.Demospongiae.Poecilosclerida.Cladorhizidae.Asbestopluma.Asbestopluma lycopodium.dea5388bf11ba5e2c5c4604b6b5da0eb	dea5388bf11ba5e2c5c4604b6b5da0eb	Nodule	7	14	0.0156652	215	1
Eukaryota.Metazoa.Porifera.Demospongiae.Poecilosclerida.Cladorhizidae.Asbestopluma.Unassigned.b3e56fb3a00d89f3b82b9a550436fa9b	b3e56fb3a00d89f3b82b9a550436fa9b	Nodule	3	6	0.003343	34	2
Eukaryota.Metazoa.Porifera.Demospongiae.Poecilosclerida.Cladorhizidae.Unassigned.Unassigned.04fc425deef4b152d59ef63de5e67275	04fc425deef4b152d59ef63de5e67275	Nodule	5	10	0.0180513	170	1
Eukaryota.Metazoa.Porifera.Demospongiae.Poecilosclerida.Cladorhizidae.Unassigned.Unassigned.3f55ae02d0bd332e4ff052d9d8df5b34	3f55ae02d0bd332e4ff052d9d8df5b34	Nodule	5	10	0.206846	3029	1
Eukaryota.Metazoa.Porifera.Demospongiae.Poecilosclerida.Unassigned.Unassigned.Unassigned.10e6495f5b535ff897fdbd69db4091d2	10e6495f5b535ff897fdbd69db4091d2	Sediment	1	3.0303	0.00915306	43	1
Eukaryota.Metazoa.Porifera.Demospongiae.Poecilosclerida.Unassigned.Unassigned.Unassigned.1ba29bda2fefdfd97472755684f7f8bf	1ba29bda2fefdfd97472755684f7f8bf	Sediment	1	3.0303	0.00399101	46	1
Eukaryota.Metazoa.Porifera.Demospongiae.Poecilosclerida.Unassigned.Unassigned.Unassigned.41aa9b5e284917620caac0fea3f64232	41aa9b5e284917620caac0fea3f64232	Sediment	1	3.0303	0.000578109	8	1
Eukaryota.Metazoa.Porifera.Demospongiae.Poecilosclerida.Unassigned.Unassigned.Unassigned.4d927a3e433d2ccb4aff1f60836ac7d5	4d927a3e433d2ccb4aff1f60836ac7d5	Sediment	1	3.0303	0.00123529	9	1
Eukaryota.Metazoa.Porifera.Demospongiae.Poecilosclerida.Unassigned.Unassigned.Unassigned.7700d59a4b9e9583f2568c5a3f7e121a	7700d59a4b9e9583f2568c5a3f7e121a	Sediment	1	3.0303	0.0011832	9	1
Eukaryota.Metazoa.Porifera.Demospongiae.Poecilosclerida.Unassigned.Unassigned.Unassigned.86289119c890707dfcaa92bfa00a6db0	86289119c890707dfcaa92bfa00a6db0	Nodule	2	4	0.00351228	18	1
Eukaryota.Metazoa.Porifera.Demospongiae.Poecilosclerida.Unassigned.Unassigned.Unassigned.9d215e7019f3be3211a566f83c6b5dec	9d215e7019f3be3211a566f83c6b5dec	Sediment	1	3.0303	0.00187885	26	1
Eukaryota.Metazoa.Porifera.Demospongiae.Poecilosclerida.Unassigned.Unassigned.Unassigned.e3c0df0799446f39c3ed505732f236ff	e3c0df0799446f39c3ed505732f236ff	Nodule	1	2	0.00162354	33	1
Eukaryota.Metazoa.Porifera.Demospongiae.Suberitida.Suberitidae.Protosuberites.Protosuberites ectyoninus.f56ac3e3a223f7baedfd8d2289fdb717	f56ac3e3a223f7baedfd8d2289fdb717	Nodule	11	22	0.22379	2433	2
Eukaryota.Metazoa.Porifera.Demospongiae.Tethyida.Unassigned.Unassigned.Unassigned.63b3cd8123b3e4dda4985f1c3be34c68	63b3cd8123b3e4dda4985f1c3be34c68	Sediment	1	3.0303	0.000677718	3	1
Eukaryota.Metazoa.Porifera.Demospongiae.Unassigned.Unassigned.Unassigned.Unassigned.016fb4b9a1f93cb320e39a682c85c603	016fb4b9a1f93cb320e39a682c85c603	Nodule	1	2	0.000622222	7	1
Eukaryota.Metazoa.Porifera.Demospongiae.Unassigned.Unassigned.Unassigned.Unassigned.08e761c0e6290460db274563f21e09e6	08e761c0e6290460db274563f21e09e6	BBL	5	19.2308	0.488334	170	1
Eukaryota.Metazoa.Porifera.Demospongiae.Unassigned.Unassigned.Unassigned.Unassigned.18d24d0bb407be910c35eaffedf655e5	18d24d0bb407be910c35eaffedf655e5	Sediment	1	3.0303	0.00469125	19	1
Eukaryota.Metazoa.Porifera.Demospongiae.Unassigned.Unassigned.Unassigned.Unassigned.1b5575de3e3d508402cb354ba06ce741	1b5575de3e3d508402cb354ba06ce741	Sediment	1	3.0303	0.0249049	117	1
Eukaryota.Metazoa.Porifera.Demospongiae.Unassigned.Unassigned.Unassigned.Unassigned.1ec585e7ef23bdea7aadac7635679eda	1ec585e7ef23bdea7aadac7635679eda	Sediment	1	3.0303	0.000953113	8	1
Eukaryota.Metazoa.Porifera.Demospongiae.Unassigned.Unassigned.Unassigned.Unassigned.22c35ca2d16a1a25481304f1ac671157	22c35ca2d16a1a25481304f1ac671157	Nodule	1	2	0.00102048	15	1
Eukaryota.Metazoa.Porifera.Demospongiae.Unassigned.Unassigned.Unassigned.Unassigned.244ee6e2e998f9dc71f711158c7cc9f2	244ee6e2e998f9dc71f711158c7cc9f2	Sediment	1	3.0303	0.00876779	157	1
Eukaryota.Metazoa.Porifera.Demospongiae.Unassigned.Unassigned.Unassigned.Unassigned.26a75dbd99df6041fcba5415bd9c356d	26a75dbd99df6041fcba5415bd9c356d	Nodule	3	6	0.00293473	47	1
Eukaryota.Metazoa.Porifera.Demospongiae.Unassigned.Unassigned.Unassigned.Unassigned.2adc8d06b15b2a0266afc8ef6a2f6e7f	2adc8d06b15b2a0266afc8ef6a2f6e7f	Sediment	2	6.06061	0.00653224	125	1
Eukaryota.Metazoa.Porifera.Demospongiae.Unassigned.Unassigned.Unassigned.Unassigned.2c8046fe5f1ef5e1c7968d016c7eab21	2c8046fe5f1ef5e1c7968d016c7eab21	Sediment	1	3.0303	0.00336825	42	1
Eukaryota.Metazoa.Porifera.Demospongiae.Unassigned.Unassigned.Unassigned.Unassigned.332f4fefc917afbd9b633080a5103c3f	332f4fefc917afbd9b633080a5103c3f	Sediment	1	3.0303	0.0034878	47	1
Eukaryota.Metazoa.Porifera.Demospongiae.Unassigned.Unassigned.Unassigned.Unassigned.3668244a4a67ea3a80395b618cffb16b	3668244a4a67ea3a80395b618cffb16b	Sediment	1	3.0303	0.000274832	6	1
Eukaryota.Metazoa.Porifera.Demospongiae.Unassigned.Unassigned.Unassigned.Unassigned.3d49ed0471f6ce2d090d1cc91a41d7b1	3d49ed0471f6ce2d090d1cc91a41d7b1	BBL	9	34.6154	0.844168	165	1
Eukaryota.Metazoa.Porifera.Demospongiae.Unassigned.Unassigned.Unassigned.Unassigned.431dd9ee2207071fc5ee4ae2b4928290	431dd9ee2207071fc5ee4ae2b4928290	Sediment	1	3.0303	0.00587019	32	1
Eukaryota.Metazoa.Porifera.Demospongiae.Unassigned.Unassigned.Unassigned.Unassigned.4b4138019398d8ab00e2ed03b3e44a35	4b4138019398d8ab00e2ed03b3e44a35	Sediment	1	3.0303	0.0134103	63	1
Eukaryota.Metazoa.Porifera.Demospongiae.Unassigned.Unassigned.Unassigned.Unassigned.4ca759832b7d9b5e2ab05ff6828b25e8	4ca759832b7d9b5e2ab05ff6828b25e8	Sediment	2	6.06061	0.00885973	47	1
Eukaryota.Metazoa.Porifera.Demospongiae.Unassigned.Unassigned.Unassigned.Unassigned.4fd925849a9a134f8d1e89b843a22573	4fd925849a9a134f8d1e89b843a22573	Sediment	4	12.1212	0.00879043	56	2
Eukaryota.Metazoa.Porifera.Demospongiae.Unassigned.Unassigned.Unassigned.Unassigned.528d015f26634882f036e8105de0c894	528d015f26634882f036e8105de0c894	BBL	7	26.9231	0.995242	114	1
Eukaryota.Metazoa.Porifera.Demospongiae.Unassigned.Unassigned.Unassigned.Unassigned.5835322b719deb7399f5f3c003d7d901	5835322b719deb7399f5f3c003d7d901	Sediment	2	6.06061	0.015442	101	1
Eukaryota.Metazoa.Porifera.Demospongiae.Unassigned.Unassigned.Unassigned.Unassigned.5b9596ba5a1cffaf349207f558663155	5b9596ba5a1cffaf349207f558663155	Sediment	1	3.0303	0.00158134	7	1
Eukaryota.Metazoa.Porifera.Demospongiae.Unassigned.Unassigned.Unassigned.Unassigned.70a0773c51f7ef2d8e240ae1cd98fb4c	70a0773c51f7ef2d8e240ae1cd98fb4c	Sediment	1	3.0303	0.000759379	8	1
Eukaryota.Metazoa.Porifera.Demospongiae.Unassigned.Unassigned.Unassigned.Unassigned.7443093dd882c375530c5279753b92d1	7443093dd882c375530c5279753b92d1	Sediment	1	3.0303	0.000338241	3	1
Eukaryota.Metazoa.Porifera.Demospongiae.Unassigned.Unassigned.Unassigned.Unassigned.824c2e3ba7194021902c9a6156e7adb2	824c2e3ba7194021902c9a6156e7adb2	BBL	1	3.84615	0.0143811	9	1
Eukaryota.Metazoa.Porifera.Demospongiae.Unassigned.Unassigned.Unassigned.Unassigned.89f765939290af2f48013d11b0fdf7d5	89f765939290af2f48013d11b0fdf7d5	BBL	1	3.84615	0.0242114	7	1
Eukaryota.Metazoa.Porifera.Demospongiae.Unassigned.Unassigned.Unassigned.Unassigned.8f317d00f59efede8dd3f26ae7ef188b	8f317d00f59efede8dd3f26ae7ef188b	BBL	1	3.84615	0.11655	7	1
Eukaryota.Metazoa.Porifera.Demospongiae.Unassigned.Unassigned.Unassigned.Unassigned.97eeb407777e2b60a16ea40ed3569e2c	97eeb407777e2b60a16ea40ed3569e2c	Nodule	2	4	0.00437543	39	1
Eukaryota.Metazoa.Porifera.Demospongiae.Unassigned.Unassigned.Unassigned.Unassigned.99b1d7414915b6099dcf028f3785adf6	99b1d7414915b6099dcf028f3785adf6	Nodule	1	2	0.00346844	43	1
Eukaryota.Metazoa.Porifera.Demospongiae.Unassigned.Unassigned.Unassigned.Unassigned.9d7750a9a9706d5b1de32957e1009383	9d7750a9a9706d5b1de32957e1009383	Sediment	1	3.0303	0.00860025	154	1
Eukaryota.Metazoa.Porifera.Demospongiae.Unassigned.Unassigned.Unassigned.Unassigned.9f881b81de4c3569b21082cd3d16281e	9f881b81de4c3569b21082cd3d16281e	Sediment	1	3.0303	0.0239077	32	1
Eukaryota.Metazoa.Porifera.Demospongiae.Unassigned.Unassigned.Unassigned.Unassigned.a5594a10f4e3fd568347852f8eb7a21b	a5594a10f4e3fd568347852f8eb7a21b	Sediment	1	3.0303	0.00225906	10	1
Eukaryota.Metazoa.Porifera.Demospongiae.Unassigned.Unassigned.Unassigned.Unassigned.ad04128fd56d1f0f5272bff5c26ebdc9	ad04128fd56d1f0f5272bff5c26ebdc9	Nodule	1	2	0.000254777	2	1
Eukaryota.Metazoa.Porifera.Demospongiae.Unassigned.Unassigned.Unassigned.Unassigned.b21f39071cad2fd9b8860e2966f721f6	b21f39071cad2fd9b8860e2966f721f6	Sediment	1	3.0303	0.00957341	30	1
Eukaryota.Metazoa.Porifera.Demospongiae.Unassigned.Unassigned.Unassigned.Unassigned.c87f2e88a7699bfb2324f561043fd2e6	c87f2e88a7699bfb2324f561043fd2e6	BBL	1	3.84615	0.0211023	42	1
Eukaryota.Metazoa.Porifera.Demospongiae.Unassigned.Unassigned.Unassigned.Unassigned.cc545e7a1e33aa35c8bae2cb63386d04	cc545e7a1e33aa35c8bae2cb63386d04	Sediment	1	3.0303	0.000823527	6	1
Eukaryota.Metazoa.Porifera.Demospongiae.Unassigned.Unassigned.Unassigned.Unassigned.cc840904c09ca5c5a00ab1ddc644326b	cc840904c09ca5c5a00ab1ddc644326b	BBL	3	11.5385	0.260701	31	2
Eukaryota.Metazoa.Porifera.Demospongiae.Unassigned.Unassigned.Unassigned.Unassigned.ccb702acb42a05ff73d21e06a3a38e56	ccb702acb42a05ff73d21e06a3a38e56	BBL	1	3.84615	0.00906043	2	1
Eukaryota.Metazoa.Porifera.Demospongiae.Unassigned.Unassigned.Unassigned.Unassigned.cfe17238ec0345433f9fc66a036f52a2	cfe17238ec0345433f9fc66a036f52a2	Sediment	1	3.0303	0.000643708	7	1
Eukaryota.Metazoa.Porifera.Demospongiae.Unassigned.Unassigned.Unassigned.Unassigned.d36cb64708109696fd091f2263804fbf	d36cb64708109696fd091f2263804fbf	BBL	11	42.3077	1.9638	377	2
Eukaryota.Metazoa.Porifera.Demospongiae.Unassigned.Unassigned.Unassigned.Unassigned.da765bdb45078a6218f4de95f7e522ba	da765bdb45078a6218f4de95f7e522ba	BBL	1	3.84615	0.0111853	7	1
Eukaryota.Metazoa.Porifera.Demospongiae.Unassigned.Unassigned.Unassigned.Unassigned.e032ab43605c2d3351939f5e95f1b540	e032ab43605c2d3351939f5e95f1b540	Sediment	1	3.0303	0.00112747	10	1
Eukaryota.Metazoa.Porifera.Demospongiae.Unassigned.Unassigned.Unassigned.Unassigned.eb62e2d6e5205d2dab4d146e185e6256	eb62e2d6e5205d2dab4d146e185e6256	Sediment	1	3.0303	0.0017464	6	1
Eukaryota.Metazoa.Porifera.Demospongiae.Unassigned.Unassigned.Unassigned.Unassigned.edaac7136c426ee568425cb95fc0e779	edaac7136c426ee568425cb95fc0e779	Sediment	1	3.0303	0.000759379	8	1
Eukaryota.Metazoa.Porifera.Demospongiae.Unassigned.Unassigned.Unassigned.Unassigned.fbb6e8ed9751f08d461265a0ea5c0bc3	fbb6e8ed9751f08d461265a0ea5c0bc3	BBL	1	3.84615	0.039886	7	1
Eukaryota.Metazoa.Porifera.Hexactinellida.Lyssacinosida.Euplectellidae.Unassigned.Unassigned.12044dd34c4c06af600223ca3211dd4b	12044dd34c4c06af600223ca3211dd4b	Nodule	1	2	0.000966905	11	1
Eukaryota.Metazoa.Porifera.Hexactinellida.Lyssacinosida.Euplectellidae.Unassigned.Unassigned.47dc79e2dc4fc4d7e44fe43f14038593	47dc79e2dc4fc4d7e44fe43f14038593	Nodule	6	12	0.0339537	268	2
Eukaryota.Metazoa.Porifera.Hexactinellida.Unassigned.Unassigned.Unassigned.Unassigned.d234d06a46e21338d28c3444d5d4dff2	d234d06a46e21338d28c3444d5d4dff2	Nodule	3	6	0.0106613	169	1
Eukaryota.Metazoa.Porifera.Homoscleromorpha.Unassigned.Unassigned.Unassigned.Unassigned.bcfa97e372ece3bb51688caf9f59365e	bcfa97e372ece3bb51688caf9f59365e	Sediment	1	3.0303	0.00439499	49	1
Eukaryota.Metazoa.Porifera.Homoscleromorpha.Unassigned.Unassigned.Unassigned.Unassigned.d09f617e4d828a5ae79c06b430d2cf52	d09f617e4d828a5ae79c06b430d2cf52	Nodule	3	6	0.00344637	67	2
Eukaryota.Metazoa.Porifera.Unassigned.Unassigned.Unassigned.Unassigned.Unassigned.00bbe7ee448a89a4792f4895fdceff86	00bbe7ee448a89a4792f4895fdceff86	Sediment	3	9.09091	0.145827	1986	1
Eukaryota.Metazoa.Porifera.Unassigned.Unassigned.Unassigned.Unassigned.Unassigned.06c3debc9c7670d315e42305157e23ec	06c3debc9c7670d315e42305157e23ec	Sediment	1	3.0303	0.00086761	10	1
Eukaryota.Metazoa.Porifera.Unassigned.Unassigned.Unassigned.Unassigned.Unassigned.06f570ba138523938d16dc0ca9cd2de4	06f570ba138523938d16dc0ca9cd2de4	Sediment	1	3.0303	0.0122248	42	1
Eukaryota.Metazoa.Porifera.Unassigned.Unassigned.Unassigned.Unassigned.Unassigned.091c6bb86474d4593719acef3184358b	091c6bb86474d4593719acef3184358b	Nodule	3	6	0.00287015	31	1
Eukaryota.Metazoa.Porifera.Unassigned.Unassigned.Unassigned.Unassigned.Unassigned.26207abea7880d38e092793457e90617	26207abea7880d38e092793457e90617	Nodule	2	4	0.000726066	15	1
Eukaryota.Metazoa.Porifera.Unassigned.Unassigned.Unassigned.Unassigned.Unassigned.284d5d173163aadf9cc94b0b9cb9331a	284d5d173163aadf9cc94b0b9cb9331a	Sediment	1	3.0303	0.000419432	9	1
Eukaryota.Metazoa.Porifera.Unassigned.Unassigned.Unassigned.Unassigned.Unassigned.36f5ad6a4c3b757c3806d3413b5c8a77	36f5ad6a4c3b757c3806d3413b5c8a77	Sediment	1	3.0303	0.0033896	74	1
Eukaryota.Metazoa.Porifera.Unassigned.Unassigned.Unassigned.Unassigned.Unassigned.3856ff92c26963980de005392762d11c	3856ff92c26963980de005392762d11c	Sediment	2	6.06061	0.00992165	98	1
Eukaryota.Metazoa.Porifera.Unassigned.Unassigned.Unassigned.Unassigned.Unassigned.397fa2290187bc3f00207c1e35c9eb5b	397fa2290187bc3f00207c1e35c9eb5b	Nodule	1	2	0.00114068	15	1
Eukaryota.Metazoa.Porifera.Unassigned.Unassigned.Unassigned.Unassigned.Unassigned.408d219d3b527419058729a91f3766c3	408d219d3b527419058729a91f3766c3	Sediment	1	3.0303	0.00242173	27	1
Eukaryota.Metazoa.Porifera.Unassigned.Unassigned.Unassigned.Unassigned.Unassigned.4c8c862982cb69ec7735290fd2169743	4c8c862982cb69ec7735290fd2169743	BBL	1	3.84615	0.0394477	6	1
Eukaryota.Metazoa.Porifera.Unassigned.Unassigned.Unassigned.Unassigned.Unassigned.4d28c580d39a3f858a49e4f2640b28c7	4d28c580d39a3f858a49e4f2640b28c7	Nodule	1	2	0.000855327	14	1
Eukaryota.Metazoa.Porifera.Unassigned.Unassigned.Unassigned.Unassigned.Unassigned.4f9d0bdaaa2080e68b3ef254fb1cd772	4f9d0bdaaa2080e68b3ef254fb1cd772	Nodule	6	12	0.0591152	397	2
Eukaryota.Metazoa.Porifera.Unassigned.Unassigned.Unassigned.Unassigned.Unassigned.525ad7e427d00234ec011f0a3eb4446c	525ad7e427d00234ec011f0a3eb4446c	Sediment	1	3.0303	0.00138228	12	1
Eukaryota.Metazoa.Porifera.Unassigned.Unassigned.Unassigned.Unassigned.Unassigned.543a118aad6c217879cc4b1a061f111c	543a118aad6c217879cc4b1a061f111c	Sediment	1	3.0303	0.00466665	34	1
Eukaryota.Metazoa.Porifera.Unassigned.Unassigned.Unassigned.Unassigned.Unassigned.60516521351f9dc6507d4e6a81d37b2f	60516521351f9dc6507d4e6a81d37b2f	Sediment	1	3.0303	0.00268959	31	1
Eukaryota.Metazoa.Porifera.Unassigned.Unassigned.Unassigned.Unassigned.Unassigned.64a48cf254db124ff1c8231cd6481751	64a48cf254db124ff1c8231cd6481751	Nodule	1	2	0.000262461	6	1
Eukaryota.Metazoa.Porifera.Unassigned.Unassigned.Unassigned.Unassigned.Unassigned.6803fb3d77c0d2e7de6ac31c25f47a87	6803fb3d77c0d2e7de6ac31c25f47a87	Sediment	1	3.0303	0.00171204	4	1
Eukaryota.Metazoa.Porifera.Unassigned.Unassigned.Unassigned.Unassigned.Unassigned.83edb0ea292d37bde58556dd789a620b	83edb0ea292d37bde58556dd789a620b	Sediment	1	3.0303	0.000714835	6	1
Eukaryota.Metazoa.Porifera.Unassigned.Unassigned.Unassigned.Unassigned.Unassigned.a36e88e3bc94b83bdc53f8493fe3fecd	a36e88e3bc94b83bdc53f8493fe3fecd	Sediment	1	3.0303	0.00919667	106	1
Eukaryota.Metazoa.Porifera.Unassigned.Unassigned.Unassigned.Unassigned.Unassigned.ab50c67e9a1f1fcd7a6c36a789fd158a	ab50c67e9a1f1fcd7a6c36a789fd158a	BBL	1	3.84615	0.211526	421	1
Eukaryota.Metazoa.Porifera.Unassigned.Unassigned.Unassigned.Unassigned.Unassigned.adb933613db21cec2aef654487771535	adb933613db21cec2aef654487771535	Sediment	1	3.0303	0.00208209	24	1
Eukaryota.Metazoa.Porifera.Unassigned.Unassigned.Unassigned.Unassigned.Unassigned.afd4f8a3f30be788896b7f404583059c	afd4f8a3f30be788896b7f404583059c	Sediment	2	6.06061	0.0287009	44	1
Eukaryota.Metazoa.Porifera.Unassigned.Unassigned.Unassigned.Unassigned.Unassigned.b480ac4abda4846b5b6d14ee421d9a69	b480ac4abda4846b5b6d14ee421d9a69	Sediment	1	3.0303	0.00182489	37	1
Eukaryota.Metazoa.Porifera.Unassigned.Unassigned.Unassigned.Unassigned.Unassigned.c3a4ec4ce75c60ad0cd2630ee2db75f5	c3a4ec4ce75c60ad0cd2630ee2db75f5	Sediment	2	6.06061	0.0104175	78	1
Eukaryota.Metazoa.Porifera.Unassigned.Unassigned.Unassigned.Unassigned.Unassigned.cee7f2ca299a7ba3603c0bc4e4cccaf2	cee7f2ca299a7ba3603c0bc4e4cccaf2	Sediment	1	3.0303	0.0128392	52	1
Eukaryota.Metazoa.Porifera.Unassigned.Unassigned.Unassigned.Unassigned.Unassigned.df4ec4a5e82661c7b7b03943dbd768c8	df4ec4a5e82661c7b7b03943dbd768c8	Sediment	1	3.0303	0.00055175	6	1
Eukaryota.Metazoa.Porifera.Unassigned.Unassigned.Unassigned.Unassigned.Unassigned.f20d0b20b9df0c5af9b469429ece1142	f20d0b20b9df0c5af9b469429ece1142	Nodule	1	2	0.000737971	15	1
Eukaryota.Metazoa.Porifera.Unassigned.Unassigned.Unassigned.Unassigned.Unassigned.f78dc4236ab1ca947414f09a54ada9db	f78dc4236ab1ca947414f09a54ada9db	Sediment	1	3.0303	0.00100772	22	1
Eukaryota.Metazoa.Porifera.Unassigned.Unassigned.Unassigned.Unassigned.Unassigned.ff5ead453b5d8930bbb20765880cfd02	ff5ead453b5d8930bbb20765880cfd02	Nodule	1	2	0.000425959	7	1
Eukaryota.Metazoa.Rotifera.Bdelloidea.Unassigned.Unassigned.Unassigned.Unassigned.37ad268a7d39085d1199912a19fa8020	37ad268a7d39085d1199912a19fa8020	Sediment	2	6.06061	0.00349551	32	2
Eukaryota.Metazoa.Rotifera.Monogononta.Ploima.Unassigned.Unassigned.Unassigned.b56a422a00c7df00c35eac0e98530bb9	b56a422a00c7df00c35eac0e98530bb9	Sediment	4	12.1212	0.0597794	655	1
Eukaryota.Metazoa.Tardigrada.Unassigned.Unassigned.Unassigned.Unassigned.Unassigned.87c99bc1ad976d50c6781a9173fcb832	87c99bc1ad976d50c6781a9173fcb832	Sediment	1	3.0303	0.0167219	262	1
Eukaryota.Metazoa.Unassigned.Unassigned.Unassigned.Unassigned.Unassigned.Unassigned.000413e958c670548af73e4749bd9e0c	000413e958c670548af73e4749bd9e0c	BBL	1	3.84615	0.0207526	3	1
Eukaryota.Metazoa.Unassigned.Unassigned.Unassigned.Unassigned.Unassigned.Unassigned.000b1493235fa57b8dd67b02cce544d3	000b1493235fa57b8dd67b02cce544d3	Nodule	1	2	0.000362976	3	1
Eukaryota.Metazoa.Unassigned.Unassigned.Unassigned.Unassigned.Unassigned.Unassigned.001229455011acac27b0b179c21c6f73	001229455011acac27b0b179c21c6f73	Nodule	7	14	0.021487	159	1
Eukaryota.Metazoa.Unassigned.Unassigned.Unassigned.Unassigned.Unassigned.Unassigned.00218c4c50481ae957facc7516dc6a57	00218c4c50481ae957facc7516dc6a57	Nodule	1	2	0.0435334	395	1
Eukaryota.Metazoa.Unassigned.Unassigned.Unassigned.Unassigned.Unassigned.Unassigned.0043977fd938df4b3947459b87ee9594	0043977fd938df4b3947459b87ee9594	Nodule	4	8	0.00523064	68	1
Eukaryota.Metazoa.Unassigned.Unassigned.Unassigned.Unassigned.Unassigned.Unassigned.00653d01ec3a2a5cbb665501fd0e4900	00653d01ec3a2a5cbb665501fd0e4900	Sediment	1	3.0303	0.000266453	4	1
Eukaryota.Metazoa.Unassigned.Unassigned.Unassigned.Unassigned.Unassigned.Unassigned.006793604a804374b6c9fe848e92dd6e	006793604a804374b6c9fe848e92dd6e	Sediment	1	3.0303	0.00242005	24	1
Eukaryota.Metazoa.Unassigned.Unassigned.Unassigned.Unassigned.Unassigned.Unassigned.00721dcbeab658a1a963299cfa3a3696	00721dcbeab658a1a963299cfa3a3696	Sediment	1	3.0303	0.00134541	15	1
Eukaryota.Metazoa.Unassigned.Unassigned.Unassigned.Unassigned.Unassigned.Unassigned.009226bad204266fda0d0aa5c0277f14	009226bad204266fda0d0aa5c0277f14	Sediment	1	3.0303	0.00106431	5	1
Eukaryota.Metazoa.Unassigned.Unassigned.Unassigned.Unassigned.Unassigned.Unassigned.009694cb1e477e695cc93eab378a5430	009694cb1e477e695cc93eab378a5430	Nodule	1	2	0.00331485	29	1
Eukaryota.Metazoa.Unassigned.Unassigned.Unassigned.Unassigned.Unassigned.Unassigned.00b68835d082e7886029b1cc421a9559	00b68835d082e7886029b1cc421a9559	Nodule	3	6	0.00210477	34	2
Eukaryota.Metazoa.Unassigned.Unassigned.Unassigned.Unassigned.Unassigned.Unassigned.00c497b42dd15252709710438792f431	00c497b42dd15252709710438792f431	Sediment	1	3.0303	0.00115705	7	1
Eukaryota.Metazoa.Unassigned.Unassigned.Unassigned.Unassigned.Unassigned.Unassigned.00c87023d09c0aa7b0a7bf6594b4391d	00c87023d09c0aa7b0a7bf6594b4391d	Nodule	1	2	0.000233244	7	1
Eukaryota.Metazoa.Unassigned.Unassigned.Unassigned.Unassigned.Unassigned.Unassigned.00cc279828fb07806e8db73746cc1a33	00cc279828fb07806e8db73746cc1a33	Sediment	1	3.0303	0.00154881	13	1
Eukaryota.Metazoa.Unassigned.Unassigned.Unassigned.Unassigned.Unassigned.Unassigned.00ce5ccdc13079013e8699ccec0bab9f	00ce5ccdc13079013e8699ccec0bab9f	Sediment	1	3.0303	0.00298007	14	1
Eukaryota.Metazoa.Unassigned.Unassigned.Unassigned.Unassigned.Unassigned.Unassigned.00d1bc91c910e54133d8fc59c3376a31	00d1bc91c910e54133d8fc59c3376a31	Nodule	1	2	0.00235352	24	1
Eukaryota.Metazoa.Unassigned.Unassigned.Unassigned.Unassigned.Unassigned.Unassigned.00d6eef4124da53405d1837d6884c2d7	00d6eef4124da53405d1837d6884c2d7	Sediment	1	3.0303	0.00425489	31	1
Eukaryota.Metazoa.Unassigned.Unassigned.Unassigned.Unassigned.Unassigned.Unassigned.00e6a5efc754be19512b60a8abcc0b80	00e6a5efc754be19512b60a8abcc0b80	Sediment	2	6.06061	0.00406117	32	1
Eukaryota.Metazoa.Unassigned.Unassigned.Unassigned.Unassigned.Unassigned.Unassigned.00ee92a8cf878d5537cccca84e08b093	00ee92a8cf878d5537cccca84e08b093	Nodule	1	2	0.00117199	10	1
Eukaryota.Metazoa.Unassigned.Unassigned.Unassigned.Unassigned.Unassigned.Unassigned.01267efeb4c2b49375d19a3f5e0ab1a3	01267efeb4c2b49375d19a3f5e0ab1a3	Sediment	1	3.0303	0.00218861	19	1
Eukaryota.Metazoa.Unassigned.Unassigned.Unassigned.Unassigned.Unassigned.Unassigned.014c71f24dd322192a5baa2c8dc5e453	014c71f24dd322192a5baa2c8dc5e453	Sediment	1	3.0303	0.0031234	36	1
Eukaryota.Metazoa.Unassigned.Unassigned.Unassigned.Unassigned.Unassigned.Unassigned.01669d68257d3ba4eb866e2295a09e6b	01669d68257d3ba4eb866e2295a09e6b	Sediment	1	3.0303	0.00114883	18	2
Eukaryota.Metazoa.Unassigned.Unassigned.Unassigned.Unassigned.Unassigned.Unassigned.016fb4b9a1f93cb320e39a682c85c603	016fb4b9a1f93cb320e39a682c85c603	Sediment	2	6.06061	0.00899759	91	1
Eukaryota.Metazoa.Unassigned.Unassigned.Unassigned.Unassigned.Unassigned.Unassigned.01705401004f296a7ae9af8172c0cec1	01705401004f296a7ae9af8172c0cec1	Sediment	1	3.0303	0.00949868	128	2
Eukaryota.Metazoa.Unassigned.Unassigned.Unassigned.Unassigned.Unassigned.Unassigned.017a457d06e9990728fdf5e04ad67880	017a457d06e9990728fdf5e04ad67880	Nodule	1	2	0.00216324	13	1
Eukaryota.Metazoa.Unassigned.Unassigned.Unassigned.Unassigned.Unassigned.Unassigned.018f3c05497ee10d894bfdc71651a171	018f3c05497ee10d894bfdc71651a171	Sediment	1	3.0303	0.00046076	4	1
Eukaryota.Metazoa.Unassigned.Unassigned.Unassigned.Unassigned.Unassigned.Unassigned.01a8eec2550533994fc46a29d05c28ff	01a8eec2550533994fc46a29d05c28ff	Nodule	1	2	0.000459453	2	1
Eukaryota.Metazoa.Unassigned.Unassigned.Unassigned.Unassigned.Unassigned.Unassigned.01c4b53fff927195045436fafe1a47fc	01c4b53fff927195045436fafe1a47fc	Sediment	1	3.0303	0.00101169	14	1
Eukaryota.Metazoa.Unassigned.Unassigned.Unassigned.Unassigned.Unassigned.Unassigned.01c772e67e17e285be83888bcca74b9e	01c772e67e17e285be83888bcca74b9e	Sediment	1	3.0303	0.0220831	346	1
Eukaryota.Metazoa.Unassigned.Unassigned.Unassigned.Unassigned.Unassigned.Unassigned.01e24c83c860875fd3b68ff303c28921	01e24c83c860875fd3b68ff303c28921	Nodule	1	2	0.000934763	19	1
Eukaryota.Metazoa.Unassigned.Unassigned.Unassigned.Unassigned.Unassigned.Unassigned.01e93ce78b9df906b8bb43f1059dd51b	01e93ce78b9df906b8bb43f1059dd51b	Nodule	1	2	0.00116482	7	1
Eukaryota.Metazoa.Unassigned.Unassigned.Unassigned.Unassigned.Unassigned.Unassigned.01f7bab65ad5d0ff016b4ecce200747c	01f7bab65ad5d0ff016b4ecce200747c	Sediment	1	3.0303	0.00185695	24	1
Eukaryota.Metazoa.Unassigned.Unassigned.Unassigned.Unassigned.Unassigned.Unassigned.01fe998e9ae95e8e72f105780cfd13eb	01fe998e9ae95e8e72f105780cfd13eb	Nodule	10	20	0.0865361	575	2
Eukaryota.Metazoa.Unassigned.Unassigned.Unassigned.Unassigned.Unassigned.Unassigned.020f8dc311d859e40f7365c60c71ccbf	020f8dc311d859e40f7365c60c71ccbf	Sediment	2	6.06061	0.0209869	85	1
Eukaryota.Metazoa.Unassigned.Unassigned.Unassigned.Unassigned.Unassigned.Unassigned.023014aa6f7556e7d7a236501f2616da	023014aa6f7556e7d7a236501f2616da	Sediment	1	3.0303	0.00156329	17	1
Eukaryota.Metazoa.Unassigned.Unassigned.Unassigned.Unassigned.Unassigned.Unassigned.0230af13802d7b117d7814a89b8e524d	0230af13802d7b117d7814a89b8e524d	Sediment	1	3.0303	0.00121455	14	1
Eukaryota.Metazoa.Unassigned.Unassigned.Unassigned.Unassigned.Unassigned.Unassigned.023e1ae902b4d8916192e3231309e93a	023e1ae902b4d8916192e3231309e93a	Sediment	1	3.0303	0.00512038	69	1
Eukaryota.Metazoa.Unassigned.Unassigned.Unassigned.Unassigned.Unassigned.Unassigned.024979e7ed0dd680e3edc78483164583	024979e7ed0dd680e3edc78483164583	Sediment	1	3.0303	0.0127365	142	1
Eukaryota.Metazoa.Unassigned.Unassigned.Unassigned.Unassigned.Unassigned.Unassigned.02592bb45929b61689a773e1c5ee3735	02592bb45929b61689a773e1c5ee3735	Sediment	1	3.0303	0.00672547	49	1
Eukaryota.Metazoa.Unassigned.Unassigned.Unassigned.Unassigned.Unassigned.Unassigned.0260a2704b44def0a00f5d1dd97461b6	0260a2704b44def0a00f5d1dd97461b6	Nodule	1	2	0.00907684	44	1
Eukaryota.Metazoa.Unassigned.Unassigned.Unassigned.Unassigned.Unassigned.Unassigned.02639f14a80f414ed3b0a6b9f557065f	02639f14a80f414ed3b0a6b9f557065f	Nodule	3	6	0.00721736	44	2
Eukaryota.Metazoa.Unassigned.Unassigned.Unassigned.Unassigned.Unassigned.Unassigned.0269e4027436270b6c7b2681ac1e1ca3	0269e4027436270b6c7b2681ac1e1ca3	BBL	1	3.84615	0.0233383	10	1
Eukaryota.Metazoa.Unassigned.Unassigned.Unassigned.Unassigned.Unassigned.Unassigned.026e6acf6a8acfe6d005da17ab8aae44	026e6acf6a8acfe6d005da17ab8aae44	Sediment	1	3.0303	0.000173522	2	1
Eukaryota.Metazoa.Unassigned.Unassigned.Unassigned.Unassigned.Unassigned.Unassigned.02911603714edeab71cc67134f5d620d	02911603714edeab71cc67134f5d620d	Sediment	1	3.0303	0.0218191	282	1
Eukaryota.Metazoa.Unassigned.Unassigned.Unassigned.Unassigned.Unassigned.Unassigned.0296dd003e6bf340b99932464b681d3d	0296dd003e6bf340b99932464b681d3d	Nodule	2	4	0.00163209	18	1
Eukaryota.Metazoa.Unassigned.Unassigned.Unassigned.Unassigned.Unassigned.Unassigned.02b33647c1d0a0a5b8d5afb1b54501ed	02b33647c1d0a0a5b8d5afb1b54501ed	Nodule	2	4	0.00499391	34	1
Eukaryota.Metazoa.Unassigned.Unassigned.Unassigned.Unassigned.Unassigned.Unassigned.02b5659a2b5bde1ccb0581490c842f74	02b5659a2b5bde1ccb0581490c842f74	Nodule	2	4	0.337193	3430	1
Eukaryota.Metazoa.Unassigned.Unassigned.Unassigned.Unassigned.Unassigned.Unassigned.02b7f99be739f757f561a0c97847d891	02b7f99be739f757f561a0c97847d891	Nodule	1	2	0.025337	515	1
Eukaryota.Metazoa.Unassigned.Unassigned.Unassigned.Unassigned.Unassigned.Unassigned.02bbdd3985dbe2143eaa4605e4433694	02bbdd3985dbe2143eaa4605e4433694	Nodule	1	2	0.0024755	12	1
Eukaryota.Metazoa.Unassigned.Unassigned.Unassigned.Unassigned.Unassigned.Unassigned.02c45ba587c80b36d616c635ff72282b	02c45ba587c80b36d616c635ff72282b	Sediment	4	12.1212	0.0598585	573	2
Eukaryota.Metazoa.Unassigned.Unassigned.Unassigned.Unassigned.Unassigned.Unassigned.02de43ba8a4ec57cf0ad1c50123ce82c	02de43ba8a4ec57cf0ad1c50123ce82c	Nodule	1	2	0.000476223	7	1
Eukaryota.Metazoa.Unassigned.Unassigned.Unassigned.Unassigned.Unassigned.Unassigned.02de7f7eb3402c6478f3458ac514577f	02de7f7eb3402c6478f3458ac514577f	Sediment	1	3.0303	0.00385683	43	1
Eukaryota.Metazoa.Unassigned.Unassigned.Unassigned.Unassigned.Unassigned.Unassigned.02fa285a8f4fc6b0fe53b45cab403474	02fa285a8f4fc6b0fe53b45cab403474	Sediment	1	3.0303	0.000330585	2	1
Eukaryota.Metazoa.Unassigned.Unassigned.Unassigned.Unassigned.Unassigned.Unassigned.03036e34321b12e989a5ef6ad06483fa	03036e34321b12e989a5ef6ad06483fa	Sediment	1	3.0303	0.000504177	5	1
Eukaryota.Metazoa.Unassigned.Unassigned.Unassigned.Unassigned.Unassigned.Unassigned.0308c255feb8f0bfda3a7cdb36808133	0308c255feb8f0bfda3a7cdb36808133	Sediment	2	6.06061	0.00493547	41	1
Eukaryota.Metazoa.Unassigned.Unassigned.Unassigned.Unassigned.Unassigned.Unassigned.03196ede3c1a09ca15cc602af4f33df7	03196ede3c1a09ca15cc602af4f33df7	Nodule	10	20	1.05277	14665	2
Eukaryota.Metazoa.Unassigned.Unassigned.Unassigned.Unassigned.Unassigned.Unassigned.031d53aa0e751e5bf5a016fadb34bd2d	031d53aa0e751e5bf5a016fadb34bd2d	Nodule	4	8	0.0271841	230	1
Eukaryota.Metazoa.Unassigned.Unassigned.Unassigned.Unassigned.Unassigned.Unassigned.03238ffca6955edea0bc600560ccd0d6	03238ffca6955edea0bc600560ccd0d6	Sediment	3	9.09091	0.00696615	66	2
Eukaryota.Metazoa.Unassigned.Unassigned.Unassigned.Unassigned.Unassigned.Unassigned.03344aa576578ccb8732e19b8a93f69b	03344aa576578ccb8732e19b8a93f69b	Sediment	1	3.0303	0.00564765	25	1
Eukaryota.Metazoa.Unassigned.Unassigned.Unassigned.Unassigned.Unassigned.Unassigned.033a54e8d40a3a608811dcb6b9252870	033a54e8d40a3a608811dcb6b9252870	Nodule	1	2	0.000299885	9	1
Eukaryota.Metazoa.Unassigned.Unassigned.Unassigned.Unassigned.Unassigned.Unassigned.0353e6a65f1f9dc2579d342003a5ed18	0353e6a65f1f9dc2579d342003a5ed18	Sediment	1	3.0303	0.0345518	364	1
Eukaryota.Metazoa.Unassigned.Unassigned.Unassigned.Unassigned.Unassigned.Unassigned.03560a0db58d805bc06441c44225d617	03560a0db58d805bc06441c44225d617	Nodule	1	2	0.000304257	5	1
Eukaryota.Metazoa.Unassigned.Unassigned.Unassigned.Unassigned.Unassigned.Unassigned.035cb1839451293461fdc600fb0186fb	035cb1839451293461fdc600fb0186fb	Sediment	1	3.0303	0.00119546	13	1
Eukaryota.Metazoa.Unassigned.Unassigned.Unassigned.Unassigned.Unassigned.Unassigned.038061bc407f42b0e9f9a14d3e42188c	038061bc407f42b0e9f9a14d3e42188c	Sediment	1	3.0303	0.00181301	12	1
Eukaryota.Metazoa.Unassigned.Unassigned.Unassigned.Unassigned.Unassigned.Unassigned.03814b7d4d37a69c99afc57811b34a2b	03814b7d4d37a69c99afc57811b34a2b	Nodule	2	4	0.00486126	45	2
Eukaryota.Metazoa.Unassigned.Unassigned.Unassigned.Unassigned.Unassigned.Unassigned.038940b4201a7dc1e649cb7cd7f6785d	038940b4201a7dc1e649cb7cd7f6785d	Sediment	1	3.0303	0.00221946	45	1
Eukaryota.Metazoa.Unassigned.Unassigned.Unassigned.Unassigned.Unassigned.Unassigned.03a6f102de30c67accb11ba3aa01a7b5	03a6f102de30c67accb11ba3aa01a7b5	Sediment	1	3.0303	0.000179387	2	1
Eukaryota.Metazoa.Unassigned.Unassigned.Unassigned.Unassigned.Unassigned.Unassigned.03b3e20e3575cf55f6f3dba39a0717c9	03b3e20e3575cf55f6f3dba39a0717c9	Nodule	1	2	0.00100593	14	1
Eukaryota.Metazoa.Unassigned.Unassigned.Unassigned.Unassigned.Unassigned.Unassigned.03b8b9b59c617d37b7d09c2aa53dd2ed	03b8b9b59c617d37b7d09c2aa53dd2ed	Sediment	1	3.0303	0.0144082	258	1
Eukaryota.Metazoa.Unassigned.Unassigned.Unassigned.Unassigned.Unassigned.Unassigned.03ba4ae29bc74ea7141dd2c18e6dfd8f	03ba4ae29bc74ea7141dd2c18e6dfd8f	Nodule	2	4	0.000622292	8	1
Eukaryota.Metazoa.Unassigned.Unassigned.Unassigned.Unassigned.Unassigned.Unassigned.03cbd02eb4c35289469e64f7886a06f4	03cbd02eb4c35289469e64f7886a06f4	Sediment	1	3.0303	0.0012841	7	1
Eukaryota.Metazoa.Unassigned.Unassigned.Unassigned.Unassigned.Unassigned.Unassigned.03d7624ad4dd0354d10626054e02f9e8	03d7624ad4dd0354d10626054e02f9e8	Sediment	10	30.303	0.0902877	650	2
Eukaryota.Metazoa.Unassigned.Unassigned.Unassigned.Unassigned.Unassigned.Unassigned.03d9539077858594c8748caf05a84333	03d9539077858594c8748caf05a84333	Nodule	1	2	0.000613544	4	1
Eukaryota.Metazoa.Unassigned.Unassigned.Unassigned.Unassigned.Unassigned.Unassigned.03db1becf75fd68065924dd85cb10894	03db1becf75fd68065924dd85cb10894	Sediment	1	3.0303	0.000867164	12	1
Eukaryota.Metazoa.Unassigned.Unassigned.Unassigned.Unassigned.Unassigned.Unassigned.03e2383b93904fc2c58de551105b8fdd	03e2383b93904fc2c58de551105b8fdd	Sediment	1	3.0303	0.00148417	20	1
Eukaryota.Metazoa.Unassigned.Unassigned.Unassigned.Unassigned.Unassigned.Unassigned.040828458a0b0c3ddefa9ebe3505ae0f	040828458a0b0c3ddefa9ebe3505ae0f	Sediment	1	3.0303	0.00330198	18	1
Eukaryota.Metazoa.Unassigned.Unassigned.Unassigned.Unassigned.Unassigned.Unassigned.040a2a4c3e7e1d688a8a9c1677db8c4f	040a2a4c3e7e1d688a8a9c1677db8c4f	Sediment	1	3.0303	0.00506836	44	2
Eukaryota.Metazoa.Unassigned.Unassigned.Unassigned.Unassigned.Unassigned.Unassigned.040cb07847e4b67d779281d3cd6f767c	040cb07847e4b67d779281d3cd6f767c	Sediment	1	3.0303	0.0130245	71	1
Eukaryota.Metazoa.Unassigned.Unassigned.Unassigned.Unassigned.Unassigned.Unassigned.041cadce65900a2012e03e28985067f6	041cadce65900a2012e03e28985067f6	Nodule	1	2	0.000425959	7	1
Eukaryota.Metazoa.Unassigned.Unassigned.Unassigned.Unassigned.Unassigned.Unassigned.042341c739ecdbce9b286a61d9726712	042341c739ecdbce9b286a61d9726712	BBL	1	3.84615	0.00700149	3	1
Eukaryota.Metazoa.Unassigned.Unassigned.Unassigned.Unassigned.Unassigned.Unassigned.04240299231b4f804216ae1d6aecda13	04240299231b4f804216ae1d6aecda13	Sediment	1	3.0303	0.00756926	102	1
Eukaryota.Metazoa.Unassigned.Unassigned.Unassigned.Unassigned.Unassigned.Unassigned.0424a32e486f026af67b73c23def485c	0424a32e486f026af67b73c23def485c	Sediment	1	3.0303	0.00241899	21	1
Eukaryota.Metazoa.Unassigned.Unassigned.Unassigned.Unassigned.Unassigned.Unassigned.04323f5591df6816b13fc8a7020dc708	04323f5591df6816b13fc8a7020dc708	Sediment	2	6.06061	0.00585501	43	2
Eukaryota.Metazoa.Unassigned.Unassigned.Unassigned.Unassigned.Unassigned.Unassigned.0440d12bcec4ac1d3572bea06461811a	0440d12bcec4ac1d3572bea06461811a	Sediment	1	3.0303	0.0164535	247	1
Eukaryota.Metazoa.Unassigned.Unassigned.Unassigned.Unassigned.Unassigned.Unassigned.044a2a79501504ea2202d9ec0e5c0579	044a2a79501504ea2202d9ec0e5c0579	Sediment	1	3.0303	0.00260283	30	1
Eukaryota.Metazoa.Unassigned.Unassigned.Unassigned.Unassigned.Unassigned.Unassigned.045e10a006805b430d68db0305543eba	045e10a006805b430d68db0305543eba	Sediment	1	3.0303	0.00347494	23	1
Eukaryota.Metazoa.Unassigned.Unassigned.Unassigned.Unassigned.Unassigned.Unassigned.0466c1464b5397e1cf7d7b7f95a89a11	0466c1464b5397e1cf7d7b7f95a89a11	Nodule	1	2	0.00205479	39	1
Eukaryota.Metazoa.Unassigned.Unassigned.Unassigned.Unassigned.Unassigned.Unassigned.046713eb25d99d24f4a3eef4f69d9ff5	046713eb25d99d24f4a3eef4f69d9ff5	Sediment	4	12.1212	0.0271387	158	2
Eukaryota.Metazoa.Unassigned.Unassigned.Unassigned.Unassigned.Unassigned.Unassigned.0472bc5671167a87bc90de8267bd449f	0472bc5671167a87bc90de8267bd449f	Nodule	1	2	0.00108984	8	1
Eukaryota.Metazoa.Unassigned.Unassigned.Unassigned.Unassigned.Unassigned.Unassigned.04bcc3a26d63eaeda79c795a51990637	04bcc3a26d63eaeda79c795a51990637	Sediment	1	3.0303	0.000433805	5	1
Eukaryota.Metazoa.Unassigned.Unassigned.Unassigned.Unassigned.Unassigned.Unassigned.04bf2bb92dcdefb482a346a1d0696cd1	04bf2bb92dcdefb482a346a1d0696cd1	Sediment	1	3.0303	0.0117707	128	1
Eukaryota.Metazoa.Unassigned.Unassigned.Unassigned.Unassigned.Unassigned.Unassigned.04cc54a3ac2528d4516407a0cad666d4	04cc54a3ac2528d4516407a0cad666d4	Sediment	1	3.0303	0.00370362	15	1
Eukaryota.Metazoa.Unassigned.Unassigned.Unassigned.Unassigned.Unassigned.Unassigned.04ce88d24532f9944fd0c20016e4fe39	04ce88d24532f9944fd0c20016e4fe39	Sediment	1	3.0303	0.00224017	31	1
Eukaryota.Metazoa.Unassigned.Unassigned.Unassigned.Unassigned.Unassigned.Unassigned.04e101c4a4172b0e651be471b95f893f	04e101c4a4172b0e651be471b95f893f	Nodule	1	2	0.000832016	5	1
Eukaryota.Metazoa.Unassigned.Unassigned.Unassigned.Unassigned.Unassigned.Unassigned.04e2cdf62ae60919e5fb0ff92cbf2241	04e2cdf62ae60919e5fb0ff92cbf2241	BBL	1	3.84615	0.0466766	20	1
Eukaryota.Metazoa.Unassigned.Unassigned.Unassigned.Unassigned.Unassigned.Unassigned.04f948f034f1b488719d06ce58d58994	04f948f034f1b488719d06ce58d58994	Sediment	1	3.0303	0.00305792	62	1
Eukaryota.Metazoa.Unassigned.Unassigned.Unassigned.Unassigned.Unassigned.Unassigned.0501566dc94f29d001a9430ef014e405	0501566dc94f29d001a9430ef014e405	Sediment	1	3.0303	0.00393159	33	1
Eukaryota.Metazoa.Unassigned.Unassigned.Unassigned.Unassigned.Unassigned.Unassigned.0519e87594568876db17e6ee3e1748a8	0519e87594568876db17e6ee3e1748a8	Sediment	1	3.0303	0.00115622	16	1
Eukaryota.Metazoa.Unassigned.Unassigned.Unassigned.Unassigned.Unassigned.Unassigned.051fde7a8fda15be50d1285557764de3	051fde7a8fda15be50d1285557764de3	Sediment	1	3.0303	0.00248288	27	1
Eukaryota.Metazoa.Unassigned.Unassigned.Unassigned.Unassigned.Unassigned.Unassigned.0520a6afa5dccf8079f30c9b5d16e3c1	0520a6afa5dccf8079f30c9b5d16e3c1	Sediment	1	3.0303	0.00319114	10	1
Eukaryota.Metazoa.Unassigned.Unassigned.Unassigned.Unassigned.Unassigned.Unassigned.0533e1655e8608c2fb38e086ceac7cbe	0533e1655e8608c2fb38e086ceac7cbe	Nodule	2	4	0.00557539	81	2
Eukaryota.Metazoa.Unassigned.Unassigned.Unassigned.Unassigned.Unassigned.Unassigned.0539beac359c50a369e602f76511f1b3	0539beac359c50a369e602f76511f1b3	Sediment	1	3.0303	0.00100772	22	1
Eukaryota.Metazoa.Unassigned.Unassigned.Unassigned.Unassigned.Unassigned.Unassigned.054f80148781c514003068151b85e1ec	054f80148781c514003068151b85e1ec	Sediment	1	3.0303	0.000519459	7	1
Eukaryota.Metazoa.Unassigned.Unassigned.Unassigned.Unassigned.Unassigned.Unassigned.05678aa6435879d1bafb489da07c4c9d	05678aa6435879d1bafb489da07c4c9d	Nodule	1	2	0.000476223	7	1
Eukaryota.Metazoa.Unassigned.Unassigned.Unassigned.Unassigned.Unassigned.Unassigned.0584fe1ef2f0ce0ff34c338325e1fe02	0584fe1ef2f0ce0ff34c338325e1fe02	Sediment	1	3.0303	0.00274571	37	1
Eukaryota.Metazoa.Unassigned.Unassigned.Unassigned.Unassigned.Unassigned.Unassigned.0586fc4aab0033ed8fd685c1e2ca3603	0586fc4aab0033ed8fd685c1e2ca3603	Nodule	5	10	0.0097261	60	2
Eukaryota.Metazoa.Unassigned.Unassigned.Unassigned.Unassigned.Unassigned.Unassigned.05959ccfcb379fffd6d8098a8a5f3362	05959ccfcb379fffd6d8098a8a5f3362	Sediment	1	3.0303	0.00151253	15	1
Eukaryota.Metazoa.Unassigned.Unassigned.Unassigned.Unassigned.Unassigned.Unassigned.05977c041cafd88541e9a7db21faeeb2	05977c041cafd88541e9a7db21faeeb2	Nodule	1	2	0.000551055	5	1
Eukaryota.Metazoa.Unassigned.Unassigned.Unassigned.Unassigned.Unassigned.Unassigned.05bb4d808469da5bae1aed482b4d46c1	05bb4d808469da5bae1aed482b4d46c1	Nodule	1	2	0.000594124	10	1
Eukaryota.Metazoa.Unassigned.Unassigned.Unassigned.Unassigned.Unassigned.Unassigned.05bc83185f886d3317e896c622122a31	05bc83185f886d3317e896c622122a31	Nodule	1	2	0.000304257	5	1
Eukaryota.Metazoa.Unassigned.Unassigned.Unassigned.Unassigned.Unassigned.Unassigned.05c5abe858e4096cd2ff364d92c75bcb	05c5abe858e4096cd2ff364d92c75bcb	Sediment	1	3.0303	0.0148145	60	1
Eukaryota.Metazoa.Unassigned.Unassigned.Unassigned.Unassigned.Unassigned.Unassigned.05c7a04771a9dae8cf6b906422610369	05c7a04771a9dae8cf6b906422610369	Nodule	2	4	0.00603988	90	2
Eukaryota.Metazoa.Unassigned.Unassigned.Unassigned.Unassigned.Unassigned.Unassigned.05d3f5a69a2b263eacf6abbd4fc3c1ac	05d3f5a69a2b263eacf6abbd4fc3c1ac	Nodule	1	2	0.00598247	29	1
Eukaryota.Metazoa.Unassigned.Unassigned.Unassigned.Unassigned.Unassigned.Unassigned.05d6c039461c05cd77130049e146fc2a	05d6c039461c05cd77130049e146fc2a	Sediment	1	3.0303	0.00348177	45	1
Eukaryota.Metazoa.Unassigned.Unassigned.Unassigned.Unassigned.Unassigned.Unassigned.05ebfd7f5e45a0ac78d9686cdbd1bf85	05ebfd7f5e45a0ac78d9686cdbd1bf85	Nodule	3	6	0.00127744	17	1
Eukaryota.Metazoa.Unassigned.Unassigned.Unassigned.Unassigned.Unassigned.Unassigned.060d36c2429f34bb953a75ab2aa6d235	060d36c2429f34bb953a75ab2aa6d235	Sediment	1	3.0303	0.000448469	5	1
Eukaryota.Metazoa.Unassigned.Unassigned.Unassigned.Unassigned.Unassigned.Unassigned.060e30a071ed72693c215dcdddac77ca	060e30a071ed72693c215dcdddac77ca	Nodule	3	6	0.00518638	75	1
Eukaryota.Metazoa.Unassigned.Unassigned.Unassigned.Unassigned.Unassigned.Unassigned.0610c8dfcdef44c9bce728beca36939c	0610c8dfcdef44c9bce728beca36939c	Sediment	1	3.0303	0.000476556	4	1
Eukaryota.Metazoa.Unassigned.Unassigned.Unassigned.Unassigned.Unassigned.Unassigned.06149312bbdd33882bd67e535609f0a5	06149312bbdd33882bd67e535609f0a5	Sediment	1	3.0303	0.000826461	5	1
Eukaryota.Metazoa.Unassigned.Unassigned.Unassigned.Unassigned.Unassigned.Unassigned.061e1516fa0dddb17978a9adce83a506	061e1516fa0dddb17978a9adce83a506	Nodule	1	2	0.00577617	28	1
Eukaryota.Metazoa.Unassigned.Unassigned.Unassigned.Unassigned.Unassigned.Unassigned.062c38d7fd68cd5f2da96f4c4f1e60fe	062c38d7fd68cd5f2da96f4c4f1e60fe	Sediment	1	3.0303	0.00160393	20	1
Eukaryota.Metazoa.Unassigned.Unassigned.Unassigned.Unassigned.Unassigned.Unassigned.062c3af91cad66f3227c14a9f96ddfd3	062c3af91cad66f3227c14a9f96ddfd3	Sediment	1	3.0303	0.00031912	5	1
Eukaryota.Metazoa.Unassigned.Unassigned.Unassigned.Unassigned.Unassigned.Unassigned.0649c79f0981a4bf4922d8f2288233f5	0649c79f0981a4bf4922d8f2288233f5	Nodule	2	4	0.00274036	23	2
Eukaryota.Metazoa.Unassigned.Unassigned.Unassigned.Unassigned.Unassigned.Unassigned.065d467c9962c179c17ecfcad9cad082	065d467c9962c179c17ecfcad9cad082	Sediment	2	6.06061	0.00484367	41	1
Eukaryota.Metazoa.Unassigned.Unassigned.Unassigned.Unassigned.Unassigned.Unassigned.0661ba59376f02ec2ab27b37be6278d1	0661ba59376f02ec2ab27b37be6278d1	Sediment	2	6.06061	0.0190209	44	1
Eukaryota.Metazoa.Unassigned.Unassigned.Unassigned.Unassigned.Unassigned.Unassigned.06690265ce5523aac9fec3d01689fb3e	06690265ce5523aac9fec3d01689fb3e	Sediment	1	3.0303	0.000459792	5	1
Eukaryota.Metazoa.Unassigned.Unassigned.Unassigned.Unassigned.Unassigned.Unassigned.0697ee6ec3e4e32524a32681cd1a7b66	0697ee6ec3e4e32524a32681cd1a7b66	Sediment	1	3.0303	0.000411763	3	1
Eukaryota.Metazoa.Unassigned.Unassigned.Unassigned.Unassigned.Unassigned.Unassigned.069eaedce84abde855f5cff21d9d56c5	069eaedce84abde855f5cff21d9d56c5	Nodule	1	2	0.000588322	8	1
Eukaryota.Metazoa.Unassigned.Unassigned.Unassigned.Unassigned.Unassigned.Unassigned.06a70bc0955eb070a97be586624d5907	06a70bc0955eb070a97be586624d5907	Nodule	1	2	0.00410116	9	1
Eukaryota.Metazoa.Unassigned.Unassigned.Unassigned.Unassigned.Unassigned.Unassigned.06ad15cac3a7d691a8144e758fe5a98b	06ad15cac3a7d691a8144e758fe5a98b	Sediment	1	3.0303	0.000780782	9	1
Eukaryota.Metazoa.Unassigned.Unassigned.Unassigned.Unassigned.Unassigned.Unassigned.06aed2730089c71e5a3a165ad7b2b559	06aed2730089c71e5a3a165ad7b2b559	Nodule	1	2	0.0034459	15	1
Eukaryota.Metazoa.Unassigned.Unassigned.Unassigned.Unassigned.Unassigned.Unassigned.06af320bfedd956e6991039dabf727d2	06af320bfedd956e6991039dabf727d2	Sediment	1	3.0303	0.000139811	3	1
Eukaryota.Metazoa.Unassigned.Unassigned.Unassigned.Unassigned.Unassigned.Unassigned.06b21013826653f9d55ad51a91cc0a78	06b21013826653f9d55ad51a91cc0a78	Sediment	2	6.06061	0.0146128	54	1
Eukaryota.Metazoa.Unassigned.Unassigned.Unassigned.Unassigned.Unassigned.Unassigned.06be1d4fa3a114f90c16f32b6bd378f7	06be1d4fa3a114f90c16f32b6bd378f7	Nodule	1	2	0.0195808	398	1
Eukaryota.Metazoa.Unassigned.Unassigned.Unassigned.Unassigned.Unassigned.Unassigned.06c1767e062665c4169790903ca20e3e	06c1767e062665c4169790903ca20e3e	Sediment	1	3.0303	0.0346687	81	1
Eukaryota.Metazoa.Unassigned.Unassigned.Unassigned.Unassigned.Unassigned.Unassigned.06c88ca66267dc5ab7ad13b0e718f598	06c88ca66267dc5ab7ad13b0e718f598	Nodule	1	2	0.0102434	89	1
Eukaryota.Metazoa.Unassigned.Unassigned.Unassigned.Unassigned.Unassigned.Unassigned.06c88e7d164ce6e8fc14404fc1ce4253	06c88e7d164ce6e8fc14404fc1ce4253	Sediment	1	3.0303	0.00203315	9	1
Eukaryota.Metazoa.Unassigned.Unassigned.Unassigned.Unassigned.Unassigned.Unassigned.06d65115bb3a40b8df75979ba9b0422e	06d65115bb3a40b8df75979ba9b0422e	Nodule	5	10	0.0323688	338	2
Eukaryota.Metazoa.Unassigned.Unassigned.Unassigned.Unassigned.Unassigned.Unassigned.06d6d8af2ecbdbe2eefc47a106c11818	06d6d8af2ecbdbe2eefc47a106c11818	Nodule	1	2	0.000477376	7	1
Eukaryota.Metazoa.Unassigned.Unassigned.Unassigned.Unassigned.Unassigned.Unassigned.06db96b88cb89a50ca98e2f3ff82a523	06db96b88cb89a50ca98e2f3ff82a523	Nodule	4	8	0.0223913	205	1
Eukaryota.Metazoa.Unassigned.Unassigned.Unassigned.Unassigned.Unassigned.Unassigned.06e2e7b62e84936e00e410a3fc427784	06e2e7b62e84936e00e410a3fc427784	Sediment	2	6.06061	0.00509661	47	2
Eukaryota.Metazoa.Unassigned.Unassigned.Unassigned.Unassigned.Unassigned.Unassigned.06f24729d1042b180c19adc4d5033e77	06f24729d1042b180c19adc4d5033e77	BBL	1	3.84615	0.00958742	6	1
Eukaryota.Metazoa.Unassigned.Unassigned.Unassigned.Unassigned.Unassigned.Unassigned.06f570ba138523938d16dc0ca9cd2de4	06f570ba138523938d16dc0ca9cd2de4	Nodule	5	10	0.0103871	107	1
Eukaryota.Metazoa.Unassigned.Unassigned.Unassigned.Unassigned.Unassigned.Unassigned.06fa42970e139f1aa79d3efabef51a55	06fa42970e139f1aa79d3efabef51a55	Sediment	1	3.0303	0.00130142	15	1
Eukaryota.Metazoa.Unassigned.Unassigned.Unassigned.Unassigned.Unassigned.Unassigned.06fafa6b1dad9e88d46750d39ba9ce5e	06fafa6b1dad9e88d46750d39ba9ce5e	Sediment	1	3.0303	0.000358775	4	1
Eukaryota.Metazoa.Unassigned.Unassigned.Unassigned.Unassigned.Unassigned.Unassigned.06ffc599df5efa2d85a5677cd1cf8d5a	06ffc599df5efa2d85a5677cd1cf8d5a	Nodule	1	2	0.00068918	3	1
Eukaryota.Metazoa.Unassigned.Unassigned.Unassigned.Unassigned.Unassigned.Unassigned.06ffdcd69f984d78559c0185ac329e87	06ffdcd69f984d78559c0185ac329e87	Nodule	1	2	8.16427e-05	2	1
Eukaryota.Metazoa.Unassigned.Unassigned.Unassigned.Unassigned.Unassigned.Unassigned.070b29f998d86ec59abb7268048e4f00	070b29f998d86ec59abb7268048e4f00	Nodule	3	6	0.00951034	166	2
Eukaryota.Metazoa.Unassigned.Unassigned.Unassigned.Unassigned.Unassigned.Unassigned.070e58bb7b290527c40123c97e9d9511	070e58bb7b290527c40123c97e9d9511	Nodule	1	2	0.00165317	15	1
Eukaryota.Metazoa.Unassigned.Unassigned.Unassigned.Unassigned.Unassigned.Unassigned.0714c31ff03881b77d514df3b3f936dc	0714c31ff03881b77d514df3b3f936dc	Sediment	1	3.0303	0.00269081	30	1
Eukaryota.Metazoa.Unassigned.Unassigned.Unassigned.Unassigned.Unassigned.Unassigned.071e559f86eac05a22ed125385fdfe6f	071e559f86eac05a22ed125385fdfe6f	Nodule	1	2	0.000451486	16	1
Eukaryota.Metazoa.Unassigned.Unassigned.Unassigned.Unassigned.Unassigned.Unassigned.0722c9558bcd8b2674985c42a33cb8c9	0722c9558bcd8b2674985c42a33cb8c9	Nodule	1	2	0.00126596	6	1
Eukaryota.Metazoa.Unassigned.Unassigned.Unassigned.Unassigned.Unassigned.Unassigned.0737fa6714ecd1f5d4f3c5ac7a579865	0737fa6714ecd1f5d4f3c5ac7a579865	Nodule	1	2	0.0128243	527	1
Eukaryota.Metazoa.Unassigned.Unassigned.Unassigned.Unassigned.Unassigned.Unassigned.073d65f7b4304779c693b8012be7ff3c	073d65f7b4304779c693b8012be7ff3c	Nodule	1	2	0.000731682	7	1
Eukaryota.Metazoa.Unassigned.Unassigned.Unassigned.Unassigned.Unassigned.Unassigned.074165a2b12db85748ddbea29dcff386	074165a2b12db85748ddbea29dcff386	Nodule	1	2	0.00104526	10	1
Eukaryota.Metazoa.Unassigned.Unassigned.Unassigned.Unassigned.Unassigned.Unassigned.074ba518acab297e2963b445905afbec	074ba518acab297e2963b445905afbec	Nodule	1	2	0.00664268	48	1
Eukaryota.Metazoa.Unassigned.Unassigned.Unassigned.Unassigned.Unassigned.Unassigned.074c668760b8ee8e88f68df24fa83ed2	074c668760b8ee8e88f68df24fa83ed2	Sediment	1	3.0303	0.00512922	77	1
Eukaryota.Metazoa.Unassigned.Unassigned.Unassigned.Unassigned.Unassigned.Unassigned.0756dbc751fb0a252eea1caf1a4a3a0f	0756dbc751fb0a252eea1caf1a4a3a0f	Sediment	1	3.0303	0.000686272	5	1
Eukaryota.Metazoa.Unassigned.Unassigned.Unassigned.Unassigned.Unassigned.Unassigned.07585b71aed4a789555cc9cc9418b054	07585b71aed4a789555cc9cc9418b054	Sediment	1	3.0303	0.0267782	92	1
Eukaryota.Metazoa.Unassigned.Unassigned.Unassigned.Unassigned.Unassigned.Unassigned.078c4f6a65152d59b275c3505949b527	078c4f6a65152d59b275c3505949b527	Sediment	1	3.0303	0.00142384	15	1
Eukaryota.Metazoa.Unassigned.Unassigned.Unassigned.Unassigned.Unassigned.Unassigned.0795cb0ecdd6826f4eced538a758c8fb	0795cb0ecdd6826f4eced538a758c8fb	Sediment	1	3.0303	0.0125016	173	1
Eukaryota.Metazoa.Unassigned.Unassigned.Unassigned.Unassigned.Unassigned.Unassigned.079923b59259970de792586593e41ce2	079923b59259970de792586593e41ce2	Nodule	1	2	0.00433153	178	1
Eukaryota.Metazoa.Unassigned.Unassigned.Unassigned.Unassigned.Unassigned.Unassigned.079da671af1b69bd27dc8aa3663c200c	079da671af1b69bd27dc8aa3663c200c	Nodule	1	2	0.0184708	111	1
Eukaryota.Metazoa.Unassigned.Unassigned.Unassigned.Unassigned.Unassigned.Unassigned.079fa108c4e7c33e1cf5faad182fd6ce	079fa108c4e7c33e1cf5faad182fd6ce	Sediment	1	3.0303	0.000419432	9	1
Eukaryota.Metazoa.Unassigned.Unassigned.Unassigned.Unassigned.Unassigned.Unassigned.07a41c2dbd50152b615fc4503b226509	07a41c2dbd50152b615fc4503b226509	Sediment	1	3.0303	0.0015776	12	1
Eukaryota.Metazoa.Unassigned.Unassigned.Unassigned.Unassigned.Unassigned.Unassigned.07a75cd51e04350b2a52873e926d9ea9	07a75cd51e04350b2a52873e926d9ea9	Sediment	1	3.0303	0.0234715	142	1
Eukaryota.Metazoa.Unassigned.Unassigned.Unassigned.Unassigned.Unassigned.Unassigned.07a8891d1dfefd7b4a20801aa68df82f	07a8891d1dfefd7b4a20801aa68df82f	Nodule	2	4	0.000631984	13	1
Eukaryota.Metazoa.Unassigned.Unassigned.Unassigned.Unassigned.Unassigned.Unassigned.07aefbd0bcca0193b954295c40f0f9b2	07aefbd0bcca0193b954295c40f0f9b2	Nodule	1	2	0.000146007	6	1
Eukaryota.Metazoa.Unassigned.Unassigned.Unassigned.Unassigned.Unassigned.Unassigned.07b659cf7f89c46358497d68b68dd62f	07b659cf7f89c46358497d68b68dd62f	Sediment	1	3.0303	0.00137938	15	1
Eukaryota.Metazoa.Unassigned.Unassigned.Unassigned.Unassigned.Unassigned.Unassigned.07ba7e7b8cab328f1e0590c0e2bed8a8	07ba7e7b8cab328f1e0590c0e2bed8a8	Sediment	1	3.0303	0.0226908	314	1
Eukaryota.Metazoa.Unassigned.Unassigned.Unassigned.Unassigned.Unassigned.Unassigned.07cd238685abb7d55775a42cf0e2b669	07cd238685abb7d55775a42cf0e2b669	Sediment	1	3.0303	0.00121455	14	1
Eukaryota.Metazoa.Unassigned.Unassigned.Unassigned.Unassigned.Unassigned.Unassigned.07cffa10ccecd3618e7678f8af26e810	07cffa10ccecd3618e7678f8af26e810	Sediment	1	3.0303	0.0207167	311	1
Eukaryota.Metazoa.Unassigned.Unassigned.Unassigned.Unassigned.Unassigned.Unassigned.07f7b541231b7b24341d837e5ba2f42f	07f7b541231b7b24341d837e5ba2f42f	BBL	2	7.69231	0.113984	57	1
Eukaryota.Metazoa.Unassigned.Unassigned.Unassigned.Unassigned.Unassigned.Unassigned.0809e011dfa831e906185f286af3e26a	0809e011dfa831e906185f286af3e26a	Sediment	1	3.0303	0.00313928	35	1
Eukaryota.Metazoa.Unassigned.Unassigned.Unassigned.Unassigned.Unassigned.Unassigned.081dcf960056921abe9853fa0600b7a5	081dcf960056921abe9853fa0600b7a5	Sediment	1	3.0303	0.000870303	19	1
Eukaryota.Metazoa.Unassigned.Unassigned.Unassigned.Unassigned.Unassigned.Unassigned.082f851931742a45d203801c0e433418	082f851931742a45d203801c0e433418	Sediment	1	3.0303	0.00441025	57	1
Eukaryota.Metazoa.Unassigned.Unassigned.Unassigned.Unassigned.Unassigned.Unassigned.083433009791f9de806a7b3a0961814c	083433009791f9de806a7b3a0961814c	Nodule	1	2	0.00388665	79	1
Eukaryota.Metazoa.Unassigned.Unassigned.Unassigned.Unassigned.Unassigned.Unassigned.08351a14413005d72fadfdbfe9f2a1bc	08351a14413005d72fadfdbfe9f2a1bc	Nodule	1	2	0.00136097	22	1
Eukaryota.Metazoa.Unassigned.Unassigned.Unassigned.Unassigned.Unassigned.Unassigned.0839254ab4d49b19517cbfd0263190da	0839254ab4d49b19517cbfd0263190da	Nodule	1	2	0.0130815	62	1
Eukaryota.Metazoa.Unassigned.Unassigned.Unassigned.Unassigned.Unassigned.Unassigned.084ce30d02557fc087d778b62bc4a78c	084ce30d02557fc087d778b62bc4a78c	Nodule	1	2	0.000968724	7	1
Eukaryota.Metazoa.Unassigned.Unassigned.Unassigned.Unassigned.Unassigned.Unassigned.08576d17ffac8b803187cbc27273dda1	08576d17ffac8b803187cbc27273dda1	Sediment	1	3.0303	0.00542174	24	1
Eukaryota.Metazoa.Unassigned.Unassigned.Unassigned.Unassigned.Unassigned.Unassigned.0873f2cda660481222f016410472d3c2	0873f2cda660481222f016410472d3c2	Nodule	1	2	0.000161323	2	1
Eukaryota.Metazoa.Unassigned.Unassigned.Unassigned.Unassigned.Unassigned.Unassigned.087e3b4d3d6e26f52f8073c9aa4c475e	087e3b4d3d6e26f52f8073c9aa4c475e	Sediment	1	3.0303	0.000302169	2	1
Eukaryota.Metazoa.Unassigned.Unassigned.Unassigned.Unassigned.Unassigned.Unassigned.088612d09120f8dbc6890e249d9fa85a	088612d09120f8dbc6890e249d9fa85a	Sediment	1	3.0303	0.00414848	13	1
Eukaryota.Metazoa.Unassigned.Unassigned.Unassigned.Unassigned.Unassigned.Unassigned.0887097202ce4ae005ea9236a7fb16de	0887097202ce4ae005ea9236a7fb16de	Sediment	3	9.09091	0.00711999	71	1
Eukaryota.Metazoa.Unassigned.Unassigned.Unassigned.Unassigned.Unassigned.Unassigned.088713274efd6753a781acf9070b6872	088713274efd6753a781acf9070b6872	Nodule	1	2	0.786718	12877	2
Eukaryota.Metazoa.Unassigned.Unassigned.Unassigned.Unassigned.Unassigned.Unassigned.089fbd7a77730e8c965416eb550156a8	089fbd7a77730e8c965416eb550156a8	Nodule	1	2	0.000433034	7	1
Eukaryota.Metazoa.Unassigned.Unassigned.Unassigned.Unassigned.Unassigned.Unassigned.08a2023495b217429a32446f4441a713	08a2023495b217429a32446f4441a713	Sediment	1	3.0303	0.00165292	10	1
Eukaryota.Metazoa.Unassigned.Unassigned.Unassigned.Unassigned.Unassigned.Unassigned.08c9789354c7812ee42f5c79acc2f7fe	08c9789354c7812ee42f5c79acc2f7fe	BBL	1	3.84615	0.0476796	12	1
Eukaryota.Metazoa.Unassigned.Unassigned.Unassigned.Unassigned.Unassigned.Unassigned.08d1cd22ce059c53df27ff67b6f1f258	08d1cd22ce059c53df27ff67b6f1f258	Sediment	1	3.0303	0.00189845	20	1
Eukaryota.Metazoa.Unassigned.Unassigned.Unassigned.Unassigned.Unassigned.Unassigned.08d8533fdc35f9f1de74c3ac4007e474	08d8533fdc35f9f1de74c3ac4007e474	Sediment	2	6.06061	0.0028156	18	2
Eukaryota.Metazoa.Unassigned.Unassigned.Unassigned.Unassigned.Unassigned.Unassigned.08dd50a3a49c35f9423eaab889a8f8e4	08dd50a3a49c35f9423eaab889a8f8e4	Sediment	1	3.0303	0.00704092	91	1
Eukaryota.Metazoa.Unassigned.Unassigned.Unassigned.Unassigned.Unassigned.Unassigned.08f06aac95d8d513d3d525149a1123e5	08f06aac95d8d513d3d525149a1123e5	Nodule	4	8	0.0135806	176	1
Eukaryota.Metazoa.Unassigned.Unassigned.Unassigned.Unassigned.Unassigned.Unassigned.08f1c7bac1514e592dec5a780f6ab559	08f1c7bac1514e592dec5a780f6ab559	Sediment	1	3.0303	0.00851448	40	1
Eukaryota.Metazoa.Unassigned.Unassigned.Unassigned.Unassigned.Unassigned.Unassigned.08fc4f6283bf87e73663079a3af73964	08fc4f6283bf87e73663079a3af73964	Sediment	1	3.0303	0.0320638	700	2
Eukaryota.Metazoa.Unassigned.Unassigned.Unassigned.Unassigned.Unassigned.Unassigned.08fcb495f49f6af34577b5d077184531	08fcb495f49f6af34577b5d077184531	Nodule	1	2	0.000953614	7	1
Eukaryota.Metazoa.Unassigned.Unassigned.Unassigned.Unassigned.Unassigned.Unassigned.0907d8c376f3a2f93115fba016d0ae12	0907d8c376f3a2f93115fba016d0ae12	Nodule	1	2	0.00321617	7	1
Eukaryota.Metazoa.Unassigned.Unassigned.Unassigned.Unassigned.Unassigned.Unassigned.0925902914b6b24eeb83c98363a094f3	0925902914b6b24eeb83c98363a094f3	Nodule	1	2	0.0029757	27	1
Eukaryota.Metazoa.Unassigned.Unassigned.Unassigned.Unassigned.Unassigned.Unassigned.0929861485b6ac66c8f7338155a7397a	0929861485b6ac66c8f7338155a7397a	BBL	1	3.84615	0.00208351	4	1
Eukaryota.Metazoa.Unassigned.Unassigned.Unassigned.Unassigned.Unassigned.Unassigned.092c9861e0b9bf62f0495b328eb2fbf1	092c9861e0b9bf62f0495b328eb2fbf1	Nodule	1	2	0.000262461	6	1
Eukaryota.Metazoa.Unassigned.Unassigned.Unassigned.Unassigned.Unassigned.Unassigned.0930b81d8c5c7a6e146b5784066e0e3c	0930b81d8c5c7a6e146b5784066e0e3c	Nodule	2	4	0.00448416	24	2
Eukaryota.Metazoa.Unassigned.Unassigned.Unassigned.Unassigned.Unassigned.Unassigned.094b6ee8e4c313e3c409bec2003bf49f	094b6ee8e4c313e3c409bec2003bf49f	Sediment	1	3.0303	0.00191468	6	1
Eukaryota.Metazoa.Unassigned.Unassigned.Unassigned.Unassigned.Unassigned.Unassigned.0950f24852e5ad45d04207be96566044	0950f24852e5ad45d04207be96566044	Nodule	1	2	0.00828284	54	1
Eukaryota.Metazoa.Unassigned.Unassigned.Unassigned.Unassigned.Unassigned.Unassigned.0953ca66508d2ea2ed83ba0a462f92c6	0953ca66508d2ea2ed83ba0a462f92c6	Sediment	1	3.0303	0.000867536	10	1
Eukaryota.Metazoa.Unassigned.Unassigned.Unassigned.Unassigned.Unassigned.Unassigned.09543145aa0a1b3dd9a87124011747c5	09543145aa0a1b3dd9a87124011747c5	Sediment	1	3.0303	0.000823527	6	1
Eukaryota.Metazoa.Unassigned.Unassigned.Unassigned.Unassigned.Unassigned.Unassigned.095cb22110824029e8af4779276f5925	095cb22110824029e8af4779276f5925	Sediment	1	3.0303	0.000266453	4	1
Eukaryota.Metazoa.Unassigned.Unassigned.Unassigned.Unassigned.Unassigned.Unassigned.097711945583a5836ce8a2256bc2fad8	097711945583a5836ce8a2256bc2fad8	Nodule	1	2	0.0012455	9	1
Eukaryota.Metazoa.Unassigned.Unassigned.Unassigned.Unassigned.Unassigned.Unassigned.097bce58d624b13687650d5da2a379f5	097bce58d624b13687650d5da2a379f5	Sediment	3	9.09091	0.0402407	177	2
Eukaryota.Metazoa.Unassigned.Unassigned.Unassigned.Unassigned.Unassigned.Unassigned.097e0a4c3612de9a0d6f3ae203845051	097e0a4c3612de9a0d6f3ae203845051	Sediment	4	12.1212	0.0114823	90	1
Eukaryota.Metazoa.Unassigned.Unassigned.Unassigned.Unassigned.Unassigned.Unassigned.09908facfa592c636e39ee0bf3c435ac	09908facfa592c636e39ee0bf3c435ac	Nodule	1	2	0.000185586	3	1
Eukaryota.Metazoa.Unassigned.Unassigned.Unassigned.Unassigned.Unassigned.Unassigned.0999bb6a8f5f6edf67a872bf1c961fce	0999bb6a8f5f6edf67a872bf1c961fce	Sediment	1	3.0303	0.00373558	5	1
Eukaryota.Metazoa.Unassigned.Unassigned.Unassigned.Unassigned.Unassigned.Unassigned.099b4ce0f7e06e4415e0dea38ac4ea1c	099b4ce0f7e06e4415e0dea38ac4ea1c	Sediment	1	3.0303	0.000960781	7	1
Eukaryota.Metazoa.Unassigned.Unassigned.Unassigned.Unassigned.Unassigned.Unassigned.099df2c0bab20f9c1d3e82da4063816e	099df2c0bab20f9c1d3e82da4063816e	Sediment	1	3.0303	0.0035496	27	1
Eukaryota.Metazoa.Unassigned.Unassigned.Unassigned.Unassigned.Unassigned.Unassigned.099f93fd7a3987db7e8804cb228928e3	099f93fd7a3987db7e8804cb228928e3	Sediment	1	3.0303	0.00363007	36	1
Eukaryota.Metazoa.Unassigned.Unassigned.Unassigned.Unassigned.Unassigned.Unassigned.09a7f686398f821ba69ced96e70798d4	09a7f686398f821ba69ced96e70798d4	Nodule	3	6	0.0741561	462	2
Eukaryota.Metazoa.Unassigned.Unassigned.Unassigned.Unassigned.Unassigned.Unassigned.09adf4c8d4ebdfa70a182f31031efc4d	09adf4c8d4ebdfa70a182f31031efc4d	Sediment	1	3.0303	0.0154278	153	2
Eukaryota.Metazoa.Unassigned.Unassigned.Unassigned.Unassigned.Unassigned.Unassigned.09b6203359613bae3c55f7691c0f085b	09b6203359613bae3c55f7691c0f085b	Sediment	1	3.0303	0.000274509	2	1
Eukaryota.Metazoa.Unassigned.Unassigned.Unassigned.Unassigned.Unassigned.Unassigned.09d688aafa58433c85cdb9d5e40f3c4e	09d688aafa58433c85cdb9d5e40f3c4e	Sediment	1	3.0303	0.0217279	88	1
Eukaryota.Metazoa.Unassigned.Unassigned.Unassigned.Unassigned.Unassigned.Unassigned.09d9eeff4bb68cc5bbf1eae99bdf5269	09d9eeff4bb68cc5bbf1eae99bdf5269	Nodule	1	2	0.000977778	11	1
Eukaryota.Metazoa.Unassigned.Unassigned.Unassigned.Unassigned.Unassigned.Unassigned.09da1e4698220b6e30fca9229b4e730b	09da1e4698220b6e30fca9229b4e730b	Sediment	1	3.0303	0.00532906	80	1
Eukaryota.Metazoa.Unassigned.Unassigned.Unassigned.Unassigned.Unassigned.Unassigned.09dd9937209efa61cf6095542fc9cbad	09dd9937209efa61cf6095542fc9cbad	Nodule	1	2	0.000937592	8	1
Eukaryota.Metazoa.Unassigned.Unassigned.Unassigned.Unassigned.Unassigned.Unassigned.09eb714b928a189724478ebab482d352	09eb714b928a189724478ebab482d352	Sediment	2	6.06061	0.00312948	19	2
Eukaryota.Metazoa.Unassigned.Unassigned.Unassigned.Unassigned.Unassigned.Unassigned.09fa52837392a3e55eb090f15ddb9191	09fa52837392a3e55eb090f15ddb9191	Sediment	4	12.1212	0.0046267	52	2
Eukaryota.Metazoa.Unassigned.Unassigned.Unassigned.Unassigned.Unassigned.Unassigned.09fc3b32e3386ff690edde85d525bc80	09fc3b32e3386ff690edde85d525bc80	BBL	1	3.84615	0.00639161	4	1
Eukaryota.Metazoa.Unassigned.Unassigned.Unassigned.Unassigned.Unassigned.Unassigned.0a0110fffa98f244015f0307073ea3a4	0a0110fffa98f244015f0307073ea3a4	Sediment	1	3.0303	0.00112275	14	1
Eukaryota.Metazoa.Unassigned.Unassigned.Unassigned.Unassigned.Unassigned.Unassigned.0a100a9fd58a8d2ff6e70e9a7e4e6f37	0a100a9fd58a8d2ff6e70e9a7e4e6f37	Sediment	1	3.0303	0.00538515	14	1
Eukaryota.Metazoa.Unassigned.Unassigned.Unassigned.Unassigned.Unassigned.Unassigned.0a132062f1bdd9dc8ef4399962134a90	0a132062f1bdd9dc8ef4399962134a90	Nodule	2	4	0.00379497	37	2
Eukaryota.Metazoa.Unassigned.Unassigned.Unassigned.Unassigned.Unassigned.Unassigned.0a1516de08b50b5f25f6e94a3f51cc72	0a1516de08b50b5f25f6e94a3f51cc72	Sediment	1	3.0303	0.000450988	4	1
Eukaryota.Metazoa.Unassigned.Unassigned.Unassigned.Unassigned.Unassigned.Unassigned.0a156bbb2ae798c341b5dad72dad3918	0a156bbb2ae798c341b5dad72dad3918	Sediment	2	6.06061	0.00721227	81	2
Eukaryota.Metazoa.Unassigned.Unassigned.Unassigned.Unassigned.Unassigned.Unassigned.0a36121e14c7881250bc83e39b291d1e	0a36121e14c7881250bc83e39b291d1e	Sediment	1	3.0303	0.000903624	4	1
Eukaryota.Metazoa.Unassigned.Unassigned.Unassigned.Unassigned.Unassigned.Unassigned.0a4a04a704833f4501f0f94a9cdb18f0	0a4a04a704833f4501f0f94a9cdb18f0	Sediment	1	3.0303	0.0303158	95	1
Eukaryota.Metazoa.Unassigned.Unassigned.Unassigned.Unassigned.Unassigned.Unassigned.0a566e07f9239af3979a4c96eb26ebf3	0a566e07f9239af3979a4c96eb26ebf3	Nodule	3	6	0.00576594	87	1
Eukaryota.Metazoa.Unassigned.Unassigned.Unassigned.Unassigned.Unassigned.Unassigned.0a5ed8e6f90be8eefe607d18c7fddc49	0a5ed8e6f90be8eefe607d18c7fddc49	Sediment	1	3.0303	0.00146571	13	1
Eukaryota.Metazoa.Unassigned.Unassigned.Unassigned.Unassigned.Unassigned.Unassigned.0a60139de42fa21e751698ef082461fc	0a60139de42fa21e751698ef082461fc	Nodule	3	6	0.0132478	133	1
Eukaryota.Metazoa.Unassigned.Unassigned.Unassigned.Unassigned.Unassigned.Unassigned.0a76ef51d3137a6591861234dba76d16	0a76ef51d3137a6591861234dba76d16	Sediment	1	3.0303	0.000607275	7	1
Eukaryota.Metazoa.Unassigned.Unassigned.Unassigned.Unassigned.Unassigned.Unassigned.0a7b3785e1b32087af279b598f84079f	0a7b3785e1b32087af279b598f84079f	Sediment	2	6.06061	0.00177567	37	1
Eukaryota.Metazoa.Unassigned.Unassigned.Unassigned.Unassigned.Unassigned.Unassigned.0a85efcab83c44c8289a62157b39c9b7	0a85efcab83c44c8289a62157b39c9b7	Sediment	1	3.0303	0.000260261	3	1
Eukaryota.Metazoa.Unassigned.Unassigned.Unassigned.Unassigned.Unassigned.Unassigned.0a8798a8c8f32de6e1c01a610588b877	0a8798a8c8f32de6e1c01a610588b877	Sediment	2	6.06061	0.0129186	135	2
Eukaryota.Metazoa.Unassigned.Unassigned.Unassigned.Unassigned.Unassigned.Unassigned.0a8e5b85fc225c7d70a2eb6bbe3adc8c	0a8e5b85fc225c7d70a2eb6bbe3adc8c	Sediment	1	3.0303	0.00256844	17	1
Eukaryota.Metazoa.Unassigned.Unassigned.Unassigned.Unassigned.Unassigned.Unassigned.0a99be191bad64d780de8c692a747523	0a99be191bad64d780de8c692a747523	Sediment	1	3.0303	0.00650708	75	1
Eukaryota.Metazoa.Unassigned.Unassigned.Unassigned.Unassigned.Unassigned.Unassigned.0aae6eed383860a6bc696c159bb45d20	0aae6eed383860a6bc696c159bb45d20	Sediment	1	3.0303	0.00660397	36	2
Eukaryota.Metazoa.Unassigned.Unassigned.Unassigned.Unassigned.Unassigned.Unassigned.0ab629eea16e5f420e13622dc1a6ae32	0ab629eea16e5f420e13622dc1a6ae32	Nodule	2	4	0.00499311	31	2
Eukaryota.Metazoa.Unassigned.Unassigned.Unassigned.Unassigned.Unassigned.Unassigned.0abd2ebc1339d6d0211336f6956c2c67	0abd2ebc1339d6d0211336f6956c2c67	Nodule	3	6	0.00223509	17	2
Eukaryota.Metazoa.Unassigned.Unassigned.Unassigned.Unassigned.Unassigned.Unassigned.0abf03f600724fff40ebbf0586e796e3	0abf03f600724fff40ebbf0586e796e3	Nodule	1	2	0.000464231	5	1
Eukaryota.Metazoa.Unassigned.Unassigned.Unassigned.Unassigned.Unassigned.Unassigned.0ac406dfef3a922ec13c8919557224ca	0ac406dfef3a922ec13c8919557224ca	Sediment	1	3.0303	0.00100835	10	1
Eukaryota.Metazoa.Unassigned.Unassigned.Unassigned.Unassigned.Unassigned.Unassigned.0ad080737c319731d1224c210da1d73e	0ad080737c319731d1224c210da1d73e	Sediment	1	3.0303	0.00987193	104	1
Eukaryota.Metazoa.Unassigned.Unassigned.Unassigned.Unassigned.Unassigned.Unassigned.0ad9cf44971278c3881131da35dd522a	0ad9cf44971278c3881131da35dd522a	Sediment	1	3.0303	0.0614472	545	1
Eukaryota.Metazoa.Unassigned.Unassigned.Unassigned.Unassigned.Unassigned.Unassigned.0ae1fc1a1619f2bb4e5b5c64302e6297	0ae1fc1a1619f2bb4e5b5c64302e6297	Sediment	1	3.0303	0.00406631	18	1
Eukaryota.Metazoa.Unassigned.Unassigned.Unassigned.Unassigned.Unassigned.Unassigned.0ae5b0077a2f684e57badc8c81c0c56b	0ae5b0077a2f684e57badc8c81c0c56b	Sediment	1	3.0303	0.00340317	69	1
Eukaryota.Metazoa.Unassigned.Unassigned.Unassigned.Unassigned.Unassigned.Unassigned.0af8b6a1cd9c49386503eb6b9afc9023	0af8b6a1cd9c49386503eb6b9afc9023	BBL	1	3.84615	0.114358	49	1
Eukaryota.Metazoa.Unassigned.Unassigned.Unassigned.Unassigned.Unassigned.Unassigned.0b086c970e0829bc45d3198ca00a0b93	0b086c970e0829bc45d3198ca00a0b93	Nodule	1	2	0.00234398	20	1
Eukaryota.Metazoa.Unassigned.Unassigned.Unassigned.Unassigned.Unassigned.Unassigned.0b0a2b1051b2f83c1dcb16c6a16a37a2	0b0a2b1051b2f83c1dcb16c6a16a37a2	Sediment	1	3.0303	0.040246	163	1
Eukaryota.Metazoa.Unassigned.Unassigned.Unassigned.Unassigned.Unassigned.Unassigned.0b0f0aed04037aa8064cf9f46a548e2f	0b0f0aed04037aa8064cf9f46a548e2f	Sediment	1	3.0303	0.0112936	112	2
Eukaryota.Metazoa.Unassigned.Unassigned.Unassigned.Unassigned.Unassigned.Unassigned.0b1df5211b57e5cdcdfe0b5aaaf44a7e	0b1df5211b57e5cdcdfe0b5aaaf44a7e	Sediment	1	3.0303	0.00446759	14	1
Eukaryota.Metazoa.Unassigned.Unassigned.Unassigned.Unassigned.Unassigned.Unassigned.0b349cc86e1e52065d37930203665af9	0b349cc86e1e52065d37930203665af9	Nodule	2	4	0.000591245	6	1
Eukaryota.Metazoa.Unassigned.Unassigned.Unassigned.Unassigned.Unassigned.Unassigned.0b38e84744fef47b066bbe7df21006f5	0b38e84744fef47b066bbe7df21006f5	Sediment	1	3.0303	0.0310191	418	1
Eukaryota.Metazoa.Unassigned.Unassigned.Unassigned.Unassigned.Unassigned.Unassigned.0b3c2f3aa75e01b2901497b56a7bd8ea	0b3c2f3aa75e01b2901497b56a7bd8ea	Sediment	1	3.0303	0.00507841	37	1
Eukaryota.Metazoa.Unassigned.Unassigned.Unassigned.Unassigned.Unassigned.Unassigned.0b460b9ba99f58f2fa665478570eaa6d	0b460b9ba99f58f2fa665478570eaa6d	Sediment	1	3.0303	0.0238714	158	1
Eukaryota.Metazoa.Unassigned.Unassigned.Unassigned.Unassigned.Unassigned.Unassigned.0b664c187d1eea6c6ad177fc7fd05b4f	0b664c187d1eea6c6ad177fc7fd05b4f	Sediment	1	3.0303	0.00156329	17	1
Eukaryota.Metazoa.Unassigned.Unassigned.Unassigned.Unassigned.Unassigned.Unassigned.0b6a55856e1aaf36ef68becfaca2865a	0b6a55856e1aaf36ef68becfaca2865a	Sediment	1	3.0303	0.00532906	80	1
Eukaryota.Metazoa.Unassigned.Unassigned.Unassigned.Unassigned.Unassigned.Unassigned.0b6f11f5212bc9aa053b818cf2f743fb	0b6f11f5212bc9aa053b818cf2f743fb	Nodule	2	4	0.0304942	226	1
Eukaryota.Metazoa.Unassigned.Unassigned.Unassigned.Unassigned.Unassigned.Unassigned.0b791e43ff08a9e5199b32c75b126d17	0b791e43ff08a9e5199b32c75b126d17	Sediment	1	3.0303	0.00766052	115	1
Eukaryota.Metazoa.Unassigned.Unassigned.Unassigned.Unassigned.Unassigned.Unassigned.0b824c2c0ed73a4e65c1f213b0b64f18	0b824c2c0ed73a4e65c1f213b0b64f18	Nodule	1	2	0.00241536	29	1
Eukaryota.Metazoa.Unassigned.Unassigned.Unassigned.Unassigned.Unassigned.Unassigned.0b86b182f1adff40a924a7b2099ce984	0b86b182f1adff40a924a7b2099ce984	Nodule	2	4	0.0129709	119	2
Eukaryota.Metazoa.Unassigned.Unassigned.Unassigned.Unassigned.Unassigned.Unassigned.0b98df72c1c90c9a6dfdbe3b6e393bb3	0b98df72c1c90c9a6dfdbe3b6e393bb3	Nodule	2	4	0.00716888	42	1
Eukaryota.Metazoa.Unassigned.Unassigned.Unassigned.Unassigned.Unassigned.Unassigned.0b9bf9fc9072d5db856461ad0a6a54f6	0b9bf9fc9072d5db856461ad0a6a54f6	Sediment	1	3.0303	0.00246607	50	1
Eukaryota.Metazoa.Unassigned.Unassigned.Unassigned.Unassigned.Unassigned.Unassigned.0ba86788fa6ff2b47955ad7c4448c9ff	0ba86788fa6ff2b47955ad7c4448c9ff	Sediment	1	3.0303	0.133709	419	1
Eukaryota.Metazoa.Unassigned.Unassigned.Unassigned.Unassigned.Unassigned.Unassigned.0bacfc834cffcb7691df8987e0601fe6	0bacfc834cffcb7691df8987e0601fe6	Sediment	1	3.0303	0.00156329	17	1
Eukaryota.Metazoa.Unassigned.Unassigned.Unassigned.Unassigned.Unassigned.Unassigned.0bb396502c9d00814a8ee00171adcb0f	0bb396502c9d00814a8ee00171adcb0f	Sediment	2	6.06061	0.0717869	180	1
Eukaryota.Metazoa.Unassigned.Unassigned.Unassigned.Unassigned.Unassigned.Unassigned.0bc531c78e8ecd72936c29cc2a8295f3	0bc531c78e8ecd72936c29cc2a8295f3	Sediment	2	6.06061	0.0129527	37	2
Eukaryota.Metazoa.Unassigned.Unassigned.Unassigned.Unassigned.Unassigned.Unassigned.0bd4b22af92961aba6eb3d250db8d0ca	0bd4b22af92961aba6eb3d250db8d0ca	Nodule	1	2	0.00462462	94	1
Eukaryota.Metazoa.Unassigned.Unassigned.Unassigned.Unassigned.Unassigned.Unassigned.0bd5861eb79c3767f0b145f22b02ec12	0bd5861eb79c3767f0b145f22b02ec12	Nodule	1	2	0.00407781	37	1
Eukaryota.Metazoa.Unassigned.Unassigned.Unassigned.Unassigned.Unassigned.Unassigned.0bd6efd12b72cd08deceaa3d20bf149e	0bd6efd12b72cd08deceaa3d20bf149e	BBL	2	7.69231	0.198861	30	2
Eukaryota.Metazoa.Unassigned.Unassigned.Unassigned.Unassigned.Unassigned.Unassigned.0bec63f17fe359afcda25e8cb91fb4b3	0bec63f17fe359afcda25e8cb91fb4b3	Sediment	1	3.0303	0.0074549	33	1
Eukaryota.Metazoa.Unassigned.Unassigned.Unassigned.Unassigned.Unassigned.Unassigned.0bed4a5c710d643434ee9826c5518f89	0bed4a5c710d643434ee9826c5518f89	Nodule	5	10	0.99076	10085	1
Eukaryota.Metazoa.Unassigned.Unassigned.Unassigned.Unassigned.Unassigned.Unassigned.0bedc3dfb84be7d6b0cce0f4182b947e	0bedc3dfb84be7d6b0cce0f4182b947e	Sediment	1	3.0303	0.114202	1476	1
Eukaryota.Metazoa.Unassigned.Unassigned.Unassigned.Unassigned.Unassigned.Unassigned.0bee6c2bd4a29aafe0d6e438598af41e	0bee6c2bd4a29aafe0d6e438598af41e	BBL	1	3.84615	0.0604108	9	1
Eukaryota.Metazoa.Unassigned.Unassigned.Unassigned.Unassigned.Unassigned.Unassigned.0bf6b5590200dca80ca085da139d6e49	0bf6b5590200dca80ca085da139d6e49	Sediment	1	3.0303	0.000201671	2	1
Eukaryota.Metazoa.Unassigned.Unassigned.Unassigned.Unassigned.Unassigned.Unassigned.0c1059848c688de651b4293a8fc7a468	0c1059848c688de651b4293a8fc7a468	BBL	1	3.84615	0.0317864	8	1
Eukaryota.Metazoa.Unassigned.Unassigned.Unassigned.Unassigned.Unassigned.Unassigned.0c161047af20e75a92ebbde2a6449fdd	0c161047af20e75a92ebbde2a6449fdd	Nodule	2	4	0.00811534	123	1
Eukaryota.Metazoa.Unassigned.Unassigned.Unassigned.Unassigned.Unassigned.Unassigned.0c168edd80353410abcf5f0288330f99	0c168edd80353410abcf5f0288330f99	Nodule	1	2	0.000204107	5	1
Eukaryota.Metazoa.Unassigned.Unassigned.Unassigned.Unassigned.Unassigned.Unassigned.0c71212d9135b85445b67e7dba2655df	0c71212d9135b85445b67e7dba2655df	Sediment	1	3.0303	0.000358775	4	1
Eukaryota.Metazoa.Unassigned.Unassigned.Unassigned.Unassigned.Unassigned.Unassigned.0c8b891abf71c6e2bddbef774093587c	0c8b891abf71c6e2bddbef774093587c	Nodule	1	2	0.00281282	32	1
Eukaryota.Metazoa.Unassigned.Unassigned.Unassigned.Unassigned.Unassigned.Unassigned.0c8c3f354c69abe5055728f7f11ba3a6	0c8c3f354c69abe5055728f7f11ba3a6	Nodule	1	2	0.000862224	12	1
Eukaryota.Metazoa.Unassigned.Unassigned.Unassigned.Unassigned.Unassigned.Unassigned.0c8ed9b944aeb266fe42c78287a18b40	0c8ed9b944aeb266fe42c78287a18b40	Sediment	1	3.0303	0.00995655	156	1
Eukaryota.Metazoa.Unassigned.Unassigned.Unassigned.Unassigned.Unassigned.Unassigned.0c9a0b7bb6b7aa020dd01e2aa37c9ee6	0c9a0b7bb6b7aa020dd01e2aa37c9ee6	Sediment	1	3.0303	0.000246607	5	1
Eukaryota.Metazoa.Unassigned.Unassigned.Unassigned.Unassigned.Unassigned.Unassigned.0c9cdee3dc88059881e54517874def20	0c9cdee3dc88059881e54517874def20	Sediment	1	3.0303	0.019554	206	1
Eukaryota.Metazoa.Unassigned.Unassigned.Unassigned.Unassigned.Unassigned.Unassigned.0c9fd3415a83bf8251261d64565422e3	0c9fd3415a83bf8251261d64565422e3	Sediment	1	3.0303	0.000320786	4	1
Eukaryota.Metazoa.Unassigned.Unassigned.Unassigned.Unassigned.Unassigned.Unassigned.0ca6a23d386c9afa5c7718b0d8941284	0ca6a23d386c9afa5c7718b0d8941284	Sediment	4	12.1212	0.00873899	90	1
Eukaryota.Metazoa.Unassigned.Unassigned.Unassigned.Unassigned.Unassigned.Unassigned.0cad22ad6ff0e387b85331d586654e73	0cad22ad6ff0e387b85331d586654e73	Sediment	1	3.0303	0.000953113	8	1
Eukaryota.Metazoa.Unassigned.Unassigned.Unassigned.Unassigned.Unassigned.Unassigned.0caece47aa7dcbaf05c5f1439288027a	0caece47aa7dcbaf05c5f1439288027a	Sediment	4	12.1212	0.0213202	197	2
Eukaryota.Metazoa.Unassigned.Unassigned.Unassigned.Unassigned.Unassigned.Unassigned.0cb7506740fb7d94f9e508a8451f0097	0cb7506740fb7d94f9e508a8451f0097	Nodule	3	6	0.0331067	518	2
Eukaryota.Metazoa.Unassigned.Unassigned.Unassigned.Unassigned.Unassigned.Unassigned.0cc5861c9dc17b883d92462b1c1a9c6f	0cc5861c9dc17b883d92462b1c1a9c6f	Sediment	1	3.0303	0.00224017	31	1
Eukaryota.Metazoa.Unassigned.Unassigned.Unassigned.Unassigned.Unassigned.Unassigned.0cc64cf6cb5025d995b811f260a22390	0cc64cf6cb5025d995b811f260a22390	Nodule	1	2	0.00251482	35	1
Eukaryota.Metazoa.Unassigned.Unassigned.Unassigned.Unassigned.Unassigned.Unassigned.0cc930f360123b227052ff74785d5c6c	0cc930f360123b227052ff74785d5c6c	Sediment	1	3.0303	0.00185521	25	1
Eukaryota.Metazoa.Unassigned.Unassigned.Unassigned.Unassigned.Unassigned.Unassigned.0cca4356c7493a2715f7f7484cade301	0cca4356c7493a2715f7f7484cade301	Sediment	1	3.0303	0.0365451	385	2
Eukaryota.Metazoa.Unassigned.Unassigned.Unassigned.Unassigned.Unassigned.Unassigned.0cd45f40f5ac0d5f50b7a03aa06c7615	0cd45f40f5ac0d5f50b7a03aa06c7615	Sediment	1	3.0303	0.00122848	17	1
Eukaryota.Metazoa.Unassigned.Unassigned.Unassigned.Unassigned.Unassigned.Unassigned.0cd541ea7bdc378218d97bd72ff0fd33	0cd541ea7bdc378218d97bd72ff0fd33	Nodule	1	2	0.000342916	3	1
Eukaryota.Metazoa.Unassigned.Unassigned.Unassigned.Unassigned.Unassigned.Unassigned.0cd69fc4d5f2ce6cb3f3f951111eff5b	0cd69fc4d5f2ce6cb3f3f951111eff5b	Sediment	1	3.0303	0.000222625	3	1
Eukaryota.Metazoa.Unassigned.Unassigned.Unassigned.Unassigned.Unassigned.Unassigned.0ce008ee48b2253a29edfa67ae12a3ba	0ce008ee48b2253a29edfa67ae12a3ba	Sediment	1	3.0303	0.000650373	9	1
Eukaryota.Metazoa.Unassigned.Unassigned.Unassigned.Unassigned.Unassigned.Unassigned.0ce86691cba4bda9d621979e8d206bc1	0ce86691cba4bda9d621979e8d206bc1	Nodule	2	4	0.00317307	39	1
Eukaryota.Metazoa.Unassigned.Unassigned.Unassigned.Unassigned.Unassigned.Unassigned.0ced55a0e72c3279c1e2d6a0f7a05391	0ced55a0e72c3279c1e2d6a0f7a05391	Nodule	1	2	0.000649012	23	1
Eukaryota.Metazoa.Unassigned.Unassigned.Unassigned.Unassigned.Unassigned.Unassigned.0ced88d2cf4b798bedebf19a08b2cd42	0ced88d2cf4b798bedebf19a08b2cd42	Nodule	2	4	0.0029555	17	1
Eukaryota.Metazoa.Unassigned.Unassigned.Unassigned.Unassigned.Unassigned.Unassigned.0cee017cb41b32acbec4f975b912f0d6	0cee017cb41b32acbec4f975b912f0d6	Sediment	6	18.1818	0.0779294	298	2
Eukaryota.Metazoa.Unassigned.Unassigned.Unassigned.Unassigned.Unassigned.Unassigned.0cf011dfb7286360568954966d67b50b	0cf011dfb7286360568954966d67b50b	Sediment	2	6.06061	0.00206595	16	2
Eukaryota.Metazoa.Unassigned.Unassigned.Unassigned.Unassigned.Unassigned.Unassigned.0cf5874da73ab1a1640bdb0142fafd9f	0cf5874da73ab1a1640bdb0142fafd9f	Sediment	1	3.0303	0.0141243	33	1
Eukaryota.Metazoa.Unassigned.Unassigned.Unassigned.Unassigned.Unassigned.Unassigned.0cf630d9815a983e3b8d4d317640e6fa	0cf630d9815a983e3b8d4d317640e6fa	Nodule	1	2	0.000879005	10	1
Eukaryota.Metazoa.Unassigned.Unassigned.Unassigned.Unassigned.Unassigned.Unassigned.0d242fa1c1a278fa7b3838d79e90d131	0d242fa1c1a278fa7b3838d79e90d131	Nodule	2	4	0.0027945	25	2
Eukaryota.Metazoa.Unassigned.Unassigned.Unassigned.Unassigned.Unassigned.Unassigned.0d507e319d3880d1bfff14c6f8e06e7b	0d507e319d3880d1bfff14c6f8e06e7b	Sediment	1	3.0303	0.00383152	18	1
Eukaryota.Metazoa.Unassigned.Unassigned.Unassigned.Unassigned.Unassigned.Unassigned.0d72b459a1741c75e10363d3ff930735	0d72b459a1741c75e10363d3ff930735	BBL	2	7.69231	0.0963384	13	2
Eukaryota.Metazoa.Unassigned.Unassigned.Unassigned.Unassigned.Unassigned.Unassigned.0d7d5a56d3bc0f0d17428e2d8e718a72	0d7d5a56d3bc0f0d17428e2d8e718a72	Nodule	6	12	0.00386056	55	2
Eukaryota.Metazoa.Unassigned.Unassigned.Unassigned.Unassigned.Unassigned.Unassigned.0d857d4d2d931e84beb9194f0bdec31a	0d857d4d2d931e84beb9194f0bdec31a	Sediment	1	3.0303	0.00192156	14	1
Eukaryota.Metazoa.Unassigned.Unassigned.Unassigned.Unassigned.Unassigned.Unassigned.0d8ad946a39627bdd658ffbcc06396e1	0d8ad946a39627bdd658ffbcc06396e1	Nodule	1	2	0.00196429	11	1
Eukaryota.Metazoa.Unassigned.Unassigned.Unassigned.Unassigned.Unassigned.Unassigned.0d8d1e23de57567eb72db3efefd5e116	0d8d1e23de57567eb72db3efefd5e116	Sediment	1	3.0303	0.00131053	11	1
Eukaryota.Metazoa.Unassigned.Unassigned.Unassigned.Unassigned.Unassigned.Unassigned.0d9e7a8b9100d3573bec73230d30e86e	0d9e7a8b9100d3573bec73230d30e86e	Sediment	1	3.0303	0.00166795	14	1
Eukaryota.Metazoa.Unassigned.Unassigned.Unassigned.Unassigned.Unassigned.Unassigned.0db81bf1f85aa8d3a5956b29cdef565d	0db81bf1f85aa8d3a5956b29cdef565d	Sediment	1	3.0303	0.00545732	11	1
Eukaryota.Metazoa.Unassigned.Unassigned.Unassigned.Unassigned.Unassigned.Unassigned.0db917699d0a11f53f6e80f515f98993	0db917699d0a11f53f6e80f515f98993	Sediment	1	3.0303	0.0144527	200	1
Eukaryota.Metazoa.Unassigned.Unassigned.Unassigned.Unassigned.Unassigned.Unassigned.0dcc45407c24bcc4dc3ed1cf523dcca7	0dcc45407c24bcc4dc3ed1cf523dcca7	Sediment	1	3.0303	0.006173	29	1
Eukaryota.Metazoa.Unassigned.Unassigned.Unassigned.Unassigned.Unassigned.Unassigned.0dd494354946b267a982697d92591c9e	0dd494354946b267a982697d92591c9e	Sediment	1	3.0303	0.000400982	5	1
Eukaryota.Metazoa.Unassigned.Unassigned.Unassigned.Unassigned.Unassigned.Unassigned.0ddd704acf827d488a1e9df6ae911766	0ddd704acf827d488a1e9df6ae911766	Nodule	1	2	0.000442783	9	1
Eukaryota.Metazoa.Unassigned.Unassigned.Unassigned.Unassigned.Unassigned.Unassigned.0de7ce998c1d0bdcdd6b81ac5d90b301	0de7ce998c1d0bdcdd6b81ac5d90b301	Nodule	1	2	0.0029419	30	1
Eukaryota.Metazoa.Unassigned.Unassigned.Unassigned.Unassigned.Unassigned.Unassigned.0debb94598f77e80a5b20bfd35d73e80	0debb94598f77e80a5b20bfd35d73e80	Nodule	1	2	0.00127389	10	1
Eukaryota.Metazoa.Unassigned.Unassigned.Unassigned.Unassigned.Unassigned.Unassigned.0df6dea69d7b78c88ba170b520227328	0df6dea69d7b78c88ba170b520227328	Nodule	1	2	0.000595317	9	1
Eukaryota.Metazoa.Unassigned.Unassigned.Unassigned.Unassigned.Unassigned.Unassigned.0e05e141709edbc8b0a623518ca26d51	0e05e141709edbc8b0a623518ca26d51	Sediment	1	3.0303	0.00164705	12	1
Eukaryota.Metazoa.Unassigned.Unassigned.Unassigned.Unassigned.Unassigned.Unassigned.0e068f6fe37c2612b281d288f032b75d	0e068f6fe37c2612b281d288f032b75d	Sediment	1	3.0303	0.00107225	9	1
Eukaryota.Metazoa.Unassigned.Unassigned.Unassigned.Unassigned.Unassigned.Unassigned.0e170a9c8ad919ad856af4055ca641af	0e170a9c8ad919ad856af4055ca641af	Sediment	1	3.0303	0.00426325	64	1
Eukaryota.Metazoa.Unassigned.Unassigned.Unassigned.Unassigned.Unassigned.Unassigned.0e1f4ab513bd9fa23211937d75711a1e	0e1f4ab513bd9fa23211937d75711a1e	Nodule	1	2	0.000332806	2	1
Eukaryota.Metazoa.Unassigned.Unassigned.Unassigned.Unassigned.Unassigned.Unassigned.0e34525057facd41e5986d3fff163bb5	0e34525057facd41e5986d3fff163bb5	Sediment	1	3.0303	0.00349281	12	1
Eukaryota.Metazoa.Unassigned.Unassigned.Unassigned.Unassigned.Unassigned.Unassigned.0e3b63dfd2ed1a72a311787f686e80b9	0e3b63dfd2ed1a72a311787f686e80b9	Sediment	1	3.0303	0.0126896	171	1
Eukaryota.Metazoa.Unassigned.Unassigned.Unassigned.Unassigned.Unassigned.Unassigned.0e41476b307d3dfae1f41c01521c03a4	0e41476b307d3dfae1f41c01521c03a4	Sediment	2	6.06061	0.0286785	323	2
Eukaryota.Metazoa.Unassigned.Unassigned.Unassigned.Unassigned.Unassigned.Unassigned.0e41675c07c7b7e79c7abec560e8f9b5	0e41675c07c7b7e79c7abec560e8f9b5	Sediment	1	3.0303	0.000605012	6	1
Eukaryota.Metazoa.Unassigned.Unassigned.Unassigned.Unassigned.Unassigned.Unassigned.0e562c22573b27fb9622196532edbf20	0e562c22573b27fb9622196532edbf20	Sediment	1	3.0303	0.000183222	4	1
Eukaryota.Metazoa.Unassigned.Unassigned.Unassigned.Unassigned.Unassigned.Unassigned.0e563771d5799f6b6bce55c52c20e010	0e563771d5799f6b6bce55c52c20e010	Sediment	1	3.0303	0.000549018	4	1
Eukaryota.Metazoa.Unassigned.Unassigned.Unassigned.Unassigned.Unassigned.Unassigned.0e60d2c4f7c5c9ae837fdc15e5437486	0e60d2c4f7c5c9ae837fdc15e5437486	Sediment	1	3.0303	0.130512	2337	2
Eukaryota.Metazoa.Unassigned.Unassigned.Unassigned.Unassigned.Unassigned.Unassigned.0e73478bf15b42aba580b4e646402e90	0e73478bf15b42aba580b4e646402e90	Nodule	1	2	0.000666306	8	1
Eukaryota.Metazoa.Unassigned.Unassigned.Unassigned.Unassigned.Unassigned.Unassigned.0e774e8610096d5d98dec24e56f9e0db	0e774e8610096d5d98dec24e56f9e0db	Sediment	1	3.0303	0.000650373	9	1
Eukaryota.Metazoa.Unassigned.Unassigned.Unassigned.Unassigned.Unassigned.Unassigned.0e803bae2a46f7f5170e0cd364b75c96	0e803bae2a46f7f5170e0cd364b75c96	Nodule	3	6	0.00984722	94	2
Eukaryota.Metazoa.Unassigned.Unassigned.Unassigned.Unassigned.Unassigned.Unassigned.0e88242b57eac99b957322aba63cbed2	0e88242b57eac99b957322aba63cbed2	Nodule	1	2	0.000310397	11	1
Eukaryota.Metazoa.Unassigned.Unassigned.Unassigned.Unassigned.Unassigned.Unassigned.0e923d63a0d25912fb658c12c910acf3	0e923d63a0d25912fb658c12c910acf3	Sediment	1	3.0303	0.0160198	251	1
Eukaryota.Metazoa.Unassigned.Unassigned.Unassigned.Unassigned.Unassigned.Unassigned.0e9280924965eccd8d046ed416c62361	0e9280924965eccd8d046ed416c62361	Sediment	1	3.0303	0.0569606	415	1
Eukaryota.Metazoa.Unassigned.Unassigned.Unassigned.Unassigned.Unassigned.Unassigned.0e9baeaf82723cf2e1a5da7959880e29	0e9baeaf82723cf2e1a5da7959880e29	Sediment	1	3.0303	0.00146755	8	1
Eukaryota.Metazoa.Unassigned.Unassigned.Unassigned.Unassigned.Unassigned.Unassigned.0ea9ddcead6c578ffb3937dfd67e5cf7	0ea9ddcead6c578ffb3937dfd67e5cf7	Nodule	1	2	0.000483969	6	1
Eukaryota.Metazoa.Unassigned.Unassigned.Unassigned.Unassigned.Unassigned.Unassigned.0ebe3ef3a171e8fb90a6187f9d5ab30b	0ebe3ef3a171e8fb90a6187f9d5ab30b	Sediment	1	3.0303	0.00294962	34	1
Eukaryota.Metazoa.Unassigned.Unassigned.Unassigned.Unassigned.Unassigned.Unassigned.0ebe8ca1fb365dea2e71934aa7e9beab	0ebe8ca1fb365dea2e71934aa7e9beab	Sediment	2	6.06061	0.0188334	75	2
Eukaryota.Metazoa.Unassigned.Unassigned.Unassigned.Unassigned.Unassigned.Unassigned.0ec2d42494f642c7feec8abb795b483e	0ec2d42494f642c7feec8abb795b483e	Nodule	1	2	0.000185586	3	1
Eukaryota.Metazoa.Unassigned.Unassigned.Unassigned.Unassigned.Unassigned.Unassigned.0ec7a599c763c7cb0535e8637a74e743	0ec7a599c763c7cb0535e8637a74e743	Sediment	1	3.0303	0.000559243	12	1
Eukaryota.Metazoa.Unassigned.Unassigned.Unassigned.Unassigned.Unassigned.Unassigned.0ecc7c787d9bc590616d8d15cf2ee2ae	0ecc7c787d9bc590616d8d15cf2ee2ae	Sediment	1	3.0303	0.0194877	243	1
Eukaryota.Metazoa.Unassigned.Unassigned.Unassigned.Unassigned.Unassigned.Unassigned.0ee10c251cf91b34a040c737e547519c	0ee10c251cf91b34a040c737e547519c	Nodule	1	2	0.000365108	6	1
Eukaryota.Metazoa.Unassigned.Unassigned.Unassigned.Unassigned.Unassigned.Unassigned.0ee12f5c71c8cfc513239dc46d4c0443	0ee12f5c71c8cfc513239dc46d4c0443	Sediment	1	3.0303	0.00312738	49	1
Eukaryota.Metazoa.Unassigned.Unassigned.Unassigned.Unassigned.Unassigned.Unassigned.0eeeacdc82b7c32e5a5a289e1e6e4565	0eeeacdc82b7c32e5a5a289e1e6e4565	Sediment	1	3.0303	0.00733961	23	1
Eukaryota.Metazoa.Unassigned.Unassigned.Unassigned.Unassigned.Unassigned.Unassigned.0eef81befea3ffcc9be1b28a48170b14	0eef81befea3ffcc9be1b28a48170b14	Sediment	1	3.0303	0.000481179	6	1
Eukaryota.Metazoa.Unassigned.Unassigned.Unassigned.Unassigned.Unassigned.Unassigned.0ef3917ab03e016e3174ad223424172c	0ef3917ab03e016e3174ad223424172c	Sediment	1	3.0303	0.00165292	10	1
Eukaryota.Metazoa.Unassigned.Unassigned.Unassigned.Unassigned.Unassigned.Unassigned.0f11977d67855c47563ae41e6478f55f	0f11977d67855c47563ae41e6478f55f	Nodule	1	2	0.000451486	16	1
Eukaryota.Metazoa.Unassigned.Unassigned.Unassigned.Unassigned.Unassigned.Unassigned.0f1eff793fe657d065ef6ef1a4357e24	0f1eff793fe657d065ef6ef1a4357e24	Sediment	1	3.0303	0.000823527	6	1
Eukaryota.Metazoa.Unassigned.Unassigned.Unassigned.Unassigned.Unassigned.Unassigned.0f2301f02fb3443969953f2369892707	0f2301f02fb3443969953f2369892707	Nodule	3	6	0.00704607	117	2
Eukaryota.Metazoa.Unassigned.Unassigned.Unassigned.Unassigned.Unassigned.Unassigned.0f29fc54b84305eda71cb1f088635a75	0f29fc54b84305eda71cb1f088635a75	Sediment	1	3.0303	0.000732887	16	1
Eukaryota.Metazoa.Unassigned.Unassigned.Unassigned.Unassigned.Unassigned.Unassigned.0f47351c2fb508303ac47f5f71056041	0f47351c2fb508303ac47f5f71056041	Nodule	1	2	0.00063065	6	1
Eukaryota.Metazoa.Unassigned.Unassigned.Unassigned.Unassigned.Unassigned.Unassigned.0f4e79e3c39997d77a2c4d987db4967f	0f4e79e3c39997d77a2c4d987db4967f	Nodule	2	4	0.0013941	13	2
Eukaryota.Metazoa.Unassigned.Unassigned.Unassigned.Unassigned.Unassigned.Unassigned.0f540eef471eedb988d615ea9b9daa86	0f540eef471eedb988d615ea9b9daa86	Sediment	1	3.0303	0.00226627	15	1
Eukaryota.Metazoa.Unassigned.Unassigned.Unassigned.Unassigned.Unassigned.Unassigned.0f5c8ab8d7dc7b5318769d38a4a63fe1	0f5c8ab8d7dc7b5318769d38a4a63fe1	Sediment	1	3.0303	0.00398038	29	1
Eukaryota.Metazoa.Unassigned.Unassigned.Unassigned.Unassigned.Unassigned.Unassigned.0f6f8ece4a006608b1fc2c376a4d2b0f	0f6f8ece4a006608b1fc2c376a4d2b0f	Nodule	1	2	0.00895934	39	1
Eukaryota.Metazoa.Unassigned.Unassigned.Unassigned.Unassigned.Unassigned.Unassigned.0f7b32c9bc043c99acdf37202cef13eb	0f7b32c9bc043c99acdf37202cef13eb	Sediment	1	3.0303	0.00877267	87	1
Eukaryota.Metazoa.Unassigned.Unassigned.Unassigned.Unassigned.Unassigned.Unassigned.0f81877cdc8c0454a9e4765b72d6fa9d	0f81877cdc8c0454a9e4765b72d6fa9d	BBL	4	15.3846	0.0536727	14	1
Eukaryota.Metazoa.Unassigned.Unassigned.Unassigned.Unassigned.Unassigned.Unassigned.0f85370702c0d0be35b441cc28aa078b	0f85370702c0d0be35b441cc28aa078b	Nodule	1	2	0.00262939	19	1
Eukaryota.Metazoa.Unassigned.Unassigned.Unassigned.Unassigned.Unassigned.Unassigned.0f86c89e80290a64eabfa19b46984e73	0f86c89e80290a64eabfa19b46984e73	Sediment	2	6.06061	0.00535883	78	2
Eukaryota.Metazoa.Unassigned.Unassigned.Unassigned.Unassigned.Unassigned.Unassigned.0f897a393fd01d3498ab83633ac626cd	0f897a393fd01d3498ab83633ac626cd	Nodule	2	4	0.0019245	14	1
Eukaryota.Metazoa.Unassigned.Unassigned.Unassigned.Unassigned.Unassigned.Unassigned.0f92558a01cc7c33def9e3f225e36675	0f92558a01cc7c33def9e3f225e36675	Nodule	1	2	0.147911	717	1
Eukaryota.Metazoa.Unassigned.Unassigned.Unassigned.Unassigned.Unassigned.Unassigned.0fa8a82e2e8de6dd02b2aae2d2525cd7	0fa8a82e2e8de6dd02b2aae2d2525cd7	Nodule	1	2	0.00780414	135	1
Eukaryota.Metazoa.Unassigned.Unassigned.Unassigned.Unassigned.Unassigned.Unassigned.0fd62e7bb717e0d919183b09b9bcc541	0fd62e7bb717e0d919183b09b9bcc541	Nodule	1	2	0.00544605	193	1
Eukaryota.Metazoa.Unassigned.Unassigned.Unassigned.Unassigned.Unassigned.Unassigned.0fd650572331a3a6ef23efeb81bb8e0f	0fd650572331a3a6ef23efeb81bb8e0f	Sediment	1	3.0303	0.000357417	3	1
Eukaryota.Metazoa.Unassigned.Unassigned.Unassigned.Unassigned.Unassigned.Unassigned.0fdd8f27abba1a2c251a56b1b8e19db0	0fdd8f27abba1a2c251a56b1b8e19db0	Nodule	2	4	0.00298237	23	2
Eukaryota.Metazoa.Unassigned.Unassigned.Unassigned.Unassigned.Unassigned.Unassigned.0fe776cc6fbe742f95b917aa668d085f	0fe776cc6fbe742f95b917aa668d085f	Nodule	1	2	0.00666207	29	1
Eukaryota.Metazoa.Unassigned.Unassigned.Unassigned.Unassigned.Unassigned.Unassigned.0fe97f7a728cb637bdf418460c0ed365	0fe97f7a728cb637bdf418460c0ed365	Nodule	1	2	0.00035926	5	1
Eukaryota.Metazoa.Unassigned.Unassigned.Unassigned.Unassigned.Unassigned.Unassigned.0fe98e864ebd63be6683d58f68a866a9	0fe98e864ebd63be6683d58f68a866a9	Sediment	1	3.0303	0.00211518	14	1
Eukaryota.Metazoa.Unassigned.Unassigned.Unassigned.Unassigned.Unassigned.Unassigned.0febc730fcfdfa331a59b70bd1097e07	0febc730fcfdfa331a59b70bd1097e07	Nodule	1	2	0.00132293	20	1
Eukaryota.Metazoa.Unassigned.Unassigned.Unassigned.Unassigned.Unassigned.Unassigned.0febd47de044a9dd25f7a9fd989952e2	0febd47de044a9dd25f7a9fd989952e2	Nodule	3	6	0.00221273	27	2
Eukaryota.Metazoa.Unassigned.Unassigned.Unassigned.Unassigned.Unassigned.Unassigned.0ff19847e5c3b1f623b0182b1aab6106	0ff19847e5c3b1f623b0182b1aab6106	Nodule	2	4	0.00159305	25	2
Eukaryota.Metazoa.Unassigned.Unassigned.Unassigned.Unassigned.Unassigned.Unassigned.10058a333b8da3dfa3e2f0311d6e03dd	10058a333b8da3dfa3e2f0311d6e03dd	Sediment	1	3.0303	0.00207784	28	1
Eukaryota.Metazoa.Unassigned.Unassigned.Unassigned.Unassigned.Unassigned.Unassigned.1007cc48323f642ed8e2b00e3687e577	1007cc48323f642ed8e2b00e3687e577	BBL	2	7.69231	0.0708619	19	2
Eukaryota.Metazoa.Unassigned.Unassigned.Unassigned.Unassigned.Unassigned.Unassigned.100b6112e2b6fb7f5525118e32c234cb	100b6112e2b6fb7f5525118e32c234cb	Nodule	2	4	0.0134558	122	2
Eukaryota.Metazoa.Unassigned.Unassigned.Unassigned.Unassigned.Unassigned.Unassigned.100b87c5264b92c2e7e615864f75f04e	100b87c5264b92c2e7e615864f75f04e	Nodule	1	2	0.000464231	5	1
Eukaryota.Metazoa.Unassigned.Unassigned.Unassigned.Unassigned.Unassigned.Unassigned.10193de7c704d9b0c7d8e7b9c9c0a3ab	10193de7c704d9b0c7d8e7b9c9c0a3ab	Sediment	1	3.0303	0.000474612	5	1
Eukaryota.Metazoa.Unassigned.Unassigned.Unassigned.Unassigned.Unassigned.Unassigned.101cc77261ccf77eb5bf0a9cf58258e9	101cc77261ccf77eb5bf0a9cf58258e9	Sediment	1	3.0303	0.0696281	282	1
Eukaryota.Metazoa.Unassigned.Unassigned.Unassigned.Unassigned.Unassigned.Unassigned.10252265badd489d5100d2a7ca008cdf	10252265badd489d5100d2a7ca008cdf	Nodule	1	2	0.000968724	7	1
Eukaryota.Metazoa.Unassigned.Unassigned.Unassigned.Unassigned.Unassigned.Unassigned.102551f5d78814bb588a58b2bbf17908	102551f5d78814bb588a58b2bbf17908	Nodule	1	2	0.00115556	13	1
Eukaryota.Metazoa.Unassigned.Unassigned.Unassigned.Unassigned.Unassigned.Unassigned.1037cd510693252cbf5a8b9c8b1c4f64	1037cd510693252cbf5a8b9c8b1c4f64	Nodule	1	2	0.000882483	12	1
Eukaryota.Metazoa.Unassigned.Unassigned.Unassigned.Unassigned.Unassigned.Unassigned.103a2311511e72f79c0056f2da6fb3b0	103a2311511e72f79c0056f2da6fb3b0	Sediment	2	6.06061	0.0152351	64	2
Eukaryota.Metazoa.Unassigned.Unassigned.Unassigned.Unassigned.Unassigned.Unassigned.104680c2e70a3f45258ab10c1d60c886	104680c2e70a3f45258ab10c1d60c886	Sediment	1	3.0303	0.00260783	19	1
Eukaryota.Metazoa.Unassigned.Unassigned.Unassigned.Unassigned.Unassigned.Unassigned.1047e90f819062849ab00caa3fb009b3	1047e90f819062849ab00caa3fb009b3	Sediment	1	3.0303	0.00131467	10	1
Eukaryota.Metazoa.Unassigned.Unassigned.Unassigned.Unassigned.Unassigned.Unassigned.105b9e1b883920fecbce81f259a6db96	105b9e1b883920fecbce81f259a6db96	Nodule	1	2	0.00944071	66	1
Eukaryota.Metazoa.Unassigned.Unassigned.Unassigned.Unassigned.Unassigned.Unassigned.105bf5d89a5f9a3662f9d81216c6f868	105bf5d89a5f9a3662f9d81216c6f868	Sediment	2	6.06061	0.0219071	92	2
Eukaryota.Metazoa.Unassigned.Unassigned.Unassigned.Unassigned.Unassigned.Unassigned.1061982dbf53688ee486cbd6ea531001	1061982dbf53688ee486cbd6ea531001	Nodule	5	10	0.00567222	81	1
Eukaryota.Metazoa.Unassigned.Unassigned.Unassigned.Unassigned.Unassigned.Unassigned.1065b5c7ca34f54bba6b9ce5ac959d7f	1065b5c7ca34f54bba6b9ce5ac959d7f	Sediment	1	3.0303	0.0162959	66	1
Eukaryota.Metazoa.Unassigned.Unassigned.Unassigned.Unassigned.Unassigned.Unassigned.10775fd3aaaafad9600beefb51ffc7c9	10775fd3aaaafad9600beefb51ffc7c9	Sediment	1	3.0303	0.000504177	5	1
Eukaryota.Metazoa.Unassigned.Unassigned.Unassigned.Unassigned.Unassigned.Unassigned.107dcdc23ad8782debb8408addbdb128	107dcdc23ad8782debb8408addbdb128	Nodule	2	4	0.00321596	56	1
Eukaryota.Metazoa.Unassigned.Unassigned.Unassigned.Unassigned.Unassigned.Unassigned.107ed8235c2a28681fa45fe2b52000f6	107ed8235c2a28681fa45fe2b52000f6	Nodule	1	2	0.00415167	30	1
Eukaryota.Metazoa.Unassigned.Unassigned.Unassigned.Unassigned.Unassigned.Unassigned.108334c8d17f6785367b9f5fabbbd9d6	108334c8d17f6785367b9f5fabbbd9d6	Nodule	1	2	0.00056645	17	1
Eukaryota.Metazoa.Unassigned.Unassigned.Unassigned.Unassigned.Unassigned.Unassigned.10889ee61f9365627d2877926f466c48	10889ee61f9365627d2877926f466c48	Sediment	1	3.0303	0.00463842	46	1
Eukaryota.Metazoa.Unassigned.Unassigned.Unassigned.Unassigned.Unassigned.Unassigned.10900c919ca9fd8e76f060f8e60dffed	10900c919ca9fd8e76f060f8e60dffed	Sediment	1	3.0303	0.00203315	9	1
Eukaryota.Metazoa.Unassigned.Unassigned.Unassigned.Unassigned.Unassigned.Unassigned.10910c15dcd37cc7131096074f45b5df	10910c15dcd37cc7131096074f45b5df	Sediment	1	3.0303	0.000173522	2	1
Eukaryota.Metazoa.Unassigned.Unassigned.Unassigned.Unassigned.Unassigned.Unassigned.1096963f828a2ad80b5907e5510e9f0b	1096963f828a2ad80b5907e5510e9f0b	BBL	1	3.84615	0.283619	41	1
Eukaryota.Metazoa.Unassigned.Unassigned.Unassigned.Unassigned.Unassigned.Unassigned.109aef94cf8f6456ffc192a57e98fb88	109aef94cf8f6456ffc192a57e98fb88	Nodule	1	2	0.0248055	236	1
Eukaryota.Metazoa.Unassigned.Unassigned.Unassigned.Unassigned.Unassigned.Unassigned.109fe8b2b494fdbc4292998565dc2f27	109fe8b2b494fdbc4292998565dc2f27	Sediment	1	3.0303	0.00137254	10	1
Eukaryota.Metazoa.Unassigned.Unassigned.Unassigned.Unassigned.Unassigned.Unassigned.10a822b438e2b79986a5f2a36b224c76	10a822b438e2b79986a5f2a36b224c76	Sediment	1	3.0303	0.0124783	253	1
Eukaryota.Metazoa.Unassigned.Unassigned.Unassigned.Unassigned.Unassigned.Unassigned.10b32aec8589de198c8b1592f0cb292e	10b32aec8589de198c8b1592f0cb292e	Nodule	1	2	0.000843971	4	1
Eukaryota.Metazoa.Unassigned.Unassigned.Unassigned.Unassigned.Unassigned.Unassigned.10d47c78d44aed88c7430d1c96326c29	10d47c78d44aed88c7430d1c96326c29	Nodule	1	2	0.0016	18	1
Eukaryota.Metazoa.Unassigned.Unassigned.Unassigned.Unassigned.Unassigned.Unassigned.10da743b3816a1b9ca68b6cd87875dfd	10da743b3816a1b9ca68b6cd87875dfd	Sediment	1	3.0303	0.0201105	271	1
Eukaryota.Metazoa.Unassigned.Unassigned.Unassigned.Unassigned.Unassigned.Unassigned.10ed46fa09a35e8f6a04a168c0688c69	10ed46fa09a35e8f6a04a168c0688c69	Sediment	1	3.0303	0.00862184	47	2
Eukaryota.Metazoa.Unassigned.Unassigned.Unassigned.Unassigned.Unassigned.Unassigned.10f4bf8936f5187fa0d94a243f1fd263	10f4bf8936f5187fa0d94a243f1fd263	Sediment	1	3.0303	0.000686272	5	1
Eukaryota.Metazoa.Unassigned.Unassigned.Unassigned.Unassigned.Unassigned.Unassigned.10fb7d38b4e3e5b8010a911187124f8c	10fb7d38b4e3e5b8010a911187124f8c	Sediment	1	3.0303	0.000260283	3	1
Eukaryota.Metazoa.Unassigned.Unassigned.Unassigned.Unassigned.Unassigned.Unassigned.1100cefbdbe192c8b6ee1c3736797fa6	1100cefbdbe192c8b6ee1c3736797fa6	Sediment	1	3.0303	0.050874	239	1
Eukaryota.Metazoa.Unassigned.Unassigned.Unassigned.Unassigned.Unassigned.Unassigned.1101cd5b89eb4a62f60db4ba5febb1ff	1101cd5b89eb4a62f60db4ba5febb1ff	Nodule	3	6	0.00239105	29	2
Eukaryota.Metazoa.Unassigned.Unassigned.Unassigned.Unassigned.Unassigned.Unassigned.111b18f9786ef36657dd1672669cb31a	111b18f9786ef36657dd1672669cb31a	Nodule	1	2	0.00052263	5	1
Eukaryota.Metazoa.Unassigned.Unassigned.Unassigned.Unassigned.Unassigned.Unassigned.1121be32d7c488c6c615d4ca3b1d5cea	1121be32d7c488c6c615d4ca3b1d5cea	Nodule	1	2	0.0080485	77	1
Eukaryota.Metazoa.Unassigned.Unassigned.Unassigned.Unassigned.Unassigned.Unassigned.11317aa4b355618ba71a5435c5b0d0ed	11317aa4b355618ba71a5435c5b0d0ed	Sediment	1	3.0303	0.00037969	4	1
Eukaryota.Metazoa.Unassigned.Unassigned.Unassigned.Unassigned.Unassigned.Unassigned.1131a7323d35a5c65a46d18787a20ec0	1131a7323d35a5c65a46d18787a20ec0	Sediment	1	3.0303	0.00587181	92	1
Eukaryota.Metazoa.Unassigned.Unassigned.Unassigned.Unassigned.Unassigned.Unassigned.1132e36285af3b6f0d88f8dccf4eba34	1132e36285af3b6f0d88f8dccf4eba34	Sediment	1	3.0303	0.00195823	17	1
Eukaryota.Metazoa.Unassigned.Unassigned.Unassigned.Unassigned.Unassigned.Unassigned.1147fdf426f8dce5abffcab31fc1e937	1147fdf426f8dce5abffcab31fc1e937	Nodule	1	2	0.000225743	8	1
Eukaryota.Metazoa.Unassigned.Unassigned.Unassigned.Unassigned.Unassigned.Unassigned.114eeba305d7e6775ebc68e66780f2d5	114eeba305d7e6775ebc68e66780f2d5	Sediment	2	6.06061	0.0321607	353	1
Eukaryota.Metazoa.Unassigned.Unassigned.Unassigned.Unassigned.Unassigned.Unassigned.115a97f080dca13cdee4f45b3031df7a	115a97f080dca13cdee4f45b3031df7a	Nodule	3	6	0.00797617	101	2
Eukaryota.Metazoa.Unassigned.Unassigned.Unassigned.Unassigned.Unassigned.Unassigned.117251651000ff4e4784567f7be6ae7f	117251651000ff4e4784567f7be6ae7f	Sediment	1	3.0303	0.00113439	23	1
Eukaryota.Metazoa.Unassigned.Unassigned.Unassigned.Unassigned.Unassigned.Unassigned.1176ecaccefd8d712adbb054afcbcebf	1176ecaccefd8d712adbb054afcbcebf	Sediment	1	3.0303	0.000411763	3	1
Eukaryota.Metazoa.Unassigned.Unassigned.Unassigned.Unassigned.Unassigned.Unassigned.1181eed737a134441c47ef125b3bfd2b	1181eed737a134441c47ef125b3bfd2b	Sediment	1	3.0303	0.0222112	197	1
Eukaryota.Metazoa.Unassigned.Unassigned.Unassigned.Unassigned.Unassigned.Unassigned.1187262f84afcab1c31f0f7d585d51f1	1187262f84afcab1c31f0f7d585d51f1	Nodule	1	2	0.000612287	9	1
Eukaryota.Metazoa.Unassigned.Unassigned.Unassigned.Unassigned.Unassigned.Unassigned.11aee516568e8800fb125f360417fb78	11aee516568e8800fb125f360417fb78	Nodule	1	2	0.0456	513	1
Eukaryota.Metazoa.Unassigned.Unassigned.Unassigned.Unassigned.Unassigned.Unassigned.11b0ac710b367d0d0ed251a5e4089f1e	11b0ac710b367d0d0ed251a5e4089f1e	Sediment	1	3.0303	0.0154463	137	1
Eukaryota.Metazoa.Unassigned.Unassigned.Unassigned.Unassigned.Unassigned.Unassigned.11fbb9be3d3a633dc184d83a242cd363	11fbb9be3d3a633dc184d83a242cd363	Nodule	4	8	0.109786	654	1
Eukaryota.Metazoa.Unassigned.Unassigned.Unassigned.Unassigned.Unassigned.Unassigned.12032a44d557b2218dd2774ff1fd85f0	12032a44d557b2218dd2774ff1fd85f0	Sediment	1	3.0303	0.0008511	11	1
Eukaryota.Metazoa.Unassigned.Unassigned.Unassigned.Unassigned.Unassigned.Unassigned.1207461dc2ae4f44a9bd8c499250c18f	1207461dc2ae4f44a9bd8c499250c18f	Nodule	1	2	0.00030931	5	1
Eukaryota.Metazoa.Unassigned.Unassigned.Unassigned.Unassigned.Unassigned.Unassigned.1207e7d2a419dc5a9fe0292ffd17abf6	1207e7d2a419dc5a9fe0292ffd17abf6	Nodule	1	2	0.00110211	10	1
Eukaryota.Metazoa.Unassigned.Unassigned.Unassigned.Unassigned.Unassigned.Unassigned.120e1619266501409df355e7d70865af	120e1619266501409df355e7d70865af	Nodule	1	2	0.000340983	5	1
Eukaryota.Metazoa.Unassigned.Unassigned.Unassigned.Unassigned.Unassigned.Unassigned.121459745b013b653eb85927dad9bbd5	121459745b013b653eb85927dad9bbd5	Sediment	1	3.0303	0.00174061	38	1
Eukaryota.Metazoa.Unassigned.Unassigned.Unassigned.Unassigned.Unassigned.Unassigned.121de101edc06794f9c22bf3dcdc9424	121de101edc06794f9c22bf3dcdc9424	Sediment	1	3.0303	0.0040209	72	1
Eukaryota.Metazoa.Unassigned.Unassigned.Unassigned.Unassigned.Unassigned.Unassigned.121f417632fa10a6c0952a9a883fc545	121f417632fa10a6c0952a9a883fc545	Sediment	1	3.0303	0.000260283	3	1
Eukaryota.Metazoa.Unassigned.Unassigned.Unassigned.Unassigned.Unassigned.Unassigned.12226105ff01c4d88a7085082ebf524c	12226105ff01c4d88a7085082ebf524c	Nodule	2	4	0.00760521	25	2
Eukaryota.Metazoa.Unassigned.Unassigned.Unassigned.Unassigned.Unassigned.Unassigned.1222a45c9d8773eb23961c323874a6ab	1222a45c9d8773eb23961c323874a6ab	Sediment	2	6.06061	0.0320014	413	1
Eukaryota.Metazoa.Unassigned.Unassigned.Unassigned.Unassigned.Unassigned.Unassigned.12466ac0fe2c0b9517c91a2f96404b17	12466ac0fe2c0b9517c91a2f96404b17	Sediment	3	9.09091	0.00941879	64	2
Eukaryota.Metazoa.Unassigned.Unassigned.Unassigned.Unassigned.Unassigned.Unassigned.12473ed9e2000e199c5b1a0d47fba302	12473ed9e2000e199c5b1a0d47fba302	Sediment	1	3.0303	0.000183222	4	1
Eukaryota.Metazoa.Unassigned.Unassigned.Unassigned.Unassigned.Unassigned.Unassigned.1257165728cac2b791843974c981eece	1257165728cac2b791843974c981eece	Nodule	1	2	0.00194724	32	1
Eukaryota.Metazoa.Unassigned.Unassigned.Unassigned.Unassigned.Unassigned.Unassigned.12748449d151053e7c7699e8fe4ab15b	12748449d151053e7c7699e8fe4ab15b	BBL	2	7.69231	0.958421	476	1
Eukaryota.Metazoa.Unassigned.Unassigned.Unassigned.Unassigned.Unassigned.Unassigned.127870d8a386e5aecd1328c782a784a9	127870d8a386e5aecd1328c782a784a9	Nodule	1	2	0.00100129	7	1
Eukaryota.Metazoa.Unassigned.Unassigned.Unassigned.Unassigned.Unassigned.Unassigned.1284099dec5835c82c38742d14094f82	1284099dec5835c82c38742d14094f82	Nodule	1	2	0.0103386	49	1
Eukaryota.Metazoa.Unassigned.Unassigned.Unassigned.Unassigned.Unassigned.Unassigned.1285e79325fa1c9f9ab03a0bba56a838	1285e79325fa1c9f9ab03a0bba56a838	Nodule	1	2	0.00127482	13	1
Eukaryota.Metazoa.Unassigned.Unassigned.Unassigned.Unassigned.Unassigned.Unassigned.128d52c7bfbb22733f9aa12bb834a29e	128d52c7bfbb22733f9aa12bb834a29e	Sediment	2	6.06061	0.00804586	40	2
Eukaryota.Metazoa.Unassigned.Unassigned.Unassigned.Unassigned.Unassigned.Unassigned.1297a70be7361f1472d4406dc540851c	1297a70be7361f1472d4406dc540851c	BBL	1	3.84615	0.00260438	5	1
Eukaryota.Metazoa.Unassigned.Unassigned.Unassigned.Unassigned.Unassigned.Unassigned.129abe8d56980055f1ce2ad9c4b6ec0f	129abe8d56980055f1ce2ad9c4b6ec0f	BBL	1	3.84615	0.00601364	35	1
Eukaryota.Metazoa.Unassigned.Unassigned.Unassigned.Unassigned.Unassigned.Unassigned.12a368d7291ed67c0ff79caf15447048	12a368d7291ed67c0ff79caf15447048	Sediment	2	6.06061	0.00318901	34	2
Eukaryota.Metazoa.Unassigned.Unassigned.Unassigned.Unassigned.Unassigned.Unassigned.12aaf48f4c82f1099e4bc0b3fccfa24c	12aaf48f4c82f1099e4bc0b3fccfa24c	Sediment	2	6.06061	0.0032982	27	2
Eukaryota.Metazoa.Unassigned.Unassigned.Unassigned.Unassigned.Unassigned.Unassigned.12b055331c9e9a39a51a2787b16253d2	12b055331c9e9a39a51a2787b16253d2	Nodule	1	2	0.000459453	2	1
Eukaryota.Metazoa.Unassigned.Unassigned.Unassigned.Unassigned.Unassigned.Unassigned.12c28c8e06c57770567ef06a06e4ae4c	12c28c8e06c57770567ef06a06e4ae4c	Nodule	1	2	4.86689e-05	2	1
Eukaryota.Metazoa.Unassigned.Unassigned.Unassigned.Unassigned.Unassigned.Unassigned.12c501815e699d3870e8a2d9be89d856	12c501815e699d3870e8a2d9be89d856	Sediment	1	3.0303	0.00538515	14	1
Eukaryota.Metazoa.Unassigned.Unassigned.Unassigned.Unassigned.Unassigned.Unassigned.12cbe8fef37d7b06cfcb7ca8e6a0f42b	12cbe8fef37d7b06cfcb7ca8e6a0f42b	Sediment	1	3.0303	0.00197526	8	1
Eukaryota.Metazoa.Unassigned.Unassigned.Unassigned.Unassigned.Unassigned.Unassigned.12d32d7cbaa9c919e1d8bd5b82daf0ca	12d32d7cbaa9c919e1d8bd5b82daf0ca	Nodule	1	2	0.000272786	4	1
Eukaryota.Metazoa.Unassigned.Unassigned.Unassigned.Unassigned.Unassigned.Unassigned.12dbe835fa819900a68133ba593f8b53	12dbe835fa819900a68133ba593f8b53	Sediment	2	6.06061	0.0243504	263	2
Eukaryota.Metazoa.Unassigned.Unassigned.Unassigned.Unassigned.Unassigned.Unassigned.12e49fa322e117e4807459a7876967d5	12e49fa322e117e4807459a7876967d5	Nodule	1	2	0.00207943	35	1
Eukaryota.Metazoa.Unassigned.Unassigned.Unassigned.Unassigned.Unassigned.Unassigned.12fc6f96741ccba1abc9c6c7bea4f051	12fc6f96741ccba1abc9c6c7bea4f051	Sediment	1	3.0303	0.00373558	5	1
Eukaryota.Metazoa.Unassigned.Unassigned.Unassigned.Unassigned.Unassigned.Unassigned.13135f6022acaeb33234afcc034df5ef	13135f6022acaeb33234afcc034df5ef	Sediment	1	3.0303	0.00144354	18	1
Eukaryota.Metazoa.Unassigned.Unassigned.Unassigned.Unassigned.Unassigned.Unassigned.1313db52ef6ee6c8d303d5dc838fa2b3	1313db52ef6ee6c8d303d5dc838fa2b3	Sediment	1	3.0303	0.00124022	11	1
Eukaryota.Metazoa.Unassigned.Unassigned.Unassigned.Unassigned.Unassigned.Unassigned.131517ea12370bdd7a266fbdbffb0fa2	131517ea12370bdd7a266fbdbffb0fa2	Sediment	1	3.0303	0.0154463	137	1
Eukaryota.Metazoa.Unassigned.Unassigned.Unassigned.Unassigned.Unassigned.Unassigned.131b2abd83352e0985009e97086b0131	131b2abd83352e0985009e97086b0131	Sediment	1	3.0303	0.00152479	17	1
Eukaryota.Metazoa.Unassigned.Unassigned.Unassigned.Unassigned.Unassigned.Unassigned.1321342c3d1b7cc0d860ca1ee6ea97ff	1321342c3d1b7cc0d860ca1ee6ea97ff	Sediment	1	3.0303	0.00112953	5	1
Eukaryota.Metazoa.Unassigned.Unassigned.Unassigned.Unassigned.Unassigned.Unassigned.1324fb0ed2c28b34720c0c90c5eaa4a9	1324fb0ed2c28b34720c0c90c5eaa4a9	Nodule	1	2	0.00110711	8	1
Eukaryota.Metazoa.Unassigned.Unassigned.Unassigned.Unassigned.Unassigned.Unassigned.1331bba1671e849c09c2ec02b263c082	1331bba1671e849c09c2ec02b263c082	BBL	1	3.84615	0.0764137	9	1
Eukaryota.Metazoa.Unassigned.Unassigned.Unassigned.Unassigned.Unassigned.Unassigned.13432090f2ebeef4745cd455cd6ba081	13432090f2ebeef4745cd455cd6ba081	Sediment	1	3.0303	0.000246607	5	1
Eukaryota.Metazoa.Unassigned.Unassigned.Unassigned.Unassigned.Unassigned.Unassigned.13498000aa0c10bbec79ee10b50e6ca9	13498000aa0c10bbec79ee10b50e6ca9	Sediment	2	6.06061	0.0181104	181	2
Eukaryota.Metazoa.Unassigned.Unassigned.Unassigned.Unassigned.Unassigned.Unassigned.135ca6764efc1ce6b93c20db9cec8a12	135ca6764efc1ce6b93c20db9cec8a12	Sediment	1	3.0303	0.00474403	21	1
Eukaryota.Metazoa.Unassigned.Unassigned.Unassigned.Unassigned.Unassigned.Unassigned.13632cf3113356cae2a47a3e4842af03	13632cf3113356cae2a47a3e4842af03	Sediment	3	9.09091	0.870194	2437	1
Eukaryota.Metazoa.Unassigned.Unassigned.Unassigned.Unassigned.Unassigned.Unassigned.1369a1517a47ad492f6a03d94313ed81	1369a1517a47ad492f6a03d94313ed81	Nodule	1	2	0.00136986	26	1
Eukaryota.Metazoa.Unassigned.Unassigned.Unassigned.Unassigned.Unassigned.Unassigned.136dc6e36a5a7217f765239dc366a771	136dc6e36a5a7217f765239dc366a771	Nodule	1	2	0.0024755	12	1
Eukaryota.Metazoa.Unassigned.Unassigned.Unassigned.Unassigned.Unassigned.Unassigned.1373b01050c66f9a5e3f8342a9c54c09	1373b01050c66f9a5e3f8342a9c54c09	Nodule	1	2	0.00154295	14	1
Eukaryota.Metazoa.Unassigned.Unassigned.Unassigned.Unassigned.Unassigned.Unassigned.13878422be1f4e83c52f258a14a936d5	13878422be1f4e83c52f258a14a936d5	Sediment	1	3.0303	0.0167993	149	1
Eukaryota.Metazoa.Unassigned.Unassigned.Unassigned.Unassigned.Unassigned.Unassigned.1394db528f5b0a5d9b41adb09b17131b	1394db528f5b0a5d9b41adb09b17131b	Sediment	1	3.0303	0.000246607	5	1
Eukaryota.Metazoa.Unassigned.Unassigned.Unassigned.Unassigned.Unassigned.Unassigned.13a195d2ebe0547924dfe40789cac872	13a195d2ebe0547924dfe40789cac872	Sediment	2	6.06061	0.00383713	33	1
Eukaryota.Metazoa.Unassigned.Unassigned.Unassigned.Unassigned.Unassigned.Unassigned.13b05c236ea2cd27301ffb34c768922d	13b05c236ea2cd27301ffb34c768922d	Sediment	1	3.0303	0.00034557	3	1
[truncated: 5,526 more rows]
