# Supplementary material for: Environmental DNA surveys detect distinct metazoan communities across abyssal plains and seamounts in the western Clarion Clipperton Zone
Source: Mol Ecol. 2020 Jun 14;29(23):4588–604. doi: 10.1111/mec.15484 (PMC7754508; doi:10.1111/mec.15484)
Supplement: Supplementary file 8 — Table S12 [file MEC-29-4588-s008.xlsx]

## Sheet: Family
Table 12A. Taxa found to be specific to a habitat at Family level, based on analysis of 18S amplicons. Only taxa present in a minimum of 5 samples are included.
ASV = Amplicon sequence variant, BBL = Benthic boundary layer
								Number of underlying taxa that show specificity
Comple taxonomy	Taxa	Specificity	Sample type	Occurrence (nbr of samples)	Occurrence (% of samples)	Relative abundance within sample type (%)	Total read count within sample type	Genus	Species	ASV
Eukaryota.Metazoa.Annelida.Polychaeta.Unassigned.Nerillidae	Nerillidae	Plain	Sediment	8	29.6296	0.161119	371	2	2	6
Eukaryota.Metazoa.Nematoda.Chromadorea.Monhysterida.Monhysteridae	Monhysteridae	Plain	Sediment	9	33.3333	0.205855	375	2	2	10
Eukaryota.Metazoa.Nematoda.Chromadorea.Araeolaimida.Comesomatidae	Comesomatidae	Plain	Sediment	14	51.8519	0.636058	1768	2	3	5

## Sheet: Genus
Table S12B. Taxa found to be specific to a habitat at Genus level, based on analysis of 18S amplicons. Only taxa present in a minimum of 5 samples are included.
ASV = Amplicon sequence variant, BBL = Benthic boundary layer
								Number of underlying taxa that show specificity
Comple taxonomy	Taxa	Specificity	Sample type	Occurrence (nbr of samples)	Occurrence (% of samples)	Relative abundance within sample type (%)	Total read count within sample type	Species	ASV
Eukaryota.Metazoa.Annelida.Polychaeta.Unassigned.Nerillidae.Unassigned	Unassigned	Plain	Sediment	7	25.9259	0.158918	346	1	5
Eukaryota.Metazoa.Nematoda.Chromadorea.Monhysterida.Monhysteridae.Eumonhystera	Eumonhystera	Plain	Sediment	8	29.6296	0.204358	358	1	9
Eukaryota.Metazoa.Nematoda.Chromadorea.Araeolaimida.Comesomatidae.Sabatieria	Sabatieria	Plain	Sediment	13	48.1481	0.513427	1557	2	2
Eukaryota.Metazoa.Nematoda.Chromadorea.Monhysterida.Xyalidae.Daptonema	Daptonema	Plain	Sediment	8	29.6296	0.358895	1557	1	5

## Sheet: Species
Table S12C. Taxa found to be specific to a habitat at Species level, based on analysis of 18S amplicons. Only taxa present in a minimum of 5 samples are included.
ASV = Amplicon sequence variant, BBL = Benthic boundary layer
								Number of underlying taxa that show specificity
Comple taxonomy	Taxa	Specificity	Sample type	Occurrence (nbr of samples)	Occurrence (% of samples)	Relative abundance within sample type (%)	Total read count within sample type	ASV
Eukaryota.Metazoa.Annelida.Polychaeta.Unassigned.Nerillidae.Unassigned.Unassigned	Unassigned	Plain	Sediment	7	25.9259	0.158918	346	5
Eukaryota.Metazoa.Nematoda.Chromadorea.Araeolaimida.Unassigned.Unassigned.Unassigned	Unassigned	Plain	Sediment	7	25.9259	0.200639	413	7
Eukaryota.Metazoa.Nematoda.Chromadorea.Monhysterida.Monhysteridae.Eumonhystera.Eumonhystera filiformis	Eumonhystera filiformis	Plain	Sediment	8	29.6296	0.204358	358	9
Eukaryota.Metazoa.Nematoda.Chromadorea.Araeolaimida.Comesomatidae.Sabatieria.Unassigned	Unassigned	Plain	Sediment	9	33.3333	0.472217	1413	1
Eukaryota.Metazoa.Nematoda.Chromadorea.Monhysterida.Xyalidae.Daptonema.Daptonema normandicum	Daptonema normandicum	Plain	Sediment	8	29.6296	0.358895	1557	5
Eukaryota.Metazoa.Nematoda.Chromadorea.Monhysterida.Unassigned.Unassigned.Theristus sp.	Theristus sp	Plain	Sediment	7	25.9259	0.195303	699	2
Eukaryota.Metazoa.Nematoda.Chromadorea.Araeolaimida.Unassigned.Unassigned.Leptolaimus sp.	Leptolaimus sp	Plain	Sediment	5	18.5185	0.0499724	148	4
Eukaryota.Metazoa.Nematoda.Enoplea.Enoplida.Unassigned.Unassigned.Oxystomina sp.	Oxystomina sp	Plain	Sediment	6	22.2222	0.530717	1081	4
Eukaryota.Metazoa.Nematoda.Enoplea.Enoplida.Unassigned.Unassigned.Litinium sp.	Litinium sp	Plain	Sediment	5	18.5185	0.357798	527	6
