# Supplementary material for: Environmental DNA surveys detect distinct metazoan communities across abyssal plains and seamounts in the western Clarion Clipperton Zone
Source: Mol Ecol. 2020 Jun 14;29(23):4588–604. doi: 10.1111/mec.15484 (PMC7754508; doi:10.1111/mec.15484)
Supplement: Supplementary file 9 — Table S14 [file MEC-29-4588-s009.xlsx]

## Sheet: WCCZ
Table S2. Particulate organic carbon (POC) flux (gC m-2 yr-1) and polymetallic nodule abundance (kg m-2) at our sampling sites within APEIs 1, 4, and 7. Estimates of POC flux derive from the global model reported in Lutz et al. (2007), based on water depth and seasonal variablity in remote-sensed net primary productivity between 1997 and 2004. Polymetallic nodule abundance derives from geological…
FID	Latitude	Longitude	Station	Nodule abundance	POC flux (Lutz model)	APEI
0	11.494	-153.616	KM1808-76	2.30178	1.1487	1
1	11.4919	-153.651	KM1808-77	2.21857	1.1579	1
2	11.275	-153.744	KM1808_66	1.73578	1.0911	1
3	11.2749	-153.744	KM1808_66	1.73578	1.0911	1
4	11.2749	-153.744	KM1808_66	1.73578	1.0911	1
5	11.2746	-153.746	KM1808-67	1.70944	1.0911	1
6	11.2518	-153.606	KM1808_70	2.3324	1.1383	1
7	11.2518	-153.606	KM1808_70	2.3324	1.1383	1
8	11.2519	-153.606	KM1808_70	2.3324	1.1383	1
9	11.2522	-153.585	KM1808_70	2.46148	1.1383	1
10	11.2523	-153.585	KM1808_70	2.46148	1.1383	1
11	11.2523	-153.606	KM1808-71	2.3324	1.1383	1
12	7.28982	-149.854	KM1808-54	5.91231	1.34301	4
13	7.26459	-149.774	KM1808_49	5.99918	1.33367	4
14	7.2646	-149.774	KM1808_49	5.99918	1.33367	4
15	7.26459	-149.775	KM1808-56	5.99918	1.3268	4
16	7.27012	-149.783	KM1808_49	5.99918	1.3268	4
17	7.02128	-149.936	KM1808_43	5.8105	1.4295	4
18	7.00913	-149.911	KM1808_47	5.79535	1.4295	4
19	7.03743	-149.939	KM1808-60	5.80553	1.41123	4
20	7.03662	-149.94	KM1808_43	5.80553	1.41123	4
21	7.03605	-149.939	KM1808_43	5.80553	1.41123	4
22	7.03608	-149.94	KM1808_43	5.80553	1.41123	4
23	7.00925	-149.911	KM1808_47	5.79535	1.4295	4
24	7.00925	-149.911	KM1808_47	5.79535	1.4295	4
25	6.98787	-149.913	KM1808_47	5.7774	1.4295	4
26	6.98796	-149.933	KM1808_61	5.7774	1.4295	4
27	6.97007	-149.943	KM1808_61	5.74772	1.42964	4
28	6.98774	-149.912	KM1808_47	5.7774	1.4295	4
29	6.97004	-149.943	KM1808_61	5.74772	1.42964	4
30	6.98795	-149.933	KM1808_61	5.7774	1.4295	4
31	6.98126	-149.927	KM1808-48	5.7774	1.4295	4
32	6.98787	-149.913	KM1808_47	5.7774	1.4295	4
33	5.04432	-141.816	KM1808_36	0.578317	1.8319	7
34	5.10428	-141.887	KM1808_25	0.580585	1.85367	7
35	5.06022	-141.831	KM1808_36	0.577947	1.8319	7
36	5.11494	-141.897	KM1808_25	0.580711	1.8557	7
37	5.10433	-141.886	KM1808_25	0.580585	1.85367	7
38	5.11487	-141.897	KM1808_25	0.580711	1.8557	7
39	5.06004	-141.831	KM1808_36	0.577947	1.8319	7
40	5.04425	-141.816	KM1808_36	0.578317	1.8319	7
41	5.06042	-141.831	KM1808-12	0.577947	1.8319	7
42	5.05359	-141.925	KM1808-13	0.582792	1.8498	7
43	4.8876	-141.757	KM1808_33	0.576375	1.9732	7
44	4.88759	-141.757	KM1808_33	0.576375	1.9732	7
45	4.8885	-141.769	KM1808-35	0.576375	1.95778	7
46	4.89361	-141.729	KM1808-27	0.573834	1.9732	7
